# Supplementary material for: Drosophila Evi5 is a critical regulator of intracellular iron transport via transferrin and ferritin interactions
Source: Nat Commun. 2024 May 14;15:4045. doi: 10.1038/s41467-024-48165-9 (PMC11094094; doi:10.1038/s41467-024-48165-9)
Supplement: Supplementary file 4 — Supplementary Data 1 [file 41467_2024_48165_MOESM4_ESM.xlsx]

## Sheet: in vivo protein list
Number	Accession	Flybase ID	Symbol	Score	Coverage	# Proteins	# Unique Peptides	# Peptides	# AAs	MW [kDa]
1	Q9VA36	FBgn0027598	cindr	222.67	50.57	8	23	23	882	92.4
2	Q9VP57	FBgn0259785	pzg	206.9	44.38	1	25	25	996	105		Table S3. List of 107 proteins identified in the Evi5 in vivo MALDI-TOF assay and gene ontology analysis.
3	Q9VYY9	FBgn0262740	Evi5	128.3	30.73	1	21	22	807	92.7		Score: The sum of the ion scores of all peptides that were identified.
4	P29742	FBgn0000319	Chc	71.87	22.23	1	25	25	1678	191.1		Coverage: The percentage of the protein sequence covered by identified peptides.
5	Q7KKI0	FBgn0010621	CCT5	60.96	36.72	2	15	15	542	59.2		# Proteins: The number of identified proteins in a protein group, that is, the number of proteins displayed in the Protein Group Members view.
6	Q9VHN7	FBgn0037607	CG8036	58.98	33.55	2	15	15	626	68		# Unique Peptides: The number of peptide sequences that are unique to a protein group.
7	P11147	FBgn0266599	Hsc70-4	57.56	33.79	3	10	13	651	71.1		# Peptides: The total number of distinct peptide sequences identified in the protein group.
8	Q86B79	FBgn0004395	unk	46.66	34.06	4	12	12	599	68.4		# AAs: The number of Amino Acids.
9	M9PDC7	FBgn0023388	Dap160	38.64	15.72	6	9	9	1005	110.9		MW [kDa]: Molecular Weight [Kilodalton]
10	X2JIN0	FBgn0085446	CG34417	38.33	4.03	17	11	12	4808	537.9
11	Q9VAY2	FBgn0039562	Gp93	35.19	21.73	1	10	11	787	90.2
12	Q9NJH0	FBgn0029176	eEF1gamma	32.31	24.13	1	7	7	431	48.9
13	Q8IN05	FBgn0261279	lqfR	31.46	12.37	2	9	9	1415	157.9
14	Q7KN62	FBgn0286784	TER94	30.45	17.23	2	9	9	801	88.8
15	P02572	FBgn0000043	Act42A	27.96	28.72	2	4	7	376	41.8
16	M9NFP2	FBgn0262579	Sarm	25.17	12.09	7	7	7	1059	115.7
17	O18335	FBgn0015790	Rab11	24.09	28.97	1	6	6	214	24.2
18	Q95R71	FBgn0020647	KrT95D	23.64	19.36	3	7	7	842	90
19	Q95RJ9	FBgn0263933	ebi	22.94	10.71	1	4	4	700	72.3
20	O18336	FBgn0015791	Rab14	21.55	16.74	5	2	4	215	24.2
21	Q9VZI1	FBgn0035499	Chd64	21.21	42.55	2	6	6	188	20.6
22	Q9VQS4	FBgn0031549	Spindly	20	13.32	1	7	7	781	88.6
23	Q7PLL3	FBgn0020660	eIF4B	19.19	23.31	4	6	6	459	52.2
24	O97125	FBgn0001230	Hsp68	18.96	8.82	5	1	4	635	69.7
25	P17210	FBgn0001308	Khc	17.76	12.21	1	6	6	975	110.3
26	Q7KN75	FBgn0027835	Dp1	17.57	8.76	1	6	6	1301	144.2
27	A0A0B4LGH1	FBgn0003888	betaTub60D	16.26	22.08	2	4	8	453	50.7
28	Q7K3J0	FBgn0284436	CCT8	15.35	15.93	1	4	4	546	59.4
29	Q8IP94	FBgn0027081	ThrRS	15.19	14.64	2	7	7	690	79.3
30	M9MSC9	FBgn0030530	jub	14.27	17.69	3	6	6	718	76.8
31	Q86BM5	FBgn0027932	Akap200	14.04	7.89	2	1	4	837	88.1
32	Q9VZI2	FBgn0028484	Ack	13.78	9.13	1	5	5	1073	118.3
33	Q9VPK3	FBgn0051974	CG31974	13.54	15.25	2	5	5	413	47.4
34	Q9VLM8	FBgn0027094	AlaRS	13.4	8.39	1	4	4	966	107.7
35	P45437	FBgn0008635	betaCOP	13.17	12.03	1	6	6	964	107.3
36	P25843	FBgn0000308	chic	11.51	37.3	1	2	2	126	13.7
37	Q9VRD6	FBgn0031145	Ntf-2	11.38	40	3	3	3	130	14.6
38	Q8T0E7	FBgn0036305	CG10984	11.3	7.5	1	2	2	640	71.1
39	Q9W4M9	FBgn0026079	Nsun2	11.28	9.79	1	4	4	746	84.1
40	H9XVP5	FBgn0011642	Zyx	10.48	15.32	4	4	4	496	55.9
41	Q9VVC5	FBgn0010352	Nc73EF	10.36	5.46	3	3	3	1008	112.5
42	Q9V9Q4	FBgn0032961	CG1416	10.24	20.34	1	4	4	354	40.1
43	P13060	FBgn0000559	eEF2	10.05	11.26	1	4	4	844	94.4
44	P02574	FBgn0000045	Act79B	10.03	15.96	4	1	4	376	41.8
45	Q26454	FBgn0015929	dpa	9.86	8.2	1	4	4	866	96.5
46	Q9V3P6	FBgn0028692	Rpn2	9.8	5.69	2	3	3	1020	113.1
47	Q9VUC1	FBgn0026418	Hsc70Cb	9.67	6.72	2	3	3	804	88.4
48	A0A0C4DHG6	FBgn0010225	Gel	9.65	8.24	2	5	5	740	82.5
49	Q7KN85	FBgn0020236	ATPCL	9.07	6.21	3	4	4	1112	121.3
50	Q960X8	FBgn0031450	Hrs	8.89	7.24	1	2	2	760	85.4
51	Q9VK34	FBgn0024291	Sirt1	8.76	5.83	1	3	3	823	91.8
52	A1Z7J7	FBgn0033339	Sec31	8.63	4.35	4	3	3	1240	135.9
53	H1UUD2	FBgn0015222	Fer1HCH	8.17	18.64	4	2	2	169	19.2
54	A1Z8U4	FBgn0010621	CCT5	8.14	11.72	2	3	3	512	55.8
55	O62621	FBgn0025724	beta'COP	8.08	8.1	1	4	4	914	102.6
56	Q8IQQ9	FBgn0036702	CG6512	7.87	8.32	2	2	2	697	76
57	M9PFB2	FBgn0041775	tral	7.69	6.07	8	2	2	642	68.3
58	Q7K2G1	FBgn0033886	Rpn13	7.31	10.28	2	2	2	389	42
59	A0A0B4KHJ5	FBgn0266064	GlyS	7.23	8.42	2	3	3	689	79.2
60	Q7KSU6	FBgn0037607	CG8036	7.23	9.66	2	3	3	580	63
61	Q9VKB2	FBgn0032409	Ced-12	6.81	6.22	1	3	3	724	82.9
62	P27619	FBgn0003392	shi	6.77	6.5	7	3	3	877	97.7
63	A1ZBB4	FBgn0050122	CG30122	6.74	5.27	3	4	4	1271	140.4
64	A0A0B4K6Z1	FBgn0267790	rump	6.48	17.76	2	2	2	214	23.6
65	Q9V434	FBgn0086443	AsnRS	6.35	6.81	1	2	2	558	63.9
66	P35381	FBgn0011211	blw	6.33	8.88	1	3	3	552	59.4
67	P20477	FBgn0001142	Gs1	6.31	7.52	1	2	2	399	44.4
68	Q05825	FBgn0010217	ATPsynbeta	6.29	18.61	3	5	5	505	54.1
69	Q9VN44	FBgn0087013	Karybeta3	6.28	4.25	1	3	3	1105	123.5
70	Q9V463	FBgn0021761	Nup154	6.19	1.98	1	2	2	1365	153.8
71	X2JAE9	FBgn0051793	CG31793	6.15	3.79	2	2	2	1213	135.1
72	Q9VYK0	FBgn0265523	Smr	6.05	0.94	2	2	2	3601	378.9
73	P48591	FBgn0011703	RnrL	6.04	8.13	1	3	3	812	91.9
74	P48809	FBgn0004838	Hrb27C	5.78	8.55	1	2	2	421	44.7
75	P92177	FBgn0020238	14-3-3epsilon	5.67	15.65	1	3	3	262	29.8
76	M9PD08	FBgn0020443	eRF3	5.62	7.88	2	2	2	495	55.3
77	Q9VLC5	FBgn0012036	Aldh	5.57	5.58	1	2	2	520	57
78	Q9W0P5	FBgn0035147	Gale	5.55	10.57	1	2	2	350	38.7
79	Q9W0E4	FBgn0261243	Psa	5.54	4.04	3	2	2	866	99.3
80	M9PI87	FBgn0036714	CG7692	5.54	2.19	3	2	2	1323	151.7
81	P48605	FBgn0015019	CCT3	5.49	6.25	1	2	2	544	59.4
82	A1ZBE9	FBgn0034401	MetRS	5.37	4.31	1	2	2	1022	112.4
83	Q8IPE8	FBgn0028479	Mtpalpha	5.36	7.39	2	3	3	744	79.6
84	Q9VKY2	FBgn0027568	Cand1	5.21	3.69	1	2	2	1248	139.3
85	Q9VGP4	FBgn0037894	Ranbp9	5.19	2.55	1	2	2	1018	114.3
86	Q8IN95	FBgn0051251	CG31251	5.13	17.32	1	4	4	306	35
87	Q9VJ19	FBgn0086710	RpL30	5.07	31.53	1	2	2	111	12.2
88	Q9XZ06	FBgn0027537	Nup93-1	5.07	3.4	1	2	2	823	93.8
89	P28668	FBgn0005674	GluProRS	5	2.98	1	2	2	1714	189.3
90	A0A0B4JD24	FBgn0033122	CG17002	4.84	10.89	3	2	2	404	44.4
91	P52295	FBgn0287720	Pen	4.78	5.75	1	2	2	522	57.8
92	P13496	FBgn0001108	DCTN1-p150	4.74	1.98	1	2	2	1265	141.1
93	Q9VAW3	FBgn0039580	Gfat2	4.64	3.95	1	2	2	683	76.5
94	Q9VW54	FBgn0028695	Rpn1	4.59	5.66	1	2	2	919	102.2
95	Q9VSD6	FBgn0026252	msk	4.33	4.1	1	2	2	1049	119.2
96	Q9V3Z4	FBgn0028690	Rpn5	4.22	5.18	1	2	2	502	57.7
97	Q9V3P0	FBgn0040309	Jafrac1	3.83	13.4	1	2	2	194	21.7
98	M9NG39	FBgn0004401	Pep	3.1	5.77	2	2	2	693	75.6
99	Q9W0M4	FBgn0035165	CG13887	2.77	11.4	1	2	2	228	26.1
100	Q9W1I8	FBgn0034913	Snap29	2.69	8.1	1	2	2	284	31.6
101	Q9V9R2	FBgn0032956	Cul2	2.67	7.57	1	3	3	753	87.3
102	Q06559	FBgn0002622	RpS3	2.51	15.45	1	2	2	246	27.5
103	A1Z9E3	FBgn0024556	mEFTu1	2.37	7.57	1	2	2	489	54
104	O46050	FBgn0023542	Nmd3	2.21	4.99	1	2	2	521	59.1
105	P45594	FBgn0011726	tsr	0	16.22	1	2	2	148	17.1
106	Q9VCC0	FBgn0029503	mora	0	10.73	1	2	2	354	40.2
107	P54351	FBgn0266464	Nsf2	0	3.32	1	2	2	752	83.4

## Sheet: BP_direct
Category	GO ID	GO Term	Count	Percentage	PValue	Genes	List Total	Pop Hits	Pop Total	Fold Enrichment	Bonferroni	Benjamini	FDR
GOTERM_BP_DIRECT	GO:0006606	protein import into nucleus	7	6.66667	3.71662e-06	FBGN0087013, FBGN0026252, FBGN0031145, FBGN0037894, FBGN0021761, FBGN0287720, FBGN0027537	102	47	11184	16.3304	0.00198271	0.00198468	0.00193264
GOTERM_BP_DIRECT	GO:0006886	intracellular protein transport	10	9.52381	1.36047e-05	FBGN0035165, FBGN0026252, FBGN0015791, FBGN0000319, FBGN0037894, FBGN0001108, FBGN0025724, FBGN0008635, FBGN0033339, FBGN0262740	102	160	11184	6.85294	0.00723861	0.00281122	0.00273752		Count: Number of proteins in the analyzed list.
GOTERM_BP_DIRECT	GO:0016192	vesicle-mediated transport	10	9.52381	1.57934e-05	FBGN0266464, FBGN0015791, FBGN0000319, FBGN0001230, FBGN0025724, FBGN0015790, FBGN0008635, FBGN0266599, FBGN0034913, FBGN0261279	102	163	11184	6.72681	0.00839826	0.00281122	0.00273752		Percentage: Proportion of proteins in the analyzed list that are associated with a specific GO term.
GOTERM_BP_DIRECT	GO:0006457	protein folding	7	6.66667	0.000200237	FBGN0039562, FBGN0010621, FBGN0026418, FBGN0032961, FBGN0051251, FBGN0015019, FBGN0284436	102	94	11184	8.16521	0.101418	0.0267317	0.0260308		P Value: p-value associated with the enrichment of a particular GO term in the analyzed list. Statistically significant p valuses are shown in green.
GOTERM_BP_DIRECT	GO:0045451	pole plasm oskar mRNA localization	5	4.7619	0.000590076	FBGN0000319, FBGN0000308, FBGN0267790, FBGN0004838, FBGN0001308	102	43	11184	12.7497	0.270352	0.0555003	0.0540452		Genes: List of genes that are associated with a specific GO term
GOTERM_BP_DIRECT	GO:0008103	oocyte microtubule cytoskeleton polarization	4	3.80952	0.000623598	FBGN0000319, FBGN0015790, FBGN0001308, FBGN0020238	102	19	11184	23.0836	0.283305	0.0555003	0.0540452		Pop Hits (Population Hits): Number of genes in the entire genome that are associated with a specific GO term.
GOTERM_BP_DIRECT	GO:0006897	endocytosis	6	5.71429	0.000764826	FBGN0023388, FBGN0000319, FBGN0003392, FBGN0031450, FBGN0015790, FBGN0261279	102	80	11184	8.22353	0.335402	0.0583453	0.0568156		Pop Total (Population Total): Total number of genes or gene products in the entire genome .
GOTERM_BP_DIRECT	GO:0007015	actin filament organization	6	5.71429	0.000904244	FBGN0027598, FBGN0011726, FBGN0032409, FBGN0000308, FBGN0035499, FBGN0021761	102	83	11184	7.92629	0.383123	0.0603583	0.0587759		Fold Enrichment: Ratio of the genes associated with a term in the analyzed list to the expected proportion in the entire genome
GOTERM_BP_DIRECT	GO:0006418	tRNA aminoacylation for protein translation	4	3.80952	0.00267436	FBGN0086443, FBGN0005674, FBGN0034401, FBGN0027081	102	31	11184	14.148	0.760696	0.155362	0.151288		Bonferroni: Correction method for multiple testing
GOTERM_BP_DIRECT	GO:0043161	proteasome-mediated ubiquitin-dependent protein catabolic process	6	5.71429	0.00302625	FBGN0028695, FBGN0028690, FBGN0286784, FBGN0033886, FBGN0028692, FBGN0263933	102	109	11184	6.03562	0.801798	0.155362	0.151288		Benjamini: The False Discovery Rate
GOTERM_BP_DIRECT	GO:0043039	tRNA aminoacylation	3	2.85714	0.00346625	FBGN0005674, FBGN0027081, FBGN0027094	102	10	11184	32.8941	0.843421	0.155362	0.151288		FDR (False Discovery Rate): Expected proportion of false positives.
GOTERM_BP_DIRECT	GO:0048488	synaptic vesicle endocytosis	4	3.80952	0.00349127	FBGN0023388, FBGN0003392, FBGN0015790, FBGN0261279	102	34	11184	12.8997	0.845506	0.155362	0.151288
GOTERM_BP_DIRECT	GO:0048749	compound eye development	6	5.71429	0.00381051	FBGN0027598, FBGN0011726, FBGN0026252, FBGN0000319, FBGN0004395, FBGN0015790	102	115	11184	5.72072	0.869802	0.156524	0.15242
GOTERM_BP_DIRECT	GO:0042052	rhabdomere development	4	3.80952	0.00444555	FBGN0011726, FBGN0026252, FBGN0001108, FBGN0015790	102	37	11184	11.8537	0.907377	0.169566	0.16512
GOTERM_BP_DIRECT	GO:0030041	actin filament polymerization	3	2.85714	0.00590305	FBGN0011726, FBGN0000308, FBGN0010225	102	13	11184	25.3032	0.957641	0.210148	0.204639
GOTERM_BP_DIRECT	GO:0030707	ovarian follicle cell development	5	4.7619	0.00667533	FBGN0030530, FBGN0003392, FBGN0015790, FBGN0266599, FBGN0265523	102	83	11184	6.60524	0.972029	0.215062	0.209424
GOTERM_BP_DIRECT	GO:0051299	centrosome separation	3	2.85714	0.00684654	FBGN0011726, FBGN0001108, FBGN0001308	102	14	11184	23.4958	0.974489	0.215062	0.209424
GOTERM_BP_DIRECT	GO:0000281	mitotic cytokinesis	4	3.80952	0.00869368	FBGN0000043, FBGN0011726, FBGN0000045, FBGN0000308	102	47	11184	9.33166	0.990559	0.257913	0.251151
GOTERM_BP_DIRECT	GO:0006414	translational elongation	3	2.85714	0.0100537	FBGN0024556, FBGN0029176, FBGN0000559	102	17	11184	19.3495	0.995465	0.282561	0.275153
GOTERM_BP_DIRECT	GO:0048489	synaptic vesicle transport	3	2.85714	0.0112443	FBGN0001108, FBGN0003392, FBGN0001308	102	18	11184	18.2745	0.997615	0.2917	0.284052
GOTERM_BP_DIRECT	GO:0007281	germ cell development	4	3.80952	0.0114713	FBGN0032956, FBGN0040309, FBGN0021761, FBGN0027932	102	52	11184	8.43439	0.99789	0.2917	0.284052
GOTERM_BP_DIRECT	GO:0045572	positive regulation of imaginal disc growth	3	2.85714	0.0124938	FBGN0030530, FBGN0011642, FBGN0263933	102	19	11184	17.3127	0.998786	0.303259	0.295308
GOTERM_BP_DIRECT	GO:0007029	endoplasmic reticulum organization	3	2.85714	0.013801	FBGN0041775, FBGN0286784, FBGN0033339	102	20	11184	16.4471	0.999401	0.320424	0.312023
GOTERM_BP_DIRECT	GO:0007298	border follicle cell migration	5	4.7619	0.0159189	FBGN0027598, FBGN0011726, FBGN0032409, FBGN0003392, FBGN0015790	102	107	11184	5.12369	0.99981	0.340613	0.331683
GOTERM_BP_DIRECT	GO:0007097	nuclear migration	3	2.85714	0.0165841	FBGN0001108, FBGN0001308, FBGN0051251	102	22	11184	14.9519	0.999868	0.340613	0.331683
GOTERM_BP_DIRECT	GO:0007317	regulation of pole plasm oskar mRNA localization	3	2.85714	0.0165841	FBGN0015790, FBGN0286784, FBGN0001308	102	22	11184	14.9519	0.999868	0.340613	0.331683
GOTERM_BP_DIRECT	GO:0007291	sperm individualization	4	3.80952	0.0176262	FBGN0000319, FBGN0003392, FBGN0028484, FBGN0287720	102	61	11184	7.18997	0.999925	0.344389	0.33536
GOTERM_BP_DIRECT	GO:0043524	negative regulation of neuron apoptotic process	3	2.85714	0.0180578	FBGN0026252, FBGN0263933, FBGN0002622	102	23	11184	14.3018	0.999941	0.344389	0.33536
GOTERM_BP_DIRECT	GO:0035002	liquid clearance, open tracheal system	3	2.85714	0.0195849	FBGN0266464, FBGN0000319, FBGN0011642	102	24	11184	13.7059	0.999974	0.360632	0.351177
GOTERM_BP_DIRECT	GO:0008340	determination of adult lifespan	6	5.71429	0.0210325	FBGN0028479, FBGN0028695, FBGN0001230, FBGN0040309, FBGN0024291, FBGN0020238	102	175	11184	3.75933	0.999988	0.36457	0.355012
GOTERM_BP_DIRECT	GO:0046718	viral entry into host cell	3	2.85714	0.0211642	FBGN0015791, FBGN0003392, FBGN0015790	102	25	11184	13.1576	0.999989	0.36457	0.355012
GOTERM_BP_DIRECT	GO:0006888	ER to Golgi vesicle-mediated transport	4	3.80952	0.0253009	FBGN0035165, FBGN0025724, FBGN0008635, FBGN0033339	102	70	11184	6.26555	0.999999	0.409665	0.398925
GOTERM_BP_DIRECT	GO:0006891	intra-Golgi vesicle-mediated transport	3	2.85714	0.0262051	FBGN0266464, FBGN0025724, FBGN0008635	102	28	11184	11.7479	0.999999	0.409665	0.398925
GOTERM_BP_DIRECT	GO:0007430	terminal branching, open tracheal system	3	2.85714	0.0262051	FBGN0266464, FBGN0011642, FBGN0015019	102	28	11184	11.7479	0.999999	0.409665	0.398925
GOTERM_BP_DIRECT	GO:0036228	protein targeting to nuclear inner membrane	2	1.90476	0.0268507	FBGN0021761, FBGN0027537	102	3	11184	73.098	1	0.409665	0.398925
GOTERM_BP_DIRECT	GO:0040008	regulation of growth	3	2.85714	0.0279831	FBGN0000319, FBGN0003392, FBGN0020238	102	29	11184	11.3428	1	0.415083	0.4042
GOTERM_BP_DIRECT	GO:0030717	karyosome formation	3	2.85714	0.0298082	FBGN0000308, FBGN0021761, FBGN0027537	102	30	11184	10.9647	1	0.430205	0.418926
GOTERM_BP_DIRECT	GO:0044087	regulation of cellular component biogenesis	2	1.90476	0.0356414	FBGN0011726, FBGN0000308	102	4	11184	54.8235	1	0.500855	0.487724
GOTERM_BP_DIRECT	GO:0032456	endocytic recycling	3	2.85714	0.0416954	FBGN0015791, FBGN0031450, FBGN0015790	102	36	11184	9.13725	1	0.570906	0.555938
GOTERM_BP_DIRECT	GO:0051128	regulation of cellular component organization	2	1.90476	0.0443534	FBGN0011726, FBGN0000308	102	5	11184	43.8588	1	0.577676	0.56253
GOTERM_BP_DIRECT	GO:0042176	regulation of protein catabolic process	2	1.90476	0.0443534	FBGN0028695, FBGN0028692	102	5	11184	43.8588	1	0.577676	0.56253
GOTERM_BP_DIRECT	GO:0007349	cellularization	3	2.85714	0.0504443	FBGN0001108, FBGN0003392, FBGN0015790	102	40	11184	8.22353	1	0.615115	0.598988
GOTERM_BP_DIRECT	GO:0051014	actin filament severing	2	1.90476	0.0529874	FBGN0011726, FBGN0010225	102	6	11184	36.549	1	0.615115	0.598988
GOTERM_BP_DIRECT	GO:1990182	exosomal secretion	2	1.90476	0.0529874	FBGN0031450, FBGN0015790	102	6	11184	36.549	1	0.615115	0.598988
GOTERM_BP_DIRECT	GO:0034334	adherens junction maintenance	2	1.90476	0.0529874	FBGN0003392, FBGN0015790	102	6	11184	36.549	1	0.615115	0.598988
GOTERM_BP_DIRECT	GO:0051012	microtubule sliding	2	1.90476	0.0529874	FBGN0001308, FBGN0020238	102	6	11184	36.549	1	0.615115	0.598988
GOTERM_BP_DIRECT	GO:0051028	mRNA transport	3	2.85714	0.0597872	FBGN0001108, FBGN0021761, FBGN0027537	102	44	11184	7.47594	1	0.664398	0.646979
GOTERM_BP_DIRECT	GO:0031623	receptor internalization	2	1.90476	0.0615443	FBGN0000319, FBGN0031450	102	7	11184	31.3277	1	0.664398	0.646979
GOTERM_BP_DIRECT	GO:0001754	eye photoreceptor cell differentiation	2	1.90476	0.0615443	FBGN0001108, FBGN0001308	102	7	11184	31.3277	1	0.664398	0.646979
GOTERM_BP_DIRECT	GO:0035331	negative regulation of hippo signaling	3	2.85714	0.0622096	FBGN0030530, FBGN0011642, FBGN0028484	102	45	11184	7.3098	1	0.664398	0.646979
GOTERM_BP_DIRECT	GO:0045747	positive regulation of Notch signaling pathway	3	2.85714	0.0646649	FBGN0263933, FBGN0027932, FBGN0024291	102	46	11184	7.1509	1	0.67708	0.659329
GOTERM_BP_DIRECT	GO:0032436	positive regulation of proteasomal ubiquitin-dependent protein catabolic process	3	2.85714	0.0671525	FBGN0032956, FBGN0286784, FBGN0263933	102	47	11184	6.99875	1	0.689605	0.671525
GOTERM_BP_DIRECT	GO:0048870	cell motility	2	1.90476	0.0700245	FBGN0011726, FBGN0032409	102	8	11184	27.4118	1	0.70553	0.687033
GOTERM_BP_DIRECT	GO:0046667	compound eye retinal cell programmed cell death	2	1.90476	0.0784289	FBGN0000319, FBGN0003392	102	9	11184	24.366	1	0.775575	0.755242
GOTERM_BP_DIRECT	GO:0000902	cell morphogenesis	3	2.85714	0.0800478	FBGN0011726, FBGN0000308, FBGN0008635	102	52	11184	6.32579	1	0.777192	0.756816
GOTERM_BP_DIRECT	GO:0007295	growth of a germarium-derived egg chamber	2	1.90476	0.0867581	FBGN0032956, FBGN0021761	102	10	11184	21.9294	1	0.812787	0.791478
GOTERM_BP_DIRECT	GO:0034501	protein localization to kinetochore	2	1.90476	0.0867581	FBGN0001108, FBGN0031549	102	10	11184	21.9294	1	0.812787	0.791478
GOTERM_BP_DIRECT	GO:0046664	dorsal closure, amnioserosa morphology change	2	1.90476	0.0950128	FBGN0015790, FBGN0028484	102	11	11184	19.9358	1	0.874773	0.851839

## Sheet: CC_direct
Category	GO ID	GO Term	Count	Percentage	PValue	Genes	List Total	Pop Hits	Pop Total	Fold Enrichment	Bonferroni	Benjamini	FDR
GOTERM_CC_DIRECT	GO:0005737	cytoplasm	52	49.5238	3.28491e-12	FBGN0001108, FBGN0015790, FBGN0001308, FBGN0051251, FBGN0027932, FBGN0266599, FBGN0001142, FBGN0010225, FBGN0027094, FBGN0087013, FBGN0086443, FBGN0012036, FBGN0000308, FBGN0015222, FBGN0287720, FBGN0261279, FBGN0029503, FBGN0005674, FBGN0001230, FBGN0026079, FBGN0036305, FBGN0034401, FBGN0028690, FBGN0027081, FBGN0024291, FBGN0004838, FBGN0261243, FBGN0286784, FBGN0262579, FBGN0027835, FBGN00043…	101	2246	11284	2.58664	5.48583e-10	5.48581e-10	5.28871e-10
GOTERM_CC_DIRECT	GO:0005829	cytosol	31	29.5238	4.98258e-07	FBGN0015791, FBGN0035147, FBGN0286784, FBGN0001308, FBGN0000559, FBGN0020443, FBGN0027932, FBGN0266599, FBGN0265523, FBGN0020660, FBGN0010621, FBGN0010225, FBGN0037607, FBGN0015019, FBGN0087013, FBGN0041775, FBGN0037894, FBGN0026418, FBGN0040309, FBGN0021761, FBGN0031450, FBGN0020236, FBGN0020238, FBGN0011726, FBGN0026252, FBGN0028695, FBGN0001230, FBGN0034401, FBGN0028690, FBGN0032961, FBGN00286…	101	1303	11284	2.65802	8.32056e-05	4.16045e-05	4.01097e-05		Count: Number of proteins in the analyzed list.
GOTERM_CC_DIRECT	GO:0048471	perinuclear region of cytoplasm	9	8.57143	1.22165e-06	FBGN0032956, FBGN0039562, FBGN0029503, FBGN0026252, FBGN0000319, FBGN0000308, FBGN0031450, FBGN0015790, FBGN0266599	101	90	11284	11.1723	0.000203995	6.80053e-05	6.5562e-05		Percentage: Proportion of proteins in the analyzed list that are associated with a specific GO term.
GOTERM_CC_DIRECT	GO:0005654	nucleoplasm	13	12.381	1.43631e-05	FBGN0037894, FBGN0004838, FBGN0027537, FBGN0265523, FBGN0020238, FBGN0011726, FBGN0026252, FBGN0028695, FBGN0267790, FBGN0036305, FBGN0028690, FBGN0028692, FBGN0024291	101	303	11284	4.79339	0.00239578	0.00059966	0.000578115		P Value: p-value associated with the enrichment of a particular GO term in the analyzed list. Statistically significant p valuses are shown in green.
GOTERM_CC_DIRECT	GO:0098793	presynapse	7	6.66667	3.74573e-05	FBGN0027598, FBGN0266464, FBGN0000319, FBGN0003392, FBGN0266599, FBGN0034913, FBGN0261279	101	71	11284	11.0149	0.00623597	0.00125107	0.00120613		Genes: List of genes that are associated with a specific GO term
GOTERM_CC_DIRECT	GO:0045169	fusome	5	4.7619	0.000376438	FBGN0027598, FBGN0041775, FBGN0015222, FBGN0015790, FBGN0286784	101	39	11284	14.3234	0.0609409	0.0104775	0.0101011		Pop Hits (Population Hits): Number of genes in the entire genome that are associated with a specific GO term.
GOTERM_CC_DIRECT	GO:0005838	proteasome regulatory particle	4	3.80952	0.000799873	FBGN0028695, FBGN0028690, FBGN0033886, FBGN0028692	101	21	11284	21.2805	0.125088	0.0190827	0.0183971		Pop Total (Population Total): Total number of genes or gene products in the entire genome .
GOTERM_CC_DIRECT	GO:0005832	chaperonin-containing T-complex	3	2.85714	0.0021028	FBGN0010621, FBGN0015019, FBGN0284436	101	8	11284	41.896	0.296394	0.0438959	0.0423188		Fold Enrichment: Ratio of the genes associated with a term in the analyzed list to the expected proportion in the entire genome
GOTERM_CC_DIRECT	GO:0000502	proteasome complex	4	3.80952	0.00421756	FBGN0028695, FBGN0028690, FBGN0033886, FBGN0028692	101	37	11284	12.0781	0.506297	0.0782591	0.0754474		Bonferroni: Correction method for multiple testing
GOTERM_CC_DIRECT	GO:1990904	ribonucleoprotein complex	4	3.80952	0.0175125	FBGN0267790, FBGN0004838, FBGN0000559, FBGN0027835	101	62	11284	7.20792	0.947686	0.267905	0.25828		Benjamini: The False Discovery Rate
GOTERM_CC_DIRECT	GO:0034515	proteasome storage granule	2	1.90476	0.0176465	FBGN0028695, FBGN0028692	101	2	11284	111.723	0.948864	0.267905	0.25828		FDR (False Discovery Rate): Expected proportion of false positives.
GOTERM_CC_DIRECT	GO:0005856	cytoskeleton	5	4.7619	0.021242	FBGN0000043, FBGN0000045, FBGN0000308, FBGN0035499, FBGN0027932	101	119	11284	4.69423	0.972281	0.295617	0.284996
GOTERM_CC_DIRECT	GO:0005635	nuclear envelope	4	3.80952	0.0232119	FBGN0026252, FBGN0037894, FBGN0021761, FBGN0015790	101	69	11284	6.47668	0.9802	0.298184	0.287471
GOTERM_CC_DIRECT	GO:0005754	mitochondrial proton-transporting ATP synthase, catalytic core	2	1.90476	0.0263537	FBGN0011211, FBGN0010217	101	3	11284	74.4818	0.988439	0.314362	0.303068
GOTERM_CC_DIRECT	GO:0005795	Golgi stack	3	2.85714	0.0382761	FBGN0266464, FBGN0025724, FBGN0033339	101	35	11284	9.57624	0.998523	0.426141	0.41083
GOTERM_CC_DIRECT	GO:0005768	endosome	4	3.80952	0.0431481	FBGN0031450, FBGN0015790, FBGN0262740, FBGN0261279	101	88	11284	5.07831	0.999367	0.450359	0.434178
GOTERM_CC_DIRECT	GO:0005634	nucleus	31	29.5238	0.0472326	FBGN0001108, FBGN0004838, FBGN0286784, FBGN0266599, FBGN0027835, FBGN0030530, FBGN0020660, FBGN0259785, FBGN0033886, FBGN0029176, FBGN0087013, FBGN0026418, FBGN0021761, FBGN0287720, FBGN0263933, FBGN0261279, FBGN0002622, FBGN0020238, FBGN0004401, FBGN0032409, FBGN0027568, FBGN0029503, FBGN0026252, FBGN0015929, FBGN0028695, FBGN0023542, FBGN0001230, FBGN0267790, FBGN0026079, FBGN0028692, FBGN00242…	101	2529	11284	1.36948	0.99969	0.463991	0.447321
GOTERM_CC_DIRECT	GO:0045261	proton-transporting ATP synthase complex, catalytic core F(1)	2	1.90476	0.0520197	FBGN0011211, FBGN0010217	101	6	11284	37.2409	0.999866	0.482627	0.465287
GOTERM_CC_DIRECT	GO:0005802	trans-Golgi network	3	2.85714	0.0625642	FBGN0015791, FBGN0000319, FBGN0261279	101	46	11284	7.28627	0.999979	0.497851	0.479965
GOTERM_CC_DIRECT	GO:0043186	P granule	3	2.85714	0.0649779	FBGN0041775, FBGN0004838, FBGN0286784	101	47	11284	7.13124	0.999987	0.497851	0.479965
GOTERM_CC_DIRECT	GO:0031965	nuclear membrane	3	2.85714	0.0674224	FBGN0021761, FBGN0286784, FBGN0027537	101	48	11284	6.98267	0.999991	0.497851	0.479965
GOTERM_CC_DIRECT	GO:0030126	COPI vesicle coat	2	1.90476	0.068757	FBGN0025724, FBGN0008635	101	8	11284	27.9307	0.999993	0.497851	0.479965
GOTERM_CC_DIRECT	GO:0045179	apical cortex	3	2.85714	0.0749348	FBGN0027598, FBGN0023388, FBGN0030530	101	51	11284	6.57193	0.999998	0.497851	0.479965
GOTERM_CC_DIRECT	GO:0016363	nuclear matrix	2	1.90476	0.0770157	FBGN0011726, FBGN0002622	101	9	11284	24.8273	0.999998	0.497851	0.479965
GOTERM_CC_DIRECT	GO:0055037	recycling endosome	3	2.85714	0.077496	FBGN0015791, FBGN0015790, FBGN0262740	101	52	11284	6.44554	0.999999	0.497851	0.479965
GOTERM_CC_DIRECT	GO:0005938	cell cortex	4	3.80952	0.0804385	FBGN0026252, FBGN0000319, FBGN0000308, FBGN0031450	101	114	11284	3.9201	0.999999	0.497851	0.479965
GOTERM_CC_DIRECT	GO:0017101	aminoacyl-tRNA synthetase multienzyme complex	2	1.90476	0.0852018	FBGN0005674, FBGN0034401	101	10	11284	22.3446	1	0.497851	0.479965
GOTERM_CC_DIRECT	GO:0015629	actin cytoskeleton	3	2.85714	0.0853418	FBGN0011726, FBGN0035499, FBGN0010225	101	55	11284	6.09397	1	0.497851	0.479965
GOTERM_CC_DIRECT	GO:0005794	Golgi apparatus	6	5.71429	0.0894481	FBGN0015222, FBGN0015790, FBGN0051251, FBGN0008635, FBGN0262740, FBGN0261279	101	268	11284	2.50126	1	0.497851	0.479965
GOTERM_CC_DIRECT	GO:0005905	clathrin-coated pit	2	1.90476	0.093316	FBGN0023388, FBGN0000319	101	11	11284	20.3132	1	0.497851	0.479965
GOTERM_CC_DIRECT	GO:0031410	cytoplasmic vesicle	3	2.85714	0.096156	FBGN0000319, FBGN0266064, FBGN0015790	101	59	11284	5.68082	1	0.497851	0.479965

## Sheet: MF_direct
Category	GO ID	GO Term	Count	Percentage	PValue	Genes	List Total	Pop Hits	Pop Total	Fold Enrichment	Bonferroni	Benjamini	FDR
GOTERM_MF_DIRECT	GO:0005524	ATP binding	27	25.7143	2.76696e-08	FBGN0039562, FBGN0011211, FBGN0286784, FBGN0001308, FBGN0266599, FBGN0001142, FBGN0051793, FBGN0010621, FBGN0028484, FBGN0015019, FBGN0027094, FBGN0086443, FBGN0026418, FBGN0020236, FBGN0284436, FBGN0000043, FBGN0266464, FBGN0000045, FBGN0005674, FBGN0015929, FBGN0001230, FBGN0034401, FBGN0036702, FBGN0011703, FBGN0027081, FBGN0010217	98	795	9858	3.41633	4.84216e-06	4.84218e-06	4.67616e-06		Count: Number of proteins in the analyzed list.
GOTERM_MF_DIRECT	GO:0016887	ATPase activity	14	13.3333	1.85023e-06	FBGN0039562, FBGN0026418, FBGN0286784, FBGN0001308, FBGN0266599, FBGN0284436, FBGN0266464, FBGN0015929, FBGN0001230, FBGN0051793, FBGN0010621, FBGN0036702, FBGN0015019	98	266	9858	5.29431	0.000323739	0.000161895	0.000156345		Percentage: Proportion of proteins in the analyzed list that are associated with a specific GO term.
GOTERM_MF_DIRECT	GO:0005515	protein binding	24	22.8571	3.64326e-05	FBGN0041775, FBGN0039562, FBGN0000308, FBGN0000319, FBGN0035499, FBGN0004838, FBGN0021761, FBGN0015790, FBGN0286784, FBGN0263933, FBGN0027932, FBGN0027537, FBGN0265523, FBGN0020238, FBGN0027568, FBGN0032409, FBGN0029503, FBGN0026252, FBGN0023388, FBGN0030530, FBGN0010225, FBGN0011642, FBGN0028484, FBGN0259785	98	952	9858	2.53593	0.00635554	0.00212524	0.00205237		P Value: p-value associated with the enrichment of a particular GO term in the analyzed list. Statistically significant p valuses are shown in green.
GOTERM_MF_DIRECT	GO:0051082	unfolded protein binding	7	6.66667	0.000159224	FBGN0039562, FBGN0001230, FBGN0010621, FBGN0051251, FBGN0015019, FBGN0266599, FBGN0284436	98	83	9858	8.48365	0.0274817	0.00696604	0.0067272		Genes: List of genes that are associated with a specific GO term
GOTERM_MF_DIRECT	GO:0061608	nuclear import signal receptor activity	4	3.80952	0.000310746	FBGN0087013, FBGN0031145, FBGN0037894, FBGN0287720	98	14	9858	28.7405	0.0529363	0.0108761	0.0105032		Pop Hits (Population Hits): Number of genes in the entire genome that are associated with a specific GO term.
GOTERM_MF_DIRECT	GO:0004812	aminoacyl-tRNA ligase activity	5	4.7619	0.000407587	FBGN0086443, FBGN0005674, FBGN0034401, FBGN0027081, FBGN0027094	98	36	9858	13.9711	0.0688569	0.011888	0.0114804		Pop Total (Population Total): Total number of genes or gene products in the entire genome .
GOTERM_MF_DIRECT	GO:0003746	translation elongation factor activity	4	3.80952	0.000798215	FBGN0024556, FBGN0020443, FBGN0029176, FBGN0000559	98	19	9858	21.1772	0.130419	0.0199554	0.0192712		Fold Enrichment: Ratio of the genes associated with a term in the analyzed list to the expected proportion in the entire genome
GOTERM_MF_DIRECT	GO:0005198	structural molecule activity	4	3.80952	0.00280315	FBGN0000319, FBGN0025724, FBGN0008635, FBGN0033339	98	29	9858	13.8747	0.388133	0.061319	0.0592166		Bonferroni: Correction method for multiple testing
GOTERM_MF_DIRECT	GO:0003697	single-stranded DNA binding	4	3.80952	0.0103251	FBGN0004401, FBGN0015929, FBGN0004838, FBGN0027835	98	46	9858	8.74712	0.837372	0.200767	0.193883		Benjamini: The False Discovery Rate
GOTERM_MF_DIRECT	GO:0051015	actin filament binding	5	4.7619	0.0118139	FBGN0011726, FBGN0035499, FBGN0036305, FBGN0010225, FBGN0027932	98	90	9858	5.58844	0.875036	0.202503	0.19556		FDR (False Discovery Rate): Expected proportion of false positives.
GOTERM_MF_DIRECT	GO:0000166	nucleotide binding	5	4.7619	0.0127287	FBGN0086443, FBGN0005674, FBGN0034401, FBGN0027081, FBGN0027094	98	92	9858	5.46695	0.893736	0.202503	0.19556
GOTERM_MF_DIRECT	GO:0003924	GTPase activity	6	5.71429	0.0182508	FBGN0015791, FBGN0003392, FBGN0015790, FBGN0024556, FBGN0020443, FBGN0000559	98	155	9858	3.89388	0.960181	0.259664	0.250761
GOTERM_MF_DIRECT	GO:0003714	transcription corepressor activity	4	3.80952	0.0192893	FBGN0030530, FBGN0263933, FBGN0024291, FBGN0265523	98	58	9858	6.93737	0.966913	0.259664	0.250761
GOTERM_MF_DIRECT	GO:0005525	GTP binding	6	5.71429	0.0321784	FBGN0015791, FBGN0003392, FBGN0015790, FBGN0024556, FBGN0020443, FBGN0000559	98	180	9858	3.35306	0.996733	0.40223	0.388439
GOTERM_MF_DIRECT	GO:0030976	thiamine pyrophosphate binding	2	1.90476	0.0576192	FBGN0010352, FBGN0037607	98	6	9858	33.5306	0.999969	0.672224	0.649176
GOTERM_MF_DIRECT	GO:0032794	GTPase activating protein binding	2	1.90476	0.0760856	FBGN0027598, FBGN0015790	98	8	9858	25.148	0.999999	0.832186	0.803654
GOTERM_MF_DIRECT	GO:0070403	NAD+ binding	2	1.90476	0.0851841	FBGN0028479, FBGN0024291	98	9	9858	22.3537	1	0.876895	0.84683
GOTERM_MF_DIRECT	GO:0003682	chromatin binding	5	4.7619	0.0937798	FBGN0021761, FBGN0259785, FBGN0263933, FBGN0027537, FBGN0265523	98	175	9858	2.87405	1	0.911748	0.880488

## Sheet: Biogrid_interaction
Category	Term	Count	Percentage	PValue	Genes	List Total	Pop Hits	Pop Total	Fold Enrichment	Bonferroni	Benjamini	FDR
BIOGRID_INTERACTION	32537:Clathrin heavy chain(Chc)	20	19.0476	4.5229e-18	FBGN0087013, FBGN0012036, FBGN0039562, FBGN0011211, FBGN0037894, FBGN0035147, FBGN0031450, FBGN0286784, FBGN0001308, FBGN0024556, FBGN0261243, FBGN0008635, FBGN0284436, FBGN0039580, FBGN0028695, FBGN0005674, FBGN0023388, FBGN0003392, FBGN0032961, FBGN0015019	102	112	9342	16.355	8.16384e-15	8.16384e-15	7.5035e-15
BIOGRID_INTERACTION	32919:rapamycin-insensitive companion of Tor(rictor)	24	22.8571	2.14457e-17	FBGN0012036, FBGN0039562, FBGN0011211, FBGN0000308, FBGN0000319, FBGN0086710, FBGN0037894, FBGN0035147, FBGN0025724, FBGN0031450, FBGN0286784, FBGN0262579, FBGN0000559, FBGN0027932, FBGN0027835, FBGN0265523, FBGN0261279, FBGN0020238, FBGN0027598, FBGN0050122, FBGN0029503, FBGN0026252, FBGN0267790, FBGN0259785	102	209	9342	10.5173	3.87094e-14	1.93547e-14	1.77892e-14		Count: Number of proteins in the analyzed list.
BIOGRID_INTERACTION	43580:similar(sima)	23	21.9048	2.46137e-16	FBGN0086443, FBGN0039562, FBGN0011211, FBGN0000319, FBGN0086710, FBGN0010352, FBGN0037894, FBGN0035147, FBGN0025724, FBGN0261243, FBGN0000559, FBGN0027835, FBGN0039580, FBGN0027598, FBGN0027568, FBGN0005674, FBGN0267790, FBGN0026079, FBGN0266064, FBGN0032961, FBGN0259785, FBGN0037607, FBGN0010217	102	207	9342	10.1765	4.00791e-13	1.48092e-13	1.36114e-13		Percentage: Proportion of proteins in the analyzed list that are associated with a specific GO term.
BIOGRID_INTERACTION	41957:Akt kinase(Akt)	20	19.0476	3.40676e-13	FBGN0086443, FBGN0011211, FBGN0000319, FBGN0010352, FBGN0037894, FBGN0286784, FBGN0261243, FBGN0000559, FBGN0027932, FBGN0284436, FBGN0039580, FBGN0028695, FBGN0010621, FBGN0034401, FBGN0028690, FBGN0036702, FBGN0032961, FBGN0033886, FBGN0037607, FBGN0010217	102	202	9342	9.06814	6.15013e-10	1.5373e-10	1.41295e-10		P Value: p-value associated with the enrichment of a particular GO term in the analyzed list. Statistically significant p valuses are shown in green.
BIOGRID_INTERACTION	34686:Multidrug-Resistance like Protein 1(MRP)	14	13.3333	4.15513e-12	FBGN0087013, FBGN0039562, FBGN0000319, FBGN0037894, FBGN0286784, FBGN0287720, FBGN0008635, FBGN0284436, FBGN0039580, FBGN0027568, FBGN0026252, FBGN0028695, FBGN0005674, FBGN0031549	102	84	9342	15.2647	7.49999e-09	1.5e-09	1.37867e-09		Genes: List of genes that are associated with a specific GO term
BIOGRID_INTERACTION	35708:Retinol dehydrogenase 1(Rdh1)	15	14.2857	8.16307e-12	FBGN0087013, FBGN0035165, FBGN0039562, FBGN0011211, FBGN0000319, FBGN0037894, FBGN0035147, FBGN0286784, FBGN0008635, FBGN0284436, FBGN0027568, FBGN0005674, FBGN0015019, FBGN0010217, FBGN0031549	102	109	9342	12.6039	1.47343e-08	2.45572e-09	2.25709e-09		Pop Hits (Population Hits): Number of genes in the entire genome that are associated with a specific GO term.
BIOGRID_INTERACTION	34613:Nfs1 cysteine desulfurase(Nfs1)	12	11.4286	1.65413e-11	FBGN0039562, FBGN0005674, FBGN0000319, FBGN0037894, FBGN0035147, FBGN0024556, FBGN0015019, FBGN0008635, FBGN0031549, FBGN0027835, FBGN0284436, FBGN0039580	102	57	9342	19.2817	2.98571e-08	4.2653e-09	3.92029e-09		Pop Total (Population Total): Total number of genes or gene products in the entire genome .
BIOGRID_INTERACTION	39846:Ubiquinol-cytochrome c reductase core protein 2(UQCR-C2)	15	14.2857	2.1822e-11	FBGN0087013, FBGN0086443, FBGN0039562, FBGN0011211, FBGN0000319, FBGN0037894, FBGN0035147, FBGN0024556, FBGN0284436, FBGN0039580, FBGN0032961, FBGN0028484, FBGN0015019, FBGN0010217, FBGN0031549	102	117	9342	11.7421	3.93887e-08	4.92359e-09	4.52534e-09		Fold Enrichment: Ratio of the genes associated with a term in the analyzed list to the expected proportion in the entire genome
BIOGRID_INTERACTION	42834:Glutamyl-prolyl-tRNA synthetase(GluProRS)	11	10.4762	5.15308e-11	FBGN0039562, FBGN0026252, FBGN0028695, FBGN0000319, FBGN0037894, FBGN0034401, FBGN0286784, FBGN0015019, FBGN0008635, FBGN0284436, FBGN0039580	102	47	9342	21.4355	9.30133e-08	1.03348e-08	9.49885e-09		Bonferroni: Correction method for multiple testing
BIOGRID_INTERACTION	45233:capulet(capt)	13	12.381	5.79983e-11	FBGN0000308, FBGN0035499, FBGN0286784, FBGN0001308, FBGN0000559, FBGN0027932, FBGN0000043, FBGN0011726, FBGN0020660, FBGN0031145, FBGN0026079, FBGN0029176, FBGN0037607	102	82	9342	14.5201	1.04687e-07	1.04687e-08	9.62192e-09		Benjamini: The False Discovery Rate
BIOGRID_INTERACTION	32518:Chaperonin containing TCP1 subunit 6(CCT6)	13	12.381	1.03307e-10	FBGN0086443, FBGN0039562, FBGN0000319, FBGN0037894, FBGN0035147, FBGN0024556, FBGN0261243, FBGN0284436, FBGN0039580, FBGN0005674, FBGN0010621, FBGN0032961, FBGN0015019	102	86	9342	13.8447	1.8647e-07	1.69518e-08	1.55806e-08		FDR (False Discovery Rate): Expected proportion of false positives.
BIOGRID_INTERACTION	41166:Calreticulin(Calr)	13	12.381	2.64507e-10	FBGN0039562, FBGN0000308, FBGN0035499, FBGN0026418, FBGN0286784, FBGN0000559, FBGN0027932, FBGN0266599, FBGN0020238, FBGN0020660, FBGN0031145, FBGN0037607, FBGN0010217	102	93	9342	12.8027	4.77435e-07	3.97862e-08	3.65681e-08
BIOGRID_INTERACTION	44001:Succinyl-coenzyme A synthetase beta subunit, GDP-forming(ScsbetaG)	13	12.381	3.8621e-10	FBGN0086443, FBGN0039562, FBGN0000319, FBGN0037894, FBGN0035147, FBGN0024556, FBGN0287720, FBGN0008635, FBGN0284436, FBGN0039580, FBGN0005674, FBGN0032961, FBGN0015019	102	96	9342	12.4026	6.97109e-07	5.36238e-08	4.92864e-08
BIOGRID_INTERACTION	44432:I-kappaB kinase beta(IKKbeta)	16	15.2381	4.19217e-10	FBGN0011211, FBGN0040309, FBGN0000559, FBGN0027932, FBGN0266599, FBGN0265523, FBGN0002622, FBGN0284436, FBGN0027598, FBGN0004401, FBGN0011726, FBGN0001230, FBGN0010621, FBGN0259785, FBGN0015019, FBGN0010217	102	173	9342	8.47059	7.56686e-07	5.4049e-08	4.96772e-08
BIOGRID_INTERACTION	37029:Oligosaccharide transferase Delta subunit(OstDelta)	12	11.4286	6.66131e-10	FBGN0087013, FBGN0027568, FBGN0039562, FBGN0005674, FBGN0000319, FBGN0037894, FBGN0024556, FBGN0286784, FBGN0015019, FBGN0031549, FBGN0284436, FBGN0039580	102	79	9342	13.9121	1.20237e-06	7.64534e-08	7.02693e-08
BIOGRID_INTERACTION	36748:Death-associated inhibitor of apoptosis 2(Diap2)	16	15.2381	6.77703e-10	FBGN0011211, FBGN0035499, FBGN0040309, FBGN0031450, FBGN0000559, FBGN0027932, FBGN0266599, FBGN0265523, FBGN0002622, FBGN0284436, FBGN0027598, FBGN0011726, FBGN0010621, FBGN0259785, FBGN0015019, FBGN0034913	102	179	9342	8.18666	1.22325e-06	7.64534e-08	7.02693e-08
BIOGRID_INTERACTION	32940:Isocitrate dehydrogenase 3a(Idh3a)	12	11.4286	1.00495e-09	FBGN0087013, FBGN0039562, FBGN0005674, FBGN0000319, FBGN0037894, FBGN0024556, FBGN0286784, FBGN0015019, FBGN0008635, FBGN0031549, FBGN0284436, FBGN0039580	102	82	9342	13.4032	1.81394e-06	1.00774e-07	9.26232e-08
BIOGRID_INTERACTION	2768940:Protein phosphatase 2A at 29B(Pp2A-29B)	12	11.4286	1.00495e-09	FBGN0087013, FBGN0039562, FBGN0005674, FBGN0028695, FBGN0000319, FBGN0037894, FBGN0032961, FBGN0015019, FBGN0008635, FBGN0031549, FBGN0284436, FBGN0039580	102	82	9342	13.4032	1.81394e-06	1.00774e-07	9.26232e-08
BIOGRID_INTERACTION	41158:karyopherin alpha3(Kap-alpha3)	12	11.4286	1.14822e-09	FBGN0087013, FBGN0039562, FBGN0005674, FBGN0000319, FBGN0037894, FBGN0035147, FBGN0032961, FBGN0024556, FBGN0287720, FBGN0015019, FBGN0008635, FBGN0284436	102	83	9342	13.2417	2.07254e-06	1.09081e-07	1.00258e-07
BIOGRID_INTERACTION	246648:Cytochrome P450 12d1 proximal(Cyp12d1-p)	11	10.4762	1.29548e-09	FBGN0039562, FBGN0005674, FBGN0028695, FBGN0000319, FBGN0037894, FBGN0024556, FBGN0287720, FBGN0015019, FBGN0008635, FBGN0284436, FBGN0039580	102	64	9342	15.7417	2.33835e-06	1.16917e-07	1.0746e-07
BIOGRID_INTERACTION	37967:kenny(key)	13	12.381	3.56046e-09	FBGN0011211, FBGN0035499, FBGN0040309, FBGN0000559, FBGN0027932, FBGN0266599, FBGN0002622, FBGN0284436, FBGN0027598, FBGN0011726, FBGN0001230, FBGN0259785, FBGN0015019	102	116	9342	10.2642	6.42661e-06	3.044e-07	2.79778e-07
BIOGRID_INTERACTION	35882:Chaperonin containing TCP1 subunit 8(CCT8)	11	10.4762	3.71014e-09	FBGN0039562, FBGN0005674, FBGN0028695, FBGN0000319, FBGN0037894, FBGN0010621, FBGN0286784, FBGN0261243, FBGN0015019, FBGN0008635, FBGN0039580	102	71	9342	14.1897	6.69678e-06	3.044e-07	2.79778e-07
BIOGRID_INTERACTION	35701:Regulatory particle triple-A ATPase 1(Rpt1)	12	11.4286	4.9915e-09	FBGN0086443, FBGN0039562, FBGN0028695, FBGN0000319, FBGN0037894, FBGN0035147, FBGN0032961, FBGN0033886, FBGN0028692, FBGN0015019, FBGN0284436, FBGN0039580	102	95	9342	11.569	9.00961e-06	3.91724e-07	3.60039e-07
BIOGRID_INTERACTION	40174:Regulatory particle non-ATPase 1(Rpn1)	10	9.52381	6.99516e-09	FBGN0005674, FBGN0000319, FBGN0037894, FBGN0028690, FBGN0033886, FBGN0028692, FBGN0015019, FBGN0008635, FBGN0284436, FBGN0039580	102	56	9342	16.355	1.26262e-05	5.26094e-07	4.8354e-07
BIOGRID_INTERACTION	44643:Calnexin 99A(Cnx99A)	11	10.4762	7.33538e-09	FBGN0039562, FBGN0005674, FBGN0028695, FBGN0024556, FBGN0286784, FBGN0287720, FBGN0015019, FBGN0008635, FBGN0031549, FBGN0284436, FBGN0039580	102	76	9342	13.2562	1.32403e-05	5.29614e-07	4.86776e-07
BIOGRID_INTERACTION	36252:walrus(wal)	12	11.4286	8.65938e-09	FBGN0039562, FBGN0011211, FBGN0028695, FBGN0000319, FBGN0037894, FBGN0035147, FBGN0032961, FBGN0024556, FBGN0015019, FBGN0008635, FBGN0284436, FBGN0039580	102	100	9342	10.9906	1.56301e-05	6.01161e-07	5.52535e-07
BIOGRID_INTERACTION	39659:TGF-beta activated kinase 1(Tak1)	14	13.3333	1.01096e-08	FBGN0011211, FBGN0035499, FBGN0040309, FBGN0015790, FBGN0000559, FBGN0266599, FBGN0002622, FBGN0284436, FBGN0027598, FBGN0011726, FBGN0010621, FBGN0032961, FBGN0259785, FBGN0015019	102	155	9342	8.27249	1.82477e-05	6.75847e-07	6.21181e-07
BIOGRID_INTERACTION	43354:Glycoprotein 93(Gp93)	11	10.4762	1.75611e-08	FBGN0011211, FBGN0005674, FBGN0000319, FBGN0037894, FBGN0015222, FBGN0032961, FBGN0024556, FBGN0286784, FBGN0015019, FBGN0284436, FBGN0039580	102	83	9342	12.1382	3.16972e-05	1.13206e-06	1.04049e-06
BIOGRID_INTERACTION	39651:Protein disulfide isomerase(Pdi)	11	10.4762	2.21927e-08	FBGN0035165, FBGN0039562, FBGN0000308, FBGN0031145, FBGN0035499, FBGN0015222, FBGN0286784, FBGN0037607, FBGN0027932, FBGN0010217, FBGN0020238	102	85	9342	11.8526	4.00571e-05	1.38131e-06	1.26958e-06
BIOGRID_INTERACTION	41367:Importin 9(Ipo9)	10	9.52381	2.36792e-08	FBGN0087013, FBGN0027568, FBGN0039562, FBGN0005674, FBGN0026252, FBGN0028695, FBGN0000319, FBGN0008635, FBGN0284436, FBGN0039580	102	64	9342	14.3107	4.274e-05	1.38842e-06	1.27612e-06
BIOGRID_INTERACTION	36040:Transitional endoplasmic reticulum 94(TER94)	12	11.4286	2.38454e-08	FBGN0039562, FBGN0005674, FBGN0000319, FBGN0035499, FBGN0026418, FBGN0004838, FBGN0015790, FBGN0286784, FBGN0037607, FBGN0027932, FBGN0015019, FBGN0284436	102	110	9342	9.99144	4.30401e-05	1.38842e-06	1.27612e-06
BIOGRID_INTERACTION	2768916:uncharacterized protein(CG33303)	11	10.4762	2.78727e-08	FBGN0039562, FBGN0011211, FBGN0005674, FBGN0000319, FBGN0037894, FBGN0032961, FBGN0024556, FBGN0015019, FBGN0008635, FBGN0284436, FBGN0039580	102	87	9342	11.5801	5.03089e-05	1.57219e-06	1.44502e-06
BIOGRID_INTERACTION	33518:Seryl-tRNA synthetase(SerRS)	9	8.57143	3.13183e-08	FBGN0005674, FBGN0000319, FBGN0024556, FBGN0286784, FBGN0287720, FBGN0015019, FBGN0008635, FBGN0284436, FBGN0039580	102	47	9342	17.5382	5.6528e-05	1.71302e-06	1.57446e-06
BIOGRID_INTERACTION	39063:Peptidoglycan recognition protein LC(PGRP-LC)	11	10.4762	3.48004e-08	FBGN0011726, FBGN0011211, FBGN0035147, FBGN0040309, FBGN0032961, FBGN0259785, FBGN0000559, FBGN0037607, FBGN0015019, FBGN0266599, FBGN0002622	102	89	9342	11.3199	6.28127e-05	1.84749e-06	1.69805e-06
BIOGRID_INTERACTION	42029:Chaperonin containing TCP1 subunit 3(CCT3)	11	10.4762	4.32063e-08	FBGN0039562, FBGN0005674, FBGN0028695, FBGN0000319, FBGN0010621, FBGN0032961, FBGN0024556, FBGN0286784, FBGN0008635, FBGN0284436, FBGN0039580	102	91	9342	11.0711	7.79843e-05	2.22821e-06	2.04798e-06
BIOGRID_INTERACTION	43373:Glutamine:fructose-6-phosphate aminotransferase 2(Gfat2)	9	8.57143	5.20632e-08	FBGN0039562, FBGN0005674, FBGN0028695, FBGN0000319, FBGN0037894, FBGN0024556, FBGN0015019, FBGN0008635, FBGN0284436	102	50	9342	16.4859	9.39697e-05	2.61039e-06	2.39925e-06
BIOGRID_INTERACTION	32534:Peptidoglycan recognition protein LE(PGRP-LE)	13	12.381	5.68089e-08	FBGN0011211, FBGN0040309, FBGN0000559, FBGN0266599, FBGN0002622, FBGN0284436, FBGN0027598, FBGN0000043, FBGN0011726, FBGN0000045, FBGN0010621, FBGN0259785, FBGN0015019	102	148	9342	8.04491	0.000102535	2.77135e-06	2.54719e-06
BIOGRID_INTERACTION	38820:Sh3beta(Sh3beta)	11	10.4762	5.91772e-08	FBGN0035165, FBGN0000308, FBGN0031145, FBGN0035499, FBGN0026418, FBGN0286784, FBGN0000559, FBGN0037607, FBGN0027932, FBGN0010217, FBGN0020238	102	94	9342	10.7178	0.000106809	2.81092e-06	2.58355e-06
BIOGRID_INTERACTION	32820:Coat Protein (coatomer) beta(betaCOP)	8	7.61905	7.34447e-08	FBGN0005674, FBGN0028695, FBGN0000319, FBGN0037894, FBGN0024556, FBGN0015019, FBGN0284436, FBGN0039580	102	35	9342	20.9345	0.000132559	3.39917e-06	3.12423e-06
BIOGRID_INTERACTION	37216:TAK1-associated binding protein 2(Tab2)	14	13.3333	7.9001e-08	FBGN0011211, FBGN0040309, FBGN0000559, FBGN0027932, FBGN0266599, FBGN0265523, FBGN0002622, FBGN0284436, FBGN0027598, FBGN0011726, FBGN0010621, FBGN0259785, FBGN0015019, FBGN0034913	102	184	9342	6.96867	0.000142587	3.56492e-06	3.27657e-06
BIOGRID_INTERACTION	44339:immune deficiency(imd)	12	11.4286	8.34916e-08	FBGN0027598, FBGN0011726, FBGN0011211, FBGN0040309, FBGN0259785, FBGN0000559, FBGN0027932, FBGN0015019, FBGN0266599, FBGN0034913, FBGN0002622, FBGN0284436	102	124	9342	8.86338	0.000150691	3.59662e-06	3.3057e-06
BIOGRID_INTERACTION	42805:Regulatory particle triple-A ATPase 5(Rpt5)	9	8.57143	8.36886e-08	FBGN0027598, FBGN0028695, FBGN0000319, FBGN0028690, FBGN0032961, FBGN0261243, FBGN0033886, FBGN0028692, FBGN0015019	102	53	9342	15.5527	0.000151047	3.59662e-06	3.3057e-06
BIOGRID_INTERACTION	38017:Phosphoinositide-dependent kinase 1(Pdk1)	12	11.4286	9.07356e-08	FBGN0027598, FBGN0050122, FBGN0012036, FBGN0028695, FBGN0000319, FBGN0267790, FBGN0037894, FBGN0032961, FBGN0037607, FBGN0027932, FBGN0027835, FBGN0039580	102	125	9342	8.79247	0.000163764	3.80878e-06	3.50071e-06
BIOGRID_INTERACTION	35418:Decondensation factor 31(Df31)	11	10.4762	2.23699e-07	FBGN0035165, FBGN0000308, FBGN0031145, FBGN0035499, FBGN0026418, FBGN0286784, FBGN0000559, FBGN0037607, FBGN0027932, FBGN0010217, FBGN0020238	102	108	9342	9.32843	0.000403695	8.9728e-06	8.24702e-06
BIOGRID_INTERACTION	38490:Chd64(Chd64)	11	10.4762	2.23699e-07	FBGN0035165, FBGN0000308, FBGN0020660, FBGN0026418, FBGN0286784, FBGN0029176, FBGN0000559, FBGN0037607, FBGN0027932, FBGN0010217, FBGN0020238	102	108	9342	9.32843	0.000403695	8.9728e-06	8.24702e-06
BIOGRID_INTERACTION	33019:Annexin B10(AnxB10)	11	10.4762	2.44107e-07	FBGN0035165, FBGN0000308, FBGN0031145, FBGN0035499, FBGN0026418, FBGN0286784, FBGN0000559, FBGN0037607, FBGN0027932, FBGN0010217, FBGN0020238	102	109	9342	9.24285	0.000440517	9.57856e-06	8.80378e-06
BIOGRID_INTERACTION	33203:Pi3K21B(Pi3K21B)	11	10.4762	3.15479e-07	FBGN0050122, FBGN0000043, FBGN0026252, FBGN0000319, FBGN0030530, FBGN0267790, FBGN0026079, FBGN0032961, FBGN0001308, FBGN0261243, FBGN0020238	102	112	9342	8.99527	0.000569278	1.21158e-05	1.11358e-05
BIOGRID_INTERACTION	39424:uncharacterized protein(CG10638)	10	9.52381	3.24984e-07	FBGN0000308, FBGN0031145, FBGN0035499, FBGN0026418, FBGN0286784, FBGN0000559, FBGN0037607, FBGN0027932, FBGN0010217, FBGN0020238	102	86	9342	10.6498	0.000586425	1.22208e-05	1.12323e-05
BIOGRID_INTERACTION	32905:Mec2(Mec2)	10	9.52381	3.59266e-07	FBGN0087013, FBGN0039562, FBGN0011211, FBGN0000319, FBGN0037894, FBGN0035147, FBGN0032961, FBGN0015019, FBGN0284436, FBGN0039580	102	87	9342	10.5274	0.000648266	1.32342e-05	1.21637e-05
BIOGRID_INTERACTION	43739:abnormal wing discs(awd)	11	10.4762	4.75528e-07	FBGN0000308, FBGN0031145, FBGN0035499, FBGN0026418, FBGN0003392, FBGN0286784, FBGN0000559, FBGN0037607, FBGN0027932, FBGN0010217, FBGN0020238	102	117	9342	8.61086	0.000857959	1.71666e-05	1.5778e-05
BIOGRID_INTERACTION	32165:regucalcin(regucalcin)	10	9.52381	6.38629e-07	FBGN0011211, FBGN0031145, FBGN0035499, FBGN0026418, FBGN0286784, FBGN0000559, FBGN0037607, FBGN0027932, FBGN0010217, FBGN0020238	102	93	9342	9.8482	0.00115206	2.26025e-05	2.07742e-05
BIOGRID_INTERACTION	38864:Medium-chain acyl-CoA dehydrogenase(Mcad)	10	9.52381	6.99983e-07	FBGN0039562, FBGN0005674, FBGN0000319, FBGN0037894, FBGN0035147, FBGN0032961, FBGN0024556, FBGN0015019, FBGN0284436, FBGN0039580	102	94	9342	9.74343	0.00126267	2.42975e-05	2.23321e-05
BIOGRID_INTERACTION	39587:Mitochondrial phosphate carrier protein 2(Mpcp2)	9	8.57143	9.54575e-07	FBGN0039562, FBGN0005674, FBGN0026252, FBGN0000319, FBGN0037894, FBGN0024556, FBGN0015019, FBGN0284436, FBGN0039580	102	72	9342	11.4485	0.00172153	3.19076e-05	2.93267e-05
BIOGRID_INTERACTION	33105:Regulatory particle triple-A ATPase 6(Rpt6)	9	8.57143	9.54575e-07	FBGN0028695, FBGN0000319, FBGN0028690, FBGN0032961, FBGN0033886, FBGN0028692, FBGN0015019, FBGN0284436, FBGN0039580	102	72	9342	11.4485	0.00172153	3.19076e-05	2.93267e-05
BIOGRID_INTERACTION	49297:Sarco/endoplasmic reticulum Ca(2+)-ATPase(SERCA)	11	10.4762	1.09633e-06	FBGN0087013, FBGN0039562, FBGN0000045, FBGN0011211, FBGN0000319, FBGN0037894, FBGN0032961, FBGN0015019, FBGN0010217, FBGN0031549, FBGN0039580	102	128	9342	7.87086	0.00197693	3.59797e-05	3.30694e-05
BIOGRID_INTERACTION	39826:failed axon connections(fax)	9	8.57143	1.18084e-06	FBGN0035165, FBGN0039562, FBGN0011211, FBGN0035499, FBGN0286784, FBGN0037607, FBGN0027932, FBGN0031549, FBGN0284436	102	74	9342	11.1391	0.00212915	3.73933e-05	3.43687e-05
BIOGRID_INTERACTION	40506:ADP ribosylation factor 1(Arf1)	9	8.57143	1.18084e-06	FBGN0039562, FBGN0000319, FBGN0035147, FBGN0025724, FBGN0032961, FBGN0015790, FBGN0024556, FBGN0015019, FBGN0008635	102	74	9342	11.1391	0.00212915	3.73933e-05	3.43687e-05
BIOGRID_INTERACTION	33524:Fatty acid synthase 1(FASN1)	7	6.66667	1.44738e-06	FBGN0039562, FBGN0028695, FBGN0000319, FBGN0037894, FBGN0008635, FBGN0284436, FBGN0039580	102	34	9342	18.8564	0.00260911	4.50435e-05	4.14001e-05
BIOGRID_INTERACTION	42594:Fas-associated death domain(Fadd)	10	9.52381	1.5243e-06	FBGN0011726, FBGN0011211, FBGN0086710, FBGN0040309, FBGN0259785, FBGN0000559, FBGN0015019, FBGN0266599, FBGN0002622, FBGN0284436	102	103	9342	8.89206	0.00274758	4.66332e-05	4.28612e-05
BIOGRID_INTERACTION	117332:Ras homolog enriched in brain(Rheb)	10	9.52381	2.85785e-06	FBGN0086710, FBGN0037894, FBGN0004395, FBGN0026079, FBGN0010621, FBGN0032961, FBGN0286784, FBGN0010217, FBGN0027835, FBGN0020238	102	111	9342	8.25119	0.00514515	8.59738e-05	7.90197e-05
BIOGRID_INTERACTION	31816:Moesin(Moe)	11	10.4762	3.21567e-06	FBGN0032409, FBGN0266464, FBGN0000308, FBGN0031145, FBGN0035499, FBGN0026418, FBGN0015790, FBGN0286784, FBGN0000559, FBGN0037607, FBGN0027932	102	144	9342	6.99632	0.00578748	9.51521e-05	8.74556e-05
BIOGRID_INTERACTION	42862:Tsc1(Tsc1)	12	11.4286	4.14634e-06	FBGN0027598, FBGN0050122, FBGN0012036, FBGN0267790, FBGN0037894, FBGN0026079, FBGN0025724, FBGN0259785, FBGN0266599, FBGN0265523, FBGN0261279, FBGN0020238	102	183	9342	6.00579	0.00745622	0.000120712	0.000110948
BIOGRID_INTERACTION	38389:Heat shock protein 83(Hsp83)	9	8.57143	4.44726e-06	FBGN0039562, FBGN0029503, FBGN0011211, FBGN0000319, FBGN0035499, FBGN0004838, FBGN0028484, FBGN0010217, FBGN0027835	102	88	9342	9.36698	0.00799519	0.000127418	0.000117111
BIOGRID_INTERACTION	31838:Chaperonin containing TCP1 subunit 2(CCT2)	7	6.66667	4.552e-06	FBGN0039562, FBGN0000319, FBGN0266064, FBGN0010621, FBGN0032961, FBGN0015019, FBGN0284436	102	41	9342	15.637	0.00818272	0.000128381	0.000117996
BIOGRID_INTERACTION	43560:Nucleoplasmin(Nlp)	9	8.57143	5.72561e-06	FBGN0000308, FBGN0031145, FBGN0035499, FBGN0286784, FBGN0000559, FBGN0037607, FBGN0027932, FBGN0010217, FBGN0020238	102	91	9342	9.05818	0.0102815	0.000158996	0.000146135
BIOGRID_INTERACTION	39329:Phosphatidylinositol 3-kinase 68D(Pi3K68D)	8	7.61905	6.46903e-06	FBGN0039562, FBGN0005674, FBGN0000319, FBGN0024556, FBGN0286784, FBGN0015019, FBGN0284436, FBGN0039580	102	66	9342	11.1016	0.0116087	0.000176918	0.000162608
BIOGRID_INTERACTION	33351:Enolase(Eno)	9	8.57143	6.74035e-06	FBGN0000308, FBGN0031145, FBGN0035499, FBGN0026418, FBGN0000559, FBGN0037607, FBGN0027932, FBGN0010217, FBGN0020238	102	93	9342	8.86338	0.0120927	0.000181587	0.000166899
BIOGRID_INTERACTION	31703:spidey(spidey)	8	7.61905	7.16031e-06	FBGN0039562, FBGN0000319, FBGN0037894, FBGN0035147, FBGN0032961, FBGN0015019, FBGN0284436, FBGN0039580	102	67	9342	10.9359	0.0128412	0.000190064	0.00017469
BIOGRID_INTERACTION	41067:Succinyl-coenzyme A synthetase beta subunit, ADP-forming(ScsbetaA)	8	7.61905	8.72783e-06	FBGN0039562, FBGN0032961, FBGN0015790, FBGN0024556, FBGN0015019, FBGN0008635, FBGN0284436, FBGN0039580	102	69	9342	10.6189	0.0156304	0.000225053	0.00020685
BIOGRID_INTERACTION	35671:myo-inositol-1-phosphate synthase(Inos)	8	7.61905	8.72783e-06	FBGN0000308, FBGN0035499, FBGN0026418, FBGN0286784, FBGN0000559, FBGN0037607, FBGN0027932, FBGN0031549	102	69	9342	10.6189	0.0156304	0.000225053	0.00020685
BIOGRID_INTERACTION	32721:Fimbrin(Fim)	7	6.66667	1.03158e-05	FBGN0035165, FBGN0039562, FBGN0266464, FBGN0035499, FBGN0286784, FBGN0037607, FBGN0027932	102	47	9342	13.6408	0.0184477	0.000262253	0.00024104
BIOGRID_INTERACTION	38076:UDP-galactose 4'-epimerase(Gale)	6	5.71429	1.53746e-05	FBGN0012036, FBGN0000319, FBGN0035147, FBGN0032961, FBGN0028484, FBGN0027835	102	30	9342	18.3176	0.0273699	0.000385434	0.000354258
BIOGRID_INTERACTION	38654:Ribosomal protein S6 kinase(S6k)	9	8.57143	1.65891e-05	FBGN0086443, FBGN0012036, FBGN0000319, FBGN0037894, FBGN0035499, FBGN0035147, FBGN0010621, FBGN0025724, FBGN0027835	102	105	9342	7.85042	0.0294998	0.000405557	0.000372753
BIOGRID_INTERACTION	33627:fat(ft)	8	7.61905	1.66267e-05	FBGN0028479, FBGN0030530, FBGN0003392, FBGN0031450, FBGN0011642, FBGN0286784, FBGN0033339, FBGN0027835	102	76	9342	9.64087	0.0295656	0.000405557	0.000372753
BIOGRID_INTERACTION	36098:Peroxiredoxin 2540-2(Prx2540-2)	8	7.61905	2.3323e-05	FBGN0000308, FBGN0031145, FBGN0035499, FBGN0026418, FBGN0015790, FBGN0286784, FBGN0037607, FBGN0027932	102	80	9342	9.15882	0.0412246	0.000561306	0.000515904
BIOGRID_INTERACTION	41054:Chaperonin containing TCP1 subunit 7(CCT7)	7	6.66667	2.88381e-05	FBGN0087013, FBGN0039562, FBGN0266464, FBGN0000319, FBGN0010621, FBGN0015019, FBGN0284436	102	56	9342	11.4485	0.050722	0.000684906	0.000629506
BIOGRID_INTERACTION	36409:Nascent polypeptide associated complex protein alpha subunit(Nacalpha)	8	7.61905	2.96874e-05	FBGN0000308, FBGN0035499, FBGN0026418, FBGN0286784, FBGN0000559, FBGN0037607, FBGN0027932, FBGN0010217	102	83	9342	8.82778	0.0521761	0.000695919	0.000639628
BIOGRID_INTERACTION	31221:Raf oncogene(Raf)	10	9.52381	3.14343e-05	FBGN0000043, FBGN0012036, FBGN0028695, FBGN0037894, FBGN0261243, FBGN0000559, FBGN0037607, FBGN0008635, FBGN0020238, FBGN0039580	102	149	9342	6.14686	0.0551601	0.000727422	0.000668583
BIOGRID_INTERACTION	36053:uncharacterized protein(CG1371)	5	4.7619	3.50569e-05	FBGN0039562, FBGN0005674, FBGN0015019, FBGN0284436, FBGN0039580	102	18	9342	25.4412	0.0613182	0.000800983	0.000736194
BIOGRID_INTERACTION	33202:Stress induced phosphoprotein 1(Stip1)	7	6.66667	4.29428e-05	FBGN0000308, FBGN0035499, FBGN0026418, FBGN0286784, FBGN0037607, FBGN0027932, FBGN0266599	102	60	9342	10.6853	0.0745854	0.000967929	0.000889637
BIOGRID_INTERACTION	38457:Sc2(Sc2)	8	7.61905	4.34362e-05	FBGN0087013, FBGN0027568, FBGN0039562, FBGN0000319, FBGN0037894, FBGN0032961, FBGN0008635, FBGN0031549	102	88	9342	8.3262	0.0754091	0.000967929	0.000889637
BIOGRID_INTERACTION	35084:kelch(kel)	7	6.66667	5.18196e-05	FBGN0050122, FBGN0004401, FBGN0000045, FBGN0267790, FBGN0001142, FBGN0004838, FBGN0259785	102	62	9342	10.3406	0.0892954	0.00114066	0.0010484
BIOGRID_INTERACTION	32640:rudimentary(r)	6	5.71429	5.75092e-05	FBGN0005674, FBGN0000319, FBGN0024556, FBGN0015019, FBGN0008635, FBGN0039580	102	39	9342	14.0905	0.0986008	0.00125065	0.00114949
BIOGRID_INTERACTION	33859:Kruppel homolog 2(Kr-h2)	7	6.66667	6.21077e-05	FBGN0027568, FBGN0039562, FBGN0005674, FBGN0000319, FBGN0037894, FBGN0015019, FBGN0284436	102	64	9342	10.0175	0.106052	0.00133458	0.00122663
BIOGRID_INTERACTION	31359:ciboulot(cib)	7	6.66667	7.39666e-05	FBGN0000308, FBGN0031145, FBGN0035499, FBGN0026418, FBGN0286784, FBGN0037607, FBGN0027932	102	66	9342	9.7139	0.124985	0.0015707	0.00144365
BIOGRID_INTERACTION	41066:oskar(osk)	8	7.61905	8.6678e-05	FBGN0050122, FBGN0000043, FBGN0000045, FBGN0010352, FBGN0267790, FBGN0001108, FBGN0010225, FBGN0004838	102	98	9342	7.47659	0.144835	0.00181923	0.00167208
BIOGRID_INTERACTION	43507:ATP synthase, gamma subunit(ATPsyngamma)	6	5.71429	0.000128961	FBGN0039562, FBGN0011211, FBGN0000319, FBGN0032961, FBGN0024556, FBGN0015019	102	46	9342	11.9463	0.20768	0.00267449	0.00245816
BIOGRID_INTERACTION	3772232:fatty acid binding protein(fabp)	7	6.66667	0.000130391	FBGN0000308, FBGN0031145, FBGN0035499, FBGN0286784, FBGN0000559, FBGN0037607, FBGN0027932	102	73	9342	8.78243	0.209722	0.00267449	0.00245816
BIOGRID_INTERACTION	36020:Pyruvate carboxylase(PCB)	5	4.7619	0.000136738	FBGN0005674, FBGN0000319, FBGN0015019, FBGN0008635, FBGN0039580	102	25	9342	18.3176	0.218725	0.00277317	0.00254885
BIOGRID_INTERACTION	42934:atlastin(atl)	7	6.66667	0.000163141	FBGN0028479, FBGN0015791, FBGN0001230, FBGN0266064, FBGN0286784, FBGN0261243, FBGN0266599	102	76	9342	8.43576	0.255091	0.00327188	0.00300723
BIOGRID_INTERACTION	31849:Oligosaccharyltransferase 48kD subunit(Ost48)	7	6.66667	0.000188367	FBGN0087013, FBGN0035165, FBGN0039562, FBGN0000319, FBGN0037894, FBGN0031549, FBGN0284436	102	78	9342	8.21946	0.288254	0.00373628	0.00343407
BIOGRID_INTERACTION	35696:scraps(scra)	6	5.71429	0.000192636	FBGN0027598, FBGN0087013, FBGN0000043, FBGN0000045, FBGN0026252, FBGN0287720	102	50	9342	10.9906	0.293719	0.00377944	0.00347373
BIOGRID_INTERACTION	37781:TAR DNA-binding protein-43 homolog(TBPH)	8	7.61905	0.000223952	FBGN0050122, FBGN0267790, FBGN0001108, FBGN0004838, FBGN0015790, FBGN0286784, FBGN0287720, FBGN0010217	102	114	9342	6.42724	0.332542	0.00434659	0.00399501
BIOGRID_INTERACTION	41709:forkhead box, sub-group O(foxo)	11	10.4762	0.00026579	FBGN0027598, FBGN0050122, FBGN0012036, FBGN0000319, FBGN0267790, FBGN0037894, FBGN0025724, FBGN0259785, FBGN0262579, FBGN0024291, FBGN0020238	102	241	9342	4.18038	0.381102	0.00510374	0.00469091
BIOGRID_INTERACTION	35426:uncharacterized protein(CG1416)	6	5.71429	0.00027788	FBGN0086443, FBGN0039562, FBGN0000319, FBGN0035147, FBGN0261243, FBGN0015019	102	54	9342	10.1765	0.394465	0.00527972	0.00485266
BIOGRID_INTERACTION	33139:Ribosomal protein S6 kinase II(S6kII)	10	9.52381	0.000374309	FBGN0027598, FBGN0050122, FBGN0000043, FBGN0012036, FBGN0267790, FBGN0037894, FBGN0010621, FBGN0259785, FBGN0020443, FBGN0020238	102	206	9342	4.44603	0.491228	0.00703779	0.00646853
BIOGRID_INTERACTION	42185:Malate dehydrogenase 2(Mdh2)	7	6.66667	0.000411395	FBGN0035499, FBGN0015790, FBGN0286784, FBGN0000559, FBGN0037607, FBGN0027932, FBGN0010217	102	90	9342	7.12353	0.524182	0.00762402	0.00700734
BIOGRID_INTERACTION	33738:Regulatory particle non-ATPase 11(Rpn11)	5	4.7619	0.000413936	FBGN0028695, FBGN0028690, FBGN0033886, FBGN0028692, FBGN0031549	102	33	9342	13.877	0.52636	0.00762402	0.00700734
BIOGRID_INTERACTION	33471:histidine triad nucleotide binding protein 1(HINT1)	6	5.71429	0.000421527	FBGN0000308, FBGN0031145, FBGN0035499, FBGN0026418, FBGN0037607, FBGN0027932	102	59	9342	9.31406	0.532809	0.00768542	0.00706377
BIOGRID_INTERACTION	42831:uncharacterized protein(CG5854)	5	4.7619	0.000465259	FBGN0039562, FBGN0000319, FBGN0024556, FBGN0015019, FBGN0039580	102	34	9342	13.4689	0.568284	0.00831478	0.00764223
BIOGRID_INTERACTION	53565:belphegor(bor)	5	4.7619	0.000465259	FBGN0005674, FBGN0000319, FBGN0286784, FBGN0015019, FBGN0284436	102	34	9342	13.4689	0.568284	0.00831478	0.00764223
BIOGRID_INTERACTION	41087:Relish(Rel)	11	10.4762	0.000471429	FBGN0027598, FBGN0011726, FBGN0011211, FBGN0040309, FBGN0259785, FBGN0000559, FBGN0015019, FBGN0266599, FBGN0265523, FBGN0002622, FBGN0284436	102	259	9342	3.88985	0.573068	0.00834244	0.00766765
BIOGRID_INTERACTION	33693:uncharacterized protein(CG3008)	6	5.71429	0.000492438	FBGN0000319, FBGN0033122, FBGN0286784, FBGN0263933, FBGN0015019, FBGN0284436	102	61	9342	9.00868	0.588962	0.00862961	0.00793159
BIOGRID_INTERACTION	44438:mitochondrial translation elongation factor Tu 1(mEFTu1)	5	4.7619	0.000520963	FBGN0039562, FBGN0000319, FBGN0015019, FBGN0008635, FBGN0039580	102	35	9342	13.084	0.6096	0.00899306	0.00826564
BIOGRID_INTERACTION	37851:yorkie(yki)	8	7.61905	0.000523142	FBGN0011726, FBGN0030530, FBGN0004838, FBGN0028484, FBGN0287720, FBGN0011703, FBGN0033339, FBGN0020238	102	131	9342	5.59317	0.611133	0.00899306	0.00826564
BIOGRID_INTERACTION	31567:Regulatory particle triple-A ATPase 4(Rpt4)	6	5.71429	0.000531088	FBGN0028695, FBGN0028690, FBGN0032961, FBGN0033886, FBGN0028692, FBGN0015019	102	62	9342	8.86338	0.616674	0.00904353	0.00831203
BIOGRID_INTERACTION	33418:Rab5(Rab5)	8	7.61905	0.00057298	FBGN0039562, FBGN0266464, FBGN0000319, FBGN0037894, FBGN0032961, FBGN0015790, FBGN0015019, FBGN0039580	102	133	9342	5.50907	0.644605	0.00966569	0.00888386
BIOGRID_INTERACTION	34264:GDP dissociation inhibitor(Gdi)	5	4.7619	0.000581254	FBGN0266464, FBGN0015791, FBGN0026418, FBGN0015790, FBGN0027932	102	36	9342	12.7206	0.649876	0.00971448	0.00892871
BIOGRID_INTERACTION	45880:Lactate dehydrogenase(Ldh)	6	5.71429	0.000660799	FBGN0039562, FBGN0011211, FBGN0000319, FBGN0035147, FBGN0032961, FBGN0015019	102	65	9342	8.4543	0.696732	0.0108431	0.00996606
BIOGRID_INTERACTION	33397:Ubiquitin carboxy-terminal hydrolase(Uch)	6	5.71429	0.000660799	FBGN0035165, FBGN0000308, FBGN0035499, FBGN0286784, FBGN0037607, FBGN0027932	102	65	9342	8.4543	0.696732	0.0108431	0.00996606
BIOGRID_INTERACTION	33905:Sec61 alpha subunit(Sec61alpha)	6	5.71429	0.000759575	FBGN0087013, FBGN0039562, FBGN0005674, FBGN0037894, FBGN0031549, FBGN0284436	102	67	9342	8.20193	0.746288	0.0123516	0.0113526
BIOGRID_INTERACTION	45268:cathepsin D(cathD)	5	4.7619	0.000791737	FBGN0039562, FBGN0003392, FBGN0015019, FBGN0266599, FBGN0039580	102	39	9342	11.7421	0.760607	0.0127597	0.0117276
BIOGRID_INTERACTION	37449:FK506-binding protein 14(Fkbp14)	6	5.71429	0.000812909	FBGN0000308, FBGN0031145, FBGN0035499, FBGN0026418, FBGN0037607, FBGN0027932	102	68	9342	8.08131	0.769591	0.012985	0.0119347
BIOGRID_INTERACTION	44437:Secretory 13(Sec13)	4	3.80952	0.00104805	FBGN0041775, FBGN0026252, FBGN0032961, FBGN0033339	102	19	9342	19.2817	0.849339	0.0164968	0.0151625
BIOGRID_INTERACTION	34674:Chaperonin containing TCP1 subunit 4(CCT4)	5	4.7619	0.00105105	FBGN0005674, FBGN0000319, FBGN0010621, FBGN0015019, FBGN0284436	102	42	9342	10.9034	0.850152	0.0164968	0.0151625
BIOGRID_INTERACTION	41173:p23(p23)	6	5.71429	0.00112255	FBGN0000308, FBGN0035499, FBGN0286784, FBGN0029176, FBGN0027932, FBGN0031549	102	73	9342	7.5278	0.868316	0.0174673	0.0160545
BIOGRID_INTERACTION	31011:Death related ced-3/Nedd2-like caspase(Dredd)	6	5.71429	0.0011937	FBGN0259785, FBGN0015019, FBGN0266599, FBGN0265523, FBGN0002622, FBGN0284436	102	74	9342	7.42607	0.884204	0.0184157	0.0169261
BIOGRID_INTERACTION	33119:misato(mst)	4	3.80952	0.00122336	FBGN0000045, FBGN0010621, FBGN0015019, FBGN0284436	102	20	9342	18.3176	0.890247	0.0187133	0.0171997
BIOGRID_INTERACTION	36497:downstream of receptor kinase(drk)	6	5.71429	0.00134596	FBGN0027598, FBGN0030530, FBGN0003392, FBGN0028484, FBGN0010217, FBGN0020238	102	76	9342	7.23065	0.912059	0.0202455	0.0186079
BIOGRID_INTERACTION	48986:boca(boca)	6	5.71429	0.00134596	FBGN0000319, FBGN0033122, FBGN0286784, FBGN0263933, FBGN0015019, FBGN0284436	102	76	9342	7.23065	0.912059	0.0202455	0.0186079
BIOGRID_INTERACTION	35176:Regulatory particle non-ATPase 3(Rpn3)	4	3.80952	0.00141611	FBGN0028695, FBGN0028690, FBGN0033886, FBGN0028692	102	21	9342	17.4454	0.922532	0.0211247	0.019416
BIOGRID_INTERACTION	34193:Glutactin(Glt)	5	4.7619	0.00148258	FBGN0000319, FBGN0024556, FBGN0286784, FBGN0015019, FBGN0284436	102	46	9342	9.95524	0.931302	0.0217565	0.0199967
BIOGRID_INTERACTION	41569:Putative Achaete Scute Target 1(Past1)	5	4.7619	0.00148258	FBGN0000319, FBGN0037894, FBGN0015019, FBGN0034913, FBGN0284436	102	46	9342	9.95524	0.931302	0.0217565	0.0199967
BIOGRID_INTERACTION	32789:scully(scu)	6	5.71429	0.0015121	FBGN0000308, FBGN0031145, FBGN0035499, FBGN0015790, FBGN0037607, FBGN0027932	102	78	9342	7.04525	0.934873	0.0220109	0.0202305
BIOGRID_INTERACTION	42841:Rab7(Rab7)	5	4.7619	0.00160718	FBGN0028695, FBGN0015791, FBGN0032961, FBGN0015790, FBGN0284436	102	47	9342	9.74343	0.945158	0.0232077	0.0213305
BIOGRID_INTERACTION	38819:Secretory 63(Sec63)	4	3.80952	0.00162691	FBGN0005674, FBGN0026252, FBGN0037894, FBGN0031549	102	22	9342	16.6524	0.947079	0.0233061	0.021421
BIOGRID_INTERACTION	36952:connector enhancer of ksr(cnk)	5	4.7619	0.00173889	FBGN0027598, FBGN0266464, FBGN0267790, FBGN0035499, FBGN0020238	102	48	9342	9.54044	0.956779	0.0247141	0.0227151
BIOGRID_INTERACTION	33981:Small ubiquitin like modifier(Sumo)	7	6.66667	0.00178335	FBGN0011726, FBGN0000308, FBGN0031145, FBGN0035499, FBGN0037607, FBGN0027932, FBGN0020238	102	119	9342	5.38754	0.960118	0.0250322	0.0230075
BIOGRID_INTERACTION	41673:Lkb1 kinase(Lkb1)	6	5.71429	0.00178901	FBGN0086710, FBGN0037894, FBGN0025724, FBGN0259785, FBGN0262579, FBGN0029176	102	81	9342	6.78431	0.960524	0.0250322	0.0230075
BIOGRID_INTERACTION	45012:Vacuolar H[+] ATPase 68 kDa subunit 2(Vha68-2)	5	4.7619	0.00187791	FBGN0087013, FBGN0039562, FBGN0000319, FBGN0015790, FBGN0039580	102	49	9342	9.34574	0.966386	0.0260741	0.0239651
BIOGRID_INTERACTION	45785:Isoleucyl-tRNA synthetase(IleRS)	3	2.85714	0.00234603	FBGN0005674, FBGN0034401, FBGN0008635	102	7	9342	39.2521	0.985586	0.0323251	0.0297104
BIOGRID_INTERACTION	32319:Transport and Golgi organization 2(Tango2)	4	3.80952	0.00266206	FBGN0011726, FBGN0031145, FBGN0035499, FBGN0020238	102	26	9342	14.0905	0.991864	0.0364017	0.0334573
BIOGRID_INTERACTION	33781:Helicase at 25E(Hel25E)	5	4.7619	0.00268994	FBGN0039562, FBGN0032961, FBGN0024556, FBGN0015019, FBGN0039580	102	54	9342	8.48039	0.992264	0.0365064	0.0335535
BIOGRID_INTERACTION	40201:gigas(gig)	9	8.57143	0.00272103	FBGN0027598, FBGN0050122, FBGN0026252, FBGN0086710, FBGN0267790, FBGN0037894, FBGN0259785, FBGN0262579, FBGN0020238	102	222	9342	3.71304	0.992687	0.0366527	0.033688
BIOGRID_INTERACTION	2782:G protein subunit beta 1(GNB1)	3	2.85714	0.00310603	FBGN0010621, FBGN0015019, FBGN0284436	102	8	9342	34.3456	0.996358	0.0409225	0.0376124
BIOGRID_INTERACTION	5082:phosducin like(PDCL)	3	2.85714	0.00310603	FBGN0010621, FBGN0015019, FBGN0284436	102	8	9342	34.3456	0.996358	0.0409225	0.0376124
BIOGRID_INTERACTION	33184:TBC1 domain family member 15/17(Tbc1d15-17)	3	2.85714	0.00310603	FBGN0015791, FBGN0031450, FBGN0015790	102	8	9342	34.3456	0.996358	0.0409225	0.0376124
BIOGRID_INTERACTION	34420:Ribosomal protein S27A(RpS27A)	8	7.61905	0.00319365	FBGN0086710, FBGN0286784, FBGN0033886, FBGN0000559, FBGN0027932, FBGN0266599, FBGN0002622, FBGN0020238	102	179	9342	4.09333	0.996892	0.041772	0.0383933
BIOGRID_INTERACTION	37894:Regulatory particle non-ATPase 8(Rpn8)	4	3.80952	0.00330217	FBGN0028695, FBGN0028690, FBGN0033886, FBGN0028692	102	28	9342	13.084	0.997446	0.0428807	0.0394123
BIOGRID_INTERACTION	39557:Hsc70Cb(Hsc70Cb)	4	3.80952	0.00365454	FBGN0035499, FBGN0286784, FBGN0037607, FBGN0027932	102	29	9342	12.6329	0.998651	0.0467833	0.0429991
BIOGRID_INTERACTION	39572:nuclear fallout(nuf)	4	3.80952	0.00365454	FBGN0001108, FBGN0015790, FBGN0001308, FBGN0020238	102	29	9342	12.6329	0.998651	0.0467833	0.0429991
BIOGRID_INTERACTION	38145:supercoiling factor(scf)	5	4.7619	0.00371525	FBGN0039562, FBGN0000308, FBGN0035499, FBGN0286784, FBGN0027932	102	59	9342	7.76171	0.998792	0.0472255	0.0434056
BIOGRID_INTERACTION	32143:Nardilysin(Nrd1)	5	4.7619	0.00394805	FBGN0000043, FBGN0010352, FBGN0024556, FBGN0037607, FBGN0020238	102	60	9342	7.63235	0.999208	0.0494878	0.0454849
BIOGRID_INTERACTION	45680:Translocon-associated protein delta(Tapdelta)	5	4.7619	0.00394805	FBGN0039562, FBGN0011211, FBGN0037894, FBGN0032961, FBGN0015019	102	60	9342	7.63235	0.999208	0.0494878	0.0454849
BIOGRID_INTERACTION	41403:uncharacterized protein(CG14715)	5	4.7619	0.00419055	FBGN0000308, FBGN0031145, FBGN0035499, FBGN0026418, FBGN0037607	102	61	9342	7.50723	0.999489	0.0521652	0.0479457
BIOGRID_INTERACTION	31364:Fasciclin 2(Fas2)	10	9.52381	0.00444076	FBGN0027598, FBGN0035165, FBGN0040309, FBGN0036702, FBGN0286784, FBGN0029176, FBGN0000559, FBGN0027932, FBGN0015019, FBGN0002622	102	294	9342	3.11525	0.999676	0.0549012	0.0504605
BIOGRID_INTERACTION	38972:Glutathione S transferase O3(GstO3)	5	4.7619	0.00470537	FBGN0031145, FBGN0035499, FBGN0286784, FBGN0037607, FBGN0027932	102	63	9342	7.26891	0.999799	0.0577768	0.0531034
BIOGRID_INTERACTION	32953:Ribosomal protein S10b(RpS10b)	5	4.7619	0.00526114	FBGN0039562, FBGN0000319, FBGN0286784, FBGN0015019, FBGN0031549	102	65	9342	7.04525	0.999927	0.0640733	0.0588906
BIOGRID_INTERACTION	40961:ADP ribosylation factor-like 8(Arl8)	4	3.80952	0.00528915	FBGN0000319, FBGN0035147, FBGN0032961, FBGN0015019	102	33	9342	11.1016	0.99993	0.0640733	0.0588906
BIOGRID_INTERACTION	35512:Glycoprotein 210 kDa(Gp210)	4	3.80952	0.00575598	FBGN0039562, FBGN0000319, FBGN0015019, FBGN0284436	102	34	9342	10.7751	0.99997	0.0692636	0.0636611
BIOGRID_INTERACTION	35577:Rab2(Rab2)	5	4.7619	0.0058593	FBGN0039562, FBGN0035147, FBGN0032961, FBGN0015790, FBGN0015019	102	67	9342	6.83494	0.999975	0.07004	0.0643747
BIOGRID_INTERACTION	39845:Regulatory particle non-ATPase 12(Rpn12)	3	2.85714	0.00597342	FBGN0028695, FBGN0033886, FBGN0028692	102	11	9342	24.9786	0.99998	0.0709344	0.0651968
BIOGRID_INTERACTION	33462:Bacchus(Bacc)	5	4.7619	0.0061747	FBGN0266464, FBGN0000308, FBGN0031145, FBGN0035499, FBGN0037607	102	68	9342	6.73443	0.999986	0.0721154	0.0662823
BIOGRID_INTERACTION	40451:Ribosomal protein LP0(RpLP0)	6	5.71429	0.00619274	FBGN0000319, FBGN0086710, FBGN0286784, FBGN0000559, FBGN0015019, FBGN0002622	102	108	9342	5.08824	0.999986	0.0721154	0.0662823
BIOGRID_INTERACTION	31872:Downstream of raf1(Dsor1)	6	5.71429	0.00619274	FBGN0027598, FBGN0032961, FBGN0027932, FBGN0008635, FBGN0027835, FBGN0020238	102	108	9342	5.08824	0.999986	0.0721154	0.0662823
BIOGRID_INTERACTION	33245:dachsous(ds)	4	3.80952	0.00624676	FBGN0028479, FBGN0027598, FBGN0037894, FBGN0011642	102	35	9342	10.4672	0.999988	0.0722782	0.0664319
BIOGRID_INTERACTION	34315:uncharacterized protein(CG4598)	4	3.80952	0.00676181	FBGN0035165, FBGN0035499, FBGN0037607, FBGN0027932	102	36	9342	10.1765	0.999995	0.0772472	0.070999
BIOGRID_INTERACTION	42802:Regulatory particle non-ATPase 9(Rpn9)	4	3.80952	0.00676181	FBGN0028695, FBGN0028690, FBGN0033886, FBGN0028692	102	36	9342	10.1765	0.999995	0.0772472	0.070999
BIOGRID_INTERACTION	42641:Regulatory particle non-ATPase 7(Rpn7)	4	3.80952	0.00730141	FBGN0028695, FBGN0028690, FBGN0033886, FBGN0028692	102	37	9342	9.90143	0.999998	0.082369	0.0757065
BIOGRID_INTERACTION	36638:Regulatory particle non-ATPase 6(Rpn6)	4	3.80952	0.00730141	FBGN0028695, FBGN0028690, FBGN0033886, FBGN0028692	102	37	9342	9.90143	0.999998	0.082369	0.0757065
BIOGRID_INTERACTION	38413:PHGPx(PHGPx)	5	4.7619	0.00830598	FBGN0000308, FBGN0035499, FBGN0286784, FBGN0037607, FBGN0027932	102	74	9342	6.18839	1	0.0931198	0.0855877
BIOGRID_INTERACTION	32777:Vacuolar protein sorting 4(Vps4)	4	3.80952	0.00907017	FBGN0005674, FBGN0015019, FBGN0284436, FBGN0039580	102	40	9342	9.15882	1	0.100278	0.0921673
BIOGRID_INTERACTION	33680:uncharacterized protein(CG3225)	4	3.80952	0.00907017	FBGN0266464, FBGN0267790, FBGN0287720, FBGN0000559	102	40	9342	9.15882	1	0.100278	0.0921673
BIOGRID_INTERACTION	39304:Aldo-keto reductase 1B(Akr1B)	5	4.7619	0.00911117	FBGN0000308, FBGN0031145, FBGN0035499, FBGN0037607, FBGN0027932	102	76	9342	6.02554	1	0.100278	0.0921673
BIOGRID_INTERACTION	35540:Ecdysone receptor(EcR)	6	5.71429	0.00924776	FBGN0032956, FBGN0035499, FBGN0259785, FBGN0266599, FBGN0265523, FBGN0020238	102	119	9342	4.61789	1	0.100555	0.0924219
BIOGRID_INTERACTION	42446:Phosphatidylinositol 3-kinase 92E(Pi3K92E)	6	5.71429	0.00924776	FBGN0050122, FBGN0267790, FBGN0037894, FBGN0026079, FBGN0263933, FBGN0002622	102	119	9342	4.61789	1	0.100555	0.0924219
BIOGRID_INTERACTION	34500:porin(porin)	5	4.7619	0.00953221	FBGN0035165, FBGN0039562, FBGN0011211, FBGN0035499, FBGN0010217	102	77	9342	5.94729	1	0.103028	0.0946942
BIOGRID_INTERACTION	38175:Puromycin sensitive aminopeptidase(Psa)	3	2.85714	0.00967695	FBGN0000319, FBGN0032961, FBGN0284436	102	14	9342	19.6261	1	0.103713	0.0953241
BIOGRID_INTERACTION	46058:Proteasome beta1 subunit(Prosbeta1)	4	3.80952	0.00971054	FBGN0028695, FBGN0286784, FBGN0033886, FBGN0028692	102	41	9342	8.93544	1	0.103713	0.0953241
BIOGRID_INTERACTION	32047:Regulatory particle triple-A ATPase 3(Rpt3)	4	3.80952	0.0103767	FBGN0028695, FBGN0028690, FBGN0033886, FBGN0028692	102	42	9342	8.72269	1	0.110176	0.101264
BIOGRID_INTERACTION	40179:RhoGDI(RhoGDI)	4	3.80952	0.0110687	FBGN0031145, FBGN0035499, FBGN0037607, FBGN0027932	102	43	9342	8.51984	1	0.116836	0.107386
BIOGRID_INTERACTION	41531:Proteasome alpha2 subunit(Prosalpha2)	4	3.80952	0.0117869	FBGN0028695, FBGN0033886, FBGN0028692, FBGN0266599	102	44	9342	8.3262	1	0.123694	0.113688
BIOGRID_INTERACTION	44747:moleskin(msk)	4	3.80952	0.0133021	FBGN0027568, FBGN0032409, FBGN0005674, FBGN0037894	102	46	9342	7.96419	1	0.13799	0.126829
BIOGRID_INTERACTION	38231:alpha Spectrin(alpha-Spec)	4	3.80952	0.0133021	FBGN0000043, FBGN0000045, FBGN0000319, FBGN0286784	102	46	9342	7.96419	1	0.13799	0.126829
BIOGRID_INTERACTION	34167:embargoed(emb)	3	2.85714	0.014161	FBGN0087013, FBGN0027568, FBGN0037894	102	17	9342	16.1626	1	0.145231	0.133484
BIOGRID_INTERACTION	37417:tudor(tud)	3	2.85714	0.014161	FBGN0267790, FBGN0286784, FBGN0001308	102	17	9342	16.1626	1	0.145231	0.133484
BIOGRID_INTERACTION	39643:stepping stone(sstn)	4	3.80952	0.0149236	FBGN0027568, FBGN0001142, FBGN0037894, FBGN0287720	102	48	9342	7.63235	1	0.152187	0.139877
BIOGRID_INTERACTION	31521:Actin 5C(Act5C)	5	4.7619	0.0155954	FBGN0027598, FBGN0000043, FBGN0266464, FBGN0015790, FBGN0033886	102	89	9342	5.14541	1	0.158144	0.145352
BIOGRID_INTERACTION	35507:Cytosolic non-specific dipeptidase 2(Cndp2)	3	2.85714	0.01582	FBGN0026418, FBGN0286784, FBGN0284436	102	18	9342	15.2647	1	0.158639	0.145808
BIOGRID_INTERACTION	3355150:Argonaute 3(AGO3)	3	2.85714	0.01582	FBGN0041775, FBGN0286784, FBGN0266599	102	18	9342	15.2647	1	0.158639	0.145808
BIOGRID_INTERACTION	47396:Target of rapamycin(Tor)	4	3.80952	0.0175566	FBGN0004395, FBGN0003392, FBGN0266599, FBGN0261279	102	51	9342	7.18339	1	0.171308	0.157451
BIOGRID_INTERACTION	32561:mind-meld(mmd)	3	2.85714	0.0175579	FBGN0011642, FBGN0000559, FBGN0002622	102	19	9342	14.4613	1	0.171308	0.157451
BIOGRID_INTERACTION	36420:Aspartyl-tRNA synthetase(AspRS)	3	2.85714	0.0175579	FBGN0005674, FBGN0034401, FBGN0287720	102	19	9342	14.4613	1	0.171308	0.157451
BIOGRID_INTERACTION	40717:Regulatory particle non-ATPase 5(Rpn5)	3	2.85714	0.0175579	FBGN0028695, FBGN0033886, FBGN0028692	102	19	9342	14.4613	1	0.171308	0.157451
BIOGRID_INTERACTION	34403:Cullin-associated and neddylation-dissociated 1(Cand1)	3	2.85714	0.0175579	FBGN0087013, FBGN0026252, FBGN0037894	102	19	9342	14.4613	1	0.171308	0.157451
BIOGRID_INTERACTION	34359:Proteasome alpha6 subunit(Prosalpha6)	4	3.80952	0.0184882	FBGN0028695, FBGN0286784, FBGN0033886, FBGN0028692	102	52	9342	7.04525	1	0.178455	0.164021
BIOGRID_INTERACTION	36018:Proteasome alpha7 subunit(Prosalpha7)	4	3.80952	0.0184882	FBGN0028695, FBGN0286784, FBGN0033886, FBGN0028692	102	52	9342	7.04525	1	0.178455	0.164021
BIOGRID_INTERACTION	43183:Aldolase 1(Ald1)	5	4.7619	0.0187021	FBGN0050122, FBGN0000045, FBGN0035499, FBGN0286784, FBGN0031549	102	94	9342	4.87171	1	0.17956	0.165036
BIOGRID_INTERACTION	37617:bellwether(blw)	4	3.80952	0.0194468	FBGN0039562, FBGN0000319, FBGN0010217, FBGN0027537	102	53	9342	6.91232	1	0.185722	0.170699
BIOGRID_INTERACTION	41719:twinfilin(twf)	2	1.90476	0.021507	FBGN0011726, FBGN0000308	102	2	9342	91.5882	1	0.204317	0.18779
BIOGRID_INTERACTION	42034:Ultrabithorax(Ubx)	8	7.61905	0.0219378	FBGN0004401, FBGN0020660, FBGN0004838, FBGN0259785, FBGN0029176, FBGN0000559, FBGN0266599, FBGN0020238	102	259	9342	2.82898	1	0.207317	0.190548
BIOGRID_INTERACTION	37247:hippo(hpo)	5	4.7619	0.0221682	FBGN0023388, FBGN0004838, FBGN0011642, FBGN0024556, FBGN0028484	102	99	9342	4.62567	1	0.208404	0.191547
BIOGRID_INTERACTION	32973:Ssu72 CTD phosphatase(Ssu72)	4	3.80952	0.0246465	FBGN0266464, FBGN0001308, FBGN0266599, FBGN0027835	102	58	9342	6.31643	1	0.230502	0.211858
BIOGRID_INTERACTION	37089:four-jointed(fj)	3	2.85714	0.0252618	FBGN0028479, FBGN0031450, FBGN0027537	102	23	9342	11.9463	1	0.232554	0.213744
BIOGRID_INTERACTION	117503:Rac GTPase activating protein at 84C(RacGAP84C)	3	2.85714	0.0252618	FBGN0027598, FBGN0027932, FBGN0027835	102	23	9342	11.9463	1	0.232554	0.213744
BIOGRID_INTERACTION	32585:easily shocked(eas)	3	2.85714	0.0252618	FBGN0003392, FBGN0020236, FBGN0002622	102	23	9342	11.9463	1	0.232554	0.213744
BIOGRID_INTERACTION	48971:Na pump alpha subunit(Atpalpha)	4	3.80952	0.0257678	FBGN0087013, FBGN0000319, FBGN0037894, FBGN0024291	102	59	9342	6.20937	1	0.232554	0.213744
BIOGRID_INTERACTION	41079:Proteasome beta3 subunit(Prosbeta3)	4	3.80952	0.0257678	FBGN0028695, FBGN0033886, FBGN0028692, FBGN0000559	102	59	9342	6.20937	1	0.232554	0.213744
BIOGRID_INTERACTION	42828:Regulatory particle triple-A ATPase 2(Rpt2)	4	3.80952	0.0257678	FBGN0028695, FBGN0000319, FBGN0033886, FBGN0028692	102	59	9342	6.20937	1	0.232554	0.213744
BIOGRID_INTERACTION	252554:salvador(sav)	4	3.80952	0.0257678	FBGN0086443, FBGN0030530, FBGN0031145, FBGN0015019	102	59	9342	6.20937	1	0.232554	0.213744
BIOGRID_INTERACTION	31680:hira(Hira)	3	2.85714	0.027367	FBGN0010621, FBGN0015019, FBGN0284436	102	24	9342	11.4485	1	0.244542	0.224762
BIOGRID_INTERACTION	38961:Cbl proto-oncogene(Cbl)	3	2.85714	0.027367	FBGN0027598, FBGN0023388, FBGN0003392	102	24	9342	11.4485	1	0.244542	0.224762
BIOGRID_INTERACTION	43958:spaghetti(spag)	3	2.85714	0.0295404	FBGN0039562, FBGN0266599, FBGN0261279	102	25	9342	10.9906	1	0.261374	0.240233
BIOGRID_INTERACTION	41668:RNA-binding protein 4(Rbp4)	3	2.85714	0.0295404	FBGN0001142, FBGN0011642, FBGN0002622	102	25	9342	10.9906	1	0.261374	0.240233
BIOGRID_INTERACTION	34171:gurken(grk)	4	3.80952	0.0305236	FBGN0004838, FBGN0008635, FBGN0027835, FBGN0039580	102	63	9342	5.81513	1	0.268756	0.247018
BIOGRID_INTERACTION	32700:Ribosomal protein S5a(RpS5a)	5	4.7619	0.0311021	FBGN0005674, FBGN0086710, FBGN0000559, FBGN0031549, FBGN0002622	102	110	9342	4.1631	1	0.272521	0.250477
BIOGRID_INTERACTION	42066:cheerio(cher)	4	3.80952	0.0317799	FBGN0031450, FBGN0015790, FBGN0034913, FBGN0261279	102	64	9342	5.72426	1	0.274466	0.252265
BIOGRID_INTERACTION	33934:cup(cup)	4	3.80952	0.0317799	FBGN0041775, FBGN0039562, FBGN0004838, FBGN0266599	102	64	9342	5.72426	1	0.274466	0.252265
BIOGRID_INTERACTION	38493:Ras opposite(Rop)	3	2.85714	0.0317802	FBGN0000319, FBGN0003392, FBGN0261243	102	26	9342	10.5679	1	0.274466	0.252265
BIOGRID_INTERACTION	40358:Polycomb(Pc)	5	4.7619	0.0329237	FBGN0266464, FBGN0263933, FBGN0027537, FBGN0266599, FBGN0024291	102	112	9342	4.08876	1	0.282987	0.260098
BIOGRID_INTERACTION	318227:uncharacterized protein(CG32819)	3	2.85714	0.0340849	FBGN0010352, FBGN0001142, FBGN0000559	102	27	9342	10.1765	1	0.287492	0.264238
BIOGRID_INTERACTION	41911:non-specific lethal 1(nsl1)	3	2.85714	0.0340849	FBGN0027598, FBGN0259785, FBGN0031549	102	27	9342	10.1765	1	0.287492	0.264238
BIOGRID_INTERACTION	49952:uncharacterized protein(CG17450)	3	2.85714	0.0340849	FBGN0010352, FBGN0001142, FBGN0000559	102	27	9342	10.1765	1	0.287492	0.264238
BIOGRID_INTERACTION	318228:uncharacterized protein(CG32820)	3	2.85714	0.0340849	FBGN0010352, FBGN0001142, FBGN0000559	102	27	9342	10.1765	1	0.287492	0.264238
BIOGRID_INTERACTION	38168:rhomboid(rho)	4	3.80952	0.034373	FBGN0026252, FBGN0001108, FBGN0031450, FBGN0015790	102	66	9342	5.5508	1	0.288573	0.265232
BIOGRID_INTERACTION	3772180:Sex lethal(Sxl)	5	4.7619	0.0367516	FBGN0041775, FBGN0000319, FBGN0004838, FBGN0029176, FBGN0000559	102	116	9342	3.94777	1	0.306955	0.282127
BIOGRID_INTERACTION	39173:Death regulator Nedd2-like caspase(Dronc)	4	3.80952	0.0370727	FBGN0001142, FBGN0003392, FBGN0027835, FBGN0002622	102	68	9342	5.38754	1	0.306955	0.282127
BIOGRID_INTERACTION	37201:enabled(ena)	4	3.80952	0.0370727	FBGN0027598, FBGN0000308, FBGN0011642, FBGN0001308	102	68	9342	5.38754	1	0.306955	0.282127
BIOGRID_INTERACTION	43651:warts(wts)	4	3.80952	0.0384624	FBGN0028479, FBGN0030530, FBGN0004838, FBGN0011642	102	69	9342	5.30946	1	0.31472	0.289264
BIOGRID_INTERACTION	37591:uncharacterized protein(CG2852)	4	3.80952	0.0384624	FBGN0031145, FBGN0035499, FBGN0037607, FBGN0027932	102	69	9342	5.30946	1	0.31472	0.289264
BIOGRID_INTERACTION	40581:Karyopherin beta 3(Karybeta3)	3	2.85714	0.0388823	FBGN0027568, FBGN0000319, FBGN0037894	102	29	9342	9.47465	1	0.31472	0.289264
BIOGRID_INTERACTION	35378:Dynamin associated protein 160(Dap160)	3	2.85714	0.0388823	FBGN0000319, FBGN0003392, FBGN0034913	102	29	9342	9.47465	1	0.31472	0.289264
BIOGRID_INTERACTION	33215:uncharacterized protein(CG11885)	3	2.85714	0.0388823	FBGN0028695, FBGN0033886, FBGN0028692	102	29	9342	9.47465	1	0.31472	0.289264
BIOGRID_INTERACTION	31405:cut up(ctp)	4	3.80952	0.0398783	FBGN0000319, FBGN0001108, FBGN0003392, FBGN0001308	102	70	9342	5.23361	1	0.321341	0.295349
BIOGRID_INTERACTION	33569:thor(Thor)	4	3.80952	0.0413205	FBGN0086710, FBGN0001230, FBGN0004395, FBGN0262579	102	71	9342	5.1599	1	0.326097	0.29972
BIOGRID_INTERACTION	43833:twin of eyeless(toy)	4	3.80952	0.0413205	FBGN0259785, FBGN0037607, FBGN0266599, FBGN0002622	102	71	9342	5.1599	1	0.326097	0.29972
BIOGRID_INTERACTION	36200:uncharacterized protein(CG13220)	3	2.85714	0.0413719	FBGN0000319, FBGN0037894, FBGN0035147	102	30	9342	9.15882	1	0.326097	0.29972
BIOGRID_INTERACTION	41124:beta-Tubulin at 85D(betaTub85D)	3	2.85714	0.0413719	FBGN0015791, FBGN0015790, FBGN0010217	102	30	9342	9.15882	1	0.326097	0.29972
BIOGRID_INTERACTION	40233:alpha Soluble NSF attachment protein(alphaSnap)	3	2.85714	0.0413719	FBGN0266464, FBGN0031450, FBGN0034913	102	30	9342	9.15882	1	0.326097	0.29972
BIOGRID_INTERACTION	39102:Ubiquitin carboxy-terminal hydrolase L5(Uch-L5)	2	1.90476	0.042556	FBGN0033886, FBGN0028692	102	4	9342	45.7941	1	0.33026	0.303547
BIOGRID_INTERACTION	32088:Ecotropic viral integration site 5(Evi5)	2	1.90476	0.042556	FBGN0015791, FBGN0015790	102	4	9342	45.7941	1	0.33026	0.303547
BIOGRID_INTERACTION	39255:Na[+]-dependent inorganic phosphate cotransporter type III(NaPi-III)	2	1.90476	0.042556	FBGN0001108, FBGN0002622	102	4	9342	45.7941	1	0.33026	0.303547
BIOGRID_INTERACTION	33721:Reticulon-like1(Rtnl1)	6	5.71429	0.0426319	FBGN0087013, FBGN0011726, FBGN0041775, FBGN0039562, FBGN0005674, FBGN0040309	102	177	9342	3.10469	1	0.33026	0.303547
BIOGRID_INTERACTION	43402:WASp(WASp)	3	2.85714	0.0439198	FBGN0027598, FBGN0023388, FBGN0000308	102	31	9342	8.86338	1	0.337342	0.310055
BIOGRID_INTERACTION	45343:prickle(pk)	3	2.85714	0.0439198	FBGN0003392, FBGN0001308, FBGN0027932	102	31	9342	8.86338	1	0.337342	0.310055
BIOGRID_INTERACTION	42327:Dystrophin(Dys)	4	3.80952	0.0458033	FBGN0026252, FBGN0015791, FBGN0001308, FBGN0287720	102	74	9342	4.95072	1	0.350318	0.321982
BIOGRID_INTERACTION	38146:Rac1(Rac1)	5	4.7619	0.0462682	FBGN0026252, FBGN0000319, FBGN0000308, FBGN0003392, FBGN0015790	102	125	9342	3.66353	1	0.35238	0.323877
BIOGRID_INTERACTION	41845:ATP synthase, oligomycin sensitivity conferring protein(ATPsynO)	3	2.85714	0.0465248	FBGN0035165, FBGN0011211, FBGN0010217	102	32	9342	8.5864	1	0.352845	0.324305
BIOGRID_INTERACTION	34009:wingless(wg)	5	4.7619	0.0474029	FBGN0266464, FBGN0003392, FBGN0031450, FBGN0021761, FBGN0020443	102	126	9342	3.63445	1	0.358001	0.329044
BIOGRID_INTERACTION	31310:Myc(Myc)	6	5.71429	0.0480098	FBGN0027598, FBGN0050122, FBGN0086710, FBGN0267790, FBGN0262579, FBGN0261279	102	183	9342	3.00289	1	0.361074	0.331868
BIOGRID_INTERACTION	42174:uncharacterized protein(CG12321)	3	2.85714	0.0491851	FBGN0028695, FBGN0033886, FBGN0028692	102	33	9342	8.3262	1	0.362364	0.333054
BIOGRID_INTERACTION	40660:kinase suppressor of ras(ksr)	3	2.85714	0.0491851	FBGN0027598, FBGN0039562, FBGN0039580	102	33	9342	8.3262	1	0.362364	0.333054
BIOGRID_INTERACTION	43385:Heterogeneous nuclear ribonucleoprotein at 98DE(Hrb98DE)	3	2.85714	0.0491851	FBGN0267790, FBGN0004838, FBGN0027537	102	33	9342	8.3262	1	0.362364	0.333054
BIOGRID_INTERACTION	35051:Bicaudal D(BicD)	3	2.85714	0.0491851	FBGN0000319, FBGN0003392, FBGN0001308	102	33	9342	8.3262	1	0.362364	0.333054
BIOGRID_INTERACTION	34313:yippee interacting protein 2(yip2)	3	2.85714	0.0491851	FBGN0000308, FBGN0026418, FBGN0037607	102	33	9342	8.3262	1	0.362364	0.333054
BIOGRID_INTERACTION	44086:Dynactin 2, p50 subunit(DCTN2-p50)	3	2.85714	0.0518995	FBGN0023388, FBGN0001108, FBGN0001308	102	34	9342	8.08131	1	0.380807	0.350005
BIOGRID_INTERACTION	37290:Proliferating cell nuclear antigen(PCNA)	4	3.80952	0.0521395	FBGN0032956, FBGN0035499, FBGN0259785, FBGN0037607	102	78	9342	4.69683	1	0.38102	0.3502
BIOGRID_INTERACTION	43547:Component of oligomeric golgi complex 7(Cog7)	2	1.90476	0.0529117	FBGN0031450, FBGN0015790	102	5	9342	36.6353	1	0.385104	0.353954
BIOGRID_INTERACTION	42313:Delta(Dl)	5	4.7619	0.054535	FBGN0266464, FBGN0001108, FBGN0263933, FBGN0024291, FBGN0002622	102	132	9342	3.46925	1	0.391558	0.359886
BIOGRID_INTERACTION	31165:ultraspiracle(usp)	3	2.85714	0.0546663	FBGN0035499, FBGN0266599, FBGN0265523	102	35	9342	7.85042	1	0.391558	0.359886
BIOGRID_INTERACTION	31760:Thioredoxin reductase-1(Trxr-1)	3	2.85714	0.0546663	FBGN0031145, FBGN0035499, FBGN0037607	102	35	9342	7.85042	1	0.391558	0.359886
BIOGRID_INTERACTION	42467:Syndapin(Synd)	3	2.85714	0.0546663	FBGN0011726, FBGN0001142, FBGN0003392	102	35	9342	7.85042	1	0.391558	0.359886
BIOGRID_INTERACTION	44289:flapwing(flw)	5	4.7619	0.0557774	FBGN0051974, FBGN0039562, FBGN0005674, FBGN0031549, FBGN0265523	102	133	9342	3.44317	1	0.397938	0.36575
BIOGRID_INTERACTION	42549:Insulin-like receptor(InR)	4	3.80952	0.0588768	FBGN0050122, FBGN0039562, FBGN0086710, FBGN0261279	102	82	9342	4.46772	1	0.418396	0.384554
BIOGRID_INTERACTION	43571:Serendipity alpha(Sry-alpha)	3	2.85714	0.0603518	FBGN0010621, FBGN0031450, FBGN0027081	102	37	9342	7.42607	1	0.425527	0.391108
BIOGRID_INTERACTION	42649:Chaperonin containing TCP1 subunit 1(CCT1)	3	2.85714	0.0603518	FBGN0010621, FBGN0015019, FBGN0284436	102	37	9342	7.42607	1	0.425527	0.391108
BIOGRID_INTERACTION	40232:polo(polo)	4	3.80952	0.0623924	FBGN0266464, FBGN0001108, FBGN0024291, FBGN0031549	102	84	9342	4.36134	1	0.432569	0.39758
BIOGRID_INTERACTION	32977:Ubiquilin(Ubqn)	4	3.80952	0.0623924	FBGN0028695, FBGN0028690, FBGN0286784, FBGN0028692	102	84	9342	4.36134	1	0.432569	0.39758
BIOGRID_INTERACTION	33960:lethal (2) k09022(l(2)k09022)	2	1.90476	0.0631566	FBGN0031450, FBGN0024291	102	6	9342	30.5294	1	0.432569	0.39758
BIOGRID_INTERACTION	59247:zwilch(Zwilch)	2	1.90476	0.0631566	FBGN0266599, FBGN0031549	102	6	9342	30.5294	1	0.432569	0.39758
BIOGRID_INTERACTION	33401:papi(papi)	2	1.90476	0.0631566	FBGN0041775, FBGN0286784	102	6	9342	30.5294	1	0.432569	0.39758
BIOGRID_INTERACTION	36951:Proteasome alpha5 subunit(Prosalpha5)	3	2.85714	0.0632677	FBGN0028695, FBGN0033886, FBGN0028692	102	38	9342	7.23065	1	0.432569	0.39758
BIOGRID_INTERACTION	35342:pomp(Pomp)	3	2.85714	0.0632677	FBGN0028695, FBGN0287720, FBGN0028692	102	38	9342	7.23065	1	0.432569	0.39758
BIOGRID_INTERACTION	37111:Glutathione S transferase E6(GstE6)	3	2.85714	0.0632677	FBGN0035165, FBGN0035499, FBGN0027932	102	38	9342	7.23065	1	0.432569	0.39758
BIOGRID_INTERACTION	33214:Ribosomal protein LP1(RpLP1)	5	4.7619	0.0649003	FBGN0086710, FBGN0015790, FBGN0000559, FBGN0015019, FBGN0002622	102	140	9342	3.27101	1	0.442057	0.4063
BIOGRID_INTERACTION	43449:Regulatory particle non-ATPase 2(Rpn2)	3	2.85714	0.0662305	FBGN0028695, FBGN0028690, FBGN0033886	102	39	9342	7.04525	1	0.449421	0.413069
BIOGRID_INTERACTION	44801:basket(bsk)	5	4.7619	0.0676425	FBGN0027598, FBGN0267790, FBGN0015790, FBGN0262579, FBGN0024291	102	142	9342	3.22494	1	0.457284	0.420296
BIOGRID_INTERACTION	37386:shotgun(shg)	4	3.80952	0.0715972	FBGN0027598, FBGN0030530, FBGN0040309, FBGN0261279	102	89	9342	4.11633	1	0.482213	0.443208
BIOGRID_INTERACTION	37378:Proteasome alpha3 subunit(Prosalpha3)	3	2.85714	0.0722917	FBGN0028695, FBGN0033886, FBGN0028692	102	41	9342	6.70158	1	0.484584	0.445388
BIOGRID_INTERACTION	35979:uncharacterized protein(CG1888)	2	1.90476	0.0732917	FBGN0266464, FBGN0287720	102	7	9342	26.1681	1	0.484584	0.445388
BIOGRID_INTERACTION	37517:Synaptojanin(Synj)	2	1.90476	0.0732917	FBGN0023388, FBGN0003392	102	7	9342	26.1681	1	0.484584	0.445388
BIOGRID_INTERACTION	39811:Threonyl-carbamoyl synthesis 3(Tcs3)	2	1.90476	0.0732917	FBGN0029176, FBGN0266599	102	7	9342	26.1681	1	0.484584	0.445388
BIOGRID_INTERACTION	45021:Zinc finger protein RP-8(Zfrp8)	2	1.90476	0.0732917	FBGN0035165, FBGN0041775	102	7	9342	26.1681	1	0.484584	0.445388
BIOGRID_INTERACTION	39136:SH3 and PX domain containing 1(SH3PX1)	3	2.85714	0.0753874	FBGN0003392, FBGN0015790, FBGN0028484	102	42	9342	6.54202	1	0.494816	0.454792
BIOGRID_INTERACTION	40639:Proteasome beta7 subunit(Prosbeta7)	3	2.85714	0.0753874	FBGN0028695, FBGN0033886, FBGN0028692	102	42	9342	6.54202	1	0.494816	0.454792
BIOGRID_INTERACTION	36546:Cysteine proteinase-1(Cp1)	3	2.85714	0.0785249	FBGN0039562, FBGN0024556, FBGN0039580	102	43	9342	6.38988	1	0.513542	0.472003
BIOGRID_INTERACTION	36775:Rho1(Rho1)	4	3.80952	0.0813755	FBGN0027598, FBGN0011726, FBGN0032409, FBGN0015790	102	94	9342	3.89737	1	0.517294	0.475452
BIOGRID_INTERACTION	34363:eukaryotic translation elongation factor 1 delta(eEF1delta)	3	2.85714	0.0817029	FBGN0035499, FBGN0286784, FBGN0029176	102	44	9342	6.24465	1	0.517294	0.475452
BIOGRID_INTERACTION	36542:short stop(shot)	3	2.85714	0.0817029	FBGN0003392, FBGN0015790, FBGN0001308	102	44	9342	6.24465	1	0.517294	0.475452
BIOGRID_INTERACTION	33218:expanded(ex)	3	2.85714	0.0817029	FBGN0030530, FBGN0011642, FBGN0028484	102	44	9342	6.24465	1	0.517294	0.475452
BIOGRID_INTERACTION	34999:Proteasome beta4 subunit(Prosbeta4)	3	2.85714	0.0817029	FBGN0028695, FBGN0033886, FBGN0028692	102	44	9342	6.24465	1	0.517294	0.475452
BIOGRID_INTERACTION	35056:Glucosidase 2 beta subunit(GCS2beta)	3	2.85714	0.0817029	FBGN0039562, FBGN0037894, FBGN0032961	102	44	9342	6.24465	1	0.517294	0.475452
BIOGRID_INTERACTION	36025:Secretory 24AB(Sec24AB)	3	2.85714	0.0817029	FBGN0031145, FBGN0263933, FBGN0000559	102	44	9342	6.24465	1	0.517294	0.475452
BIOGRID_INTERACTION	40719:Proteasome assembly chaperone 1(PSMG1)	3	2.85714	0.0817029	FBGN0028695, FBGN0033886, FBGN0028692	102	44	9342	6.24465	1	0.517294	0.475452
BIOGRID_INTERACTION	41247:Synapsin(Syn)	2	1.90476	0.0833182	FBGN0027598, FBGN0023388	102	8	9342	22.8971	1	0.517294	0.475452
BIOGRID_INTERACTION	45786:Glutaminyl-tRNA synthetase(GlnRS)	2	1.90476	0.0833182	FBGN0005674, FBGN0034401	102	8	9342	22.8971	1	0.517294	0.475452
BIOGRID_INTERACTION	39130:alpha-Tubulin at 67C(alphaTub67C)	2	1.90476	0.0833182	FBGN0001108, FBGN0001308	102	8	9342	22.8971	1	0.517294	0.475452
BIOGRID_INTERACTION	32539:Arginyl-tRNA synthetase(ArgRS)	2	1.90476	0.0833182	FBGN0005674, FBGN0034401	102	8	9342	22.8971	1	0.517294	0.475452
BIOGRID_INTERACTION	31157:Oculocerebrorenal syndrome of Lowe(Ocrl)	2	1.90476	0.0833182	FBGN0015791, FBGN0015790	102	8	9342	22.8971	1	0.517294	0.475452
BIOGRID_INTERACTION	35298:nessun dorma(nesd)	2	1.90476	0.0833182	FBGN0001108, FBGN0020238	102	8	9342	22.8971	1	0.517294	0.475452
BIOGRID_INTERACTION	40015:reaper(rpr)	4	3.80952	0.0833976	FBGN0087013, FBGN0026252, FBGN0028484, FBGN0020238	102	95	9342	3.85635	1	0.517294	0.475452
BIOGRID_INTERACTION	31166:alpha actinin(Actn)	3	2.85714	0.0849202	FBGN0000045, FBGN0010352, FBGN0031450	102	45	9342	6.10588	1	0.521364	0.479193
BIOGRID_INTERACTION	34751:loquacious(loqs)	3	2.85714	0.0849202	FBGN0035499, FBGN0004838, FBGN0000559	102	45	9342	6.10588	1	0.521364	0.479193
BIOGRID_INTERACTION	36545:Regulatory particle non-ATPase 13(Rpn13)	3	2.85714	0.0849202	FBGN0028695, FBGN0028690, FBGN0028692	102	45	9342	6.10588	1	0.521364	0.479193
BIOGRID_INTERACTION	41138:rumpelstiltskin(rump)	3	2.85714	0.0881756	FBGN0050122, FBGN0267790, FBGN0002622	102	46	9342	5.97315	1	0.535882	0.492536
BIOGRID_INTERACTION	39628:Proteasome beta2 subunit(Prosbeta2)	3	2.85714	0.0881756	FBGN0028695, FBGN0033886, FBGN0028692	102	46	9342	5.97315	1	0.535882	0.492536
BIOGRID_INTERACTION	39052:nervous wreck(nwk)	3	2.85714	0.0881756	FBGN0023388, FBGN0015222, FBGN0003392	102	46	9342	5.97315	1	0.535882	0.492536
BIOGRID_INTERACTION	43723:Ribosomal protein L6(RpL6)	4	3.80952	0.0895923	FBGN0086710, FBGN0000559, FBGN0027835, FBGN0002622	102	98	9342	3.7383	1	0.542665	0.498771
BIOGRID_INTERACTION	41013:pachytene checkpoint 2(pch2)	2	1.90476	0.0932373	FBGN0015222, FBGN0024291	102	9	9342	20.3529	1	0.560978	0.515602
BIOGRID_INTERACTION	34485:uncharacterized protein(CG17124)	2	1.90476	0.0932373	FBGN0026079, FBGN0286784	102	9	9342	20.3529	1	0.560978	0.515602
BIOGRID_INTERACTION	37292:Ribosomal protein S18(RpS18)	4	3.80952	0.0938269	FBGN0086710, FBGN0287720, FBGN0000559, FBGN0002622	102	100	9342	3.66353	1	0.56265	0.517139
BIOGRID_INTERACTION	35680:dilute class unconventional myosin(didum)	3	2.85714	0.0947959	FBGN0015790, FBGN0001308, FBGN0027537	102	48	9342	5.72426	1	0.564708	0.519031
BIOGRID_INTERACTION	41704:roadkill(rdx)	3	2.85714	0.0947959	FBGN0027598, FBGN0027568, FBGN0002622	102	48	9342	5.72426	1	0.564708	0.519031
BIOGRID_INTERACTION	38794:Ribosomal protein L18(RpL18)	4	3.80952	0.0981432	FBGN0050122, FBGN0086710, FBGN0000559, FBGN0002622	102	102	9342	3.5917	1	0.577121	0.53044
BIOGRID_INTERACTION	39855:Proteasome beta6 subunit(Prosbeta6)	3	2.85714	0.0981585	FBGN0028695, FBGN0033886, FBGN0028692	102	49	9342	5.60744	1	0.577121	0.53044
BIOGRID_INTERACTION	41341:Translationally controlled tumor protein(Tctp)	3	2.85714	0.0981585	FBGN0000308, FBGN0035499, FBGN0020238	102	49	9342	5.60744	1	0.577121	0.53044
BIOGRID_INTERACTION	36705:Pms2(Pms2)	3	2.85714	0.0981585	FBGN0026079, FBGN0259785, FBGN0008635	102	49	9342	5.60744	1	0.577121	0.53044

## Sheet: KEGG
Category	Term	Count	Percentage	PValue	Genes	List Total	Pop Hits	Pop Total	Fold Enrichment	Bonferroni	Benjamini	FDR
KEGG_PATHWAY	dme03013:Nucleocytoplasmic transport	7	6.66667	0.00610978	FBGN0087013, FBGN0026252, FBGN0023542, FBGN0037894, FBGN0021761, FBGN0287720, FBGN0027537	61	99	3535	4.09753	0.352816	0.433794	0.433794		Count: Number of proteins in the analyzed list.
KEGG_PATHWAY	dme04144:Endocytosis	7	6.66667	0.0182012	FBGN0000319, FBGN0001230, FBGN0003392, FBGN0031450, FBGN0015790, FBGN0001308, FBGN0266599	61	125	3535	3.24525	0.728608	0.454107	0.454107		Percentage: Proportion of proteins in the analyzed list that are associated with a specific GO term.
KEGG_PATHWAY	dme00970:Aminoacyl-tRNA biosynthesis	5	4.7619	0.0223437	FBGN0086443, FBGN0005674, FBGN0034401, FBGN0027081, FBGN0027094	61	64	3535	4.52741	0.798989	0.454107	0.454107		P Value: p-value associated with the enrichment of a particular GO term in the analyzed list. Statistically significant p valuses are shown in green.
KEGG_PATHWAY	dme04141:Protein processing in endoplasmic reticulum	7	6.66667	0.0255835	FBGN0035165, FBGN0039562, FBGN0001230, FBGN0026418, FBGN0286784, FBGN0266599, FBGN0033339	61	135	3535	3.00486	0.841193	0.454107	0.454107		Genes: List of genes that are associated with a specific GO term
KEGG_PATHWAY	dme03050:Proteasome	4	3.80952	0.0598514	FBGN0028695, FBGN0028690, FBGN0033886, FBGN0028692	61	53	3535	4.37365	0.987499	0.84989	0.84989		Pop Hits (Population Hits): Number of genes in the entire genome that are associated with a specific GO term.
														Pop Total (Population Total): Total number of genes or gene products in the entire genome .
														Fold Enrichment: Ratio of the genes associated with a term in the analyzed list to the expected proportion in the entire genome
														Bonferroni: Correction method for multiple testing
														Benjamini: The False Discovery Rate
														FDR (False Discovery Rate): Expected proportion of false positives.

## Sheet: REACTOME
Category	ID	Term	Count	Percentage	PValue	Genes	List Total	Pop Hits	Pop Total	Fold Enrichment	Bonferroni	Benjamini	FDR
REACTOME_PATHWAY	R-DME-8856828	Clathrin-mediated endocytosis	9	8.57143	5.53813e-05	FBGN0027598, FBGN0000043, FBGN0023388, FBGN0000319, FBGN0051793, FBGN0003392, FBGN0031450, FBGN0266599	67	97	4668	6.46438	0.0213677	0.0138399	0.0133786		Count: Number of proteins in the analyzed list.
REACTOME_PATHWAY	R-DME-199991	Membrane Trafficking	17	16.1905	0.000100312	FBGN0015791, FBGN0000319, FBGN0001108, FBGN0025724, FBGN0031450, FBGN0001308, FBGN0008635, FBGN0266599, FBGN0020238, FBGN0027598, FBGN0000043, FBGN0023388, FBGN0051793, FBGN0003392, FBGN0033339, FBGN0034913	67	401	4668	2.95366	0.0383681	0.0138399	0.0133786		Percentage: Proportion of proteins in the analyzed list that are associated with a specific GO term.
REACTOME_PATHWAY	R-DME-5653656	Vesicle-mediated transport	17	16.1905	0.000106461	FBGN0015791, FBGN0000319, FBGN0001108, FBGN0025724, FBGN0031450, FBGN0001308, FBGN0008635, FBGN0266599, FBGN0020238, FBGN0027598, FBGN0000043, FBGN0023388, FBGN0051793, FBGN0003392, FBGN0033339, FBGN0034913	67	403	4668	2.939	0.0406718	0.0138399	0.0133786		P Value: p-value associated with the enrichment of a particular GO term in the analyzed list. Statistically significant p valuses are shown in green.
REACTOME_PATHWAY	R-DME-392499	Metabolism of proteins	30	28.5714	0.000851067	FBGN0039562, FBGN0011211, FBGN0015791, FBGN0086710, FBGN0001108, FBGN0015790, FBGN0286784, FBGN0000559, FBGN0020443, FBGN0039580, FBGN0032956, FBGN0010621, FBGN0033886, FBGN0029176, FBGN0015019, FBGN0012036, FBGN0010352, FBGN0025724, FBGN0021761, FBGN0031450, FBGN0008635, FBGN0002622, FBGN0284436, FBGN0027568, FBGN0028695, FBGN0028690, FBGN0036702, FBGN0028692, FBGN0010217, FBGN0033339	67	1195	4668	1.74908	0.282554	0.0829791	0.0802131		Genes: List of genes that are associated with a specific GO term
REACTOME_PATHWAY	R-DME-196025	Formation of annular gap junctions	3	2.85714	0.00284738	FBGN0000043, FBGN0000319, FBGN0003392	67	6	4668	34.8358	0.67112	0.179015	0.173048		Pop Hits (Population Hits): Number of genes in the entire genome that are associated with a specific GO term.
REACTOME_PATHWAY	R-DME-157858	Gap junction trafficking and regulation	3	2.85714	0.00395003	FBGN0000043, FBGN0000319, FBGN0003392	67	7	4668	29.8593	0.786381	0.179015	0.173048		Pop Total (Population Total): Total number of genes or gene products in the entire genome .
REACTOME_PATHWAY	R-DME-190873	Gap junction degradation	3	2.85714	0.00395003	FBGN0000043, FBGN0000319, FBGN0003392	67	7	4668	29.8593	0.786381	0.179015	0.173048		Fold Enrichment: Ratio of the genes associated with a term in the analyzed list to the expected proportion in the entire genome
REACTOME_PATHWAY	R-DME-190828	Gap junction trafficking	3	2.85714	0.00395003	FBGN0000043, FBGN0000319, FBGN0003392	67	7	4668	29.8593	0.786381	0.179015	0.173048		Bonferroni: Correction method for multiple testing
REACTOME_PATHWAY	R-DME-8856825	Cargo recognition for clathrin-mediated endocytosis	6	5.71429	0.00413111	FBGN0027598, FBGN0023388, FBGN0000319, FBGN0051793, FBGN0031450	67	76	4668	5.50039	0.801004	0.179015	0.173048		Benjamini: The False Discovery Rate
REACTOME_PATHWAY	R-DME-6798695	Neutrophil degranulation	14	13.3333	0.00637589	FBGN0015791, FBGN0015222, FBGN0286784, FBGN0000559, FBGN0008635, FBGN0020236, FBGN0266599, FBGN0284436, FBGN0027568, FBGN0028695, FBGN0010225, FBGN0028690, FBGN0028692, FBGN0034913	67	431	4668	2.26312	0.917467	0.188785	0.182493		FDR (False Discovery Rate): Expected proportion of false positives.
REACTOME_PATHWAY	R-DME-390471	Association of TriC/CCT with target proteins during biosynthesis	3	2.85714	0.00664888	FBGN0010621, FBGN0015019, FBGN0284436	67	9	4668	23.2239	0.925854	0.188785	0.182493
REACTOME_PATHWAY	R-DME-1234176	Oxygen-dependent proline hydroxylation of Hypoxia-inducible Factor Alpha	5	4.7619	0.00678502	FBGN0032956, FBGN0028695, FBGN0030530, FBGN0028690, FBGN0028692	67	54	4668	6.45108	0.929713	0.188785	0.182493
REACTOME_PATHWAY	R-DME-1234174	Cellular response to hypoxia	5	4.7619	0.00771588	FBGN0032956, FBGN0028695, FBGN0030530, FBGN0028690, FBGN0028692	67	56	4668	6.22068	0.951241	0.188785	0.182493
REACTOME_PATHWAY	R-DME-9024446	NR1H2 and NR1H3-mediated signaling	3	2.85714	0.00823563	FBGN0033122, FBGN0263933, FBGN0265523	67	10	4668	20.9015	0.960252	0.188785	0.182493
REACTOME_PATHWAY	R-DME-9029569	NR1H3 & NR1H2 regulate gene expression linked to cholesterol transport and efflux	3	2.85714	0.00823563	FBGN0033122, FBGN0263933, FBGN0265523	67	10	4668	20.9015	0.960252	0.188785	0.182493
REACTOME_PATHWAY	R-DME-9711123	Cellular response to chemical stress	7	6.66667	0.00830122	FBGN0028695, FBGN0040309, FBGN0028690, FBGN0286784, FBGN0028692, FBGN0263933, FBGN0265523	67	126	4668	3.87065	0.961264	0.188785	0.182493
REACTOME_PATHWAY	R-DME-8953897	Cellular responses to stimuli	13	12.381	0.00871317	FBGN0040309, FBGN0001108, FBGN0286784, FBGN0263933, FBGN0266599, FBGN0265523, FBGN0020238, FBGN0032956, FBGN0028695, FBGN0030530, FBGN0001230, FBGN0028690, FBGN0028692	67	397	4668	2.28144	0.967059	0.188785	0.182493
REACTOME_PATHWAY	R-DME-2262752	Cellular responses to stress	13	12.381	0.00871317	FBGN0040309, FBGN0001108, FBGN0286784, FBGN0263933, FBGN0266599, FBGN0265523, FBGN0020238, FBGN0032956, FBGN0028695, FBGN0030530, FBGN0001230, FBGN0028690, FBGN0028692	67	397	4668	2.28144	0.967059	0.188785	0.182493
REACTOME_PATHWAY	R-DME-382556	ABC-family proteins mediated transport	6	5.71429	0.0119722	FBGN0028695, FBGN0051793, FBGN0028690, FBGN0286784, FBGN0028692	67	98	4668	4.26561	0.99088	0.245745	0.237553
REACTOME_PATHWAY	R-DME-9755511	KEAP1-NFE2L2 pathway	5	4.7619	0.0158443	FBGN0028695, FBGN0040309, FBGN0028690, FBGN0286784, FBGN0028692	67	69	4668	5.04867	0.998028	0.308964	0.298665
REACTOME_PATHWAY	R-DME-9837999	Mitochondrial protein degradation	5	4.7619	0.0228119	FBGN0012036, FBGN0011211, FBGN0010352, FBGN0036702, FBGN0010217	67	77	4668	4.52413	0.999877	0.42365	0.409528
REACTOME_PATHWAY	R-DME-2682334	EPH-Ephrin signaling	4	3.80952	0.0281306	FBGN0000043, FBGN0023388, FBGN0000319, FBGN0003392	67	47	4668	5.9295	0.999985	0.498679	0.482056
REACTOME_PATHWAY	R-DME-3928665	EPH-ephrin mediated repulsion of cells	3	2.85714	0.0347856	FBGN0000043, FBGN0000319, FBGN0003392	67	21	4668	9.95309	0.999999	0.525916	0.508386
REACTOME_PATHWAY	R-DME-168249	Innate Immune System	15	14.2857	0.0352236	FBGN0015791, FBGN0015222, FBGN0286784, FBGN0000559, FBGN0008635, FBGN0020236, FBGN0266599, FBGN0284436, FBGN0000043, FBGN0027568, FBGN0028695, FBGN0010225, FBGN0028690, FBGN0028692, FBGN0034913	67	594	4668	1.75938	0.999999	0.525916	0.508386
REACTOME_PATHWAY	R-DME-6814122	Cooperation of PDCL (PhLP1) and TRiC/CCT in G-protein beta folding	3	2.85714	0.037921	FBGN0010621, FBGN0015019, FBGN0284436	67	22	4668	9.50068	1	0.525916	0.508386
REACTOME_PATHWAY	R-DME-9759194	Nuclear events mediated by NFE2L2	4	3.80952	0.0382936	FBGN0028695, FBGN0040309, FBGN0028690, FBGN0028692	67	53	4668	5.25824	1	0.525916	0.508386
REACTOME_PATHWAY	R-DME-168256	Immune System	19	18.0952	0.040547	FBGN0039562, FBGN0015791, FBGN0015222, FBGN0286784, FBGN0261243, FBGN0000559, FBGN0008635, FBGN0020236, FBGN0266599, FBGN0284436, FBGN0032956, FBGN0000043, FBGN0027568, FBGN0028695, FBGN0004395, FBGN0010225, FBGN0028690, FBGN0028692, FBGN0034913	67	842	4668	1.57216	1	0.525916	0.508386
REACTOME_PATHWAY	R-DME-597592	Post-translational protein modification	18	17.1429	0.0406363	FBGN0039562, FBGN0015791, FBGN0001108, FBGN0025724, FBGN0031450, FBGN0021761, FBGN0015790, FBGN0286784, FBGN0000559, FBGN0008635, FBGN0039580, FBGN0032956, FBGN0027568, FBGN0028695, FBGN0028690, FBGN0033886, FBGN0028692, FBGN0033339	67	782	4668	1.6037	1	0.525916	0.508386
REACTOME_PATHWAY	R-DME-390466	Chaperonin-mediated protein folding	3	2.85714	0.0411605	FBGN0010621, FBGN0015019, FBGN0284436	67	23	4668	9.08761	1	0.525916	0.508386
REACTOME_PATHWAY	R-DME-391251	Protein folding	3	2.85714	0.0411605	FBGN0010621, FBGN0015019, FBGN0284436	67	23	4668	9.08761	1	0.525916	0.508386
REACTOME_PATHWAY	R-DME-5358346	Hedgehog ligand biogenesis	4	3.80952	0.0420455	FBGN0028695, FBGN0028690, FBGN0286784, FBGN0028692	67	55	4668	5.06703	1	0.525916	0.508386
REACTOME_PATHWAY	R-DME-432720	Lysosome Vesicle Biogenesis	3	2.85714	0.0445006	FBGN0000319, FBGN0003392, FBGN0031450	67	24	4668	8.70896	1	0.525916	0.508386
REACTOME_PATHWAY	R-DME-3371556	Cellular response to heat stress	3	2.85714	0.0445006	FBGN0286784, FBGN0266599, FBGN0020238	67	24	4668	8.70896	1	0.525916	0.508386
REACTOME_PATHWAY	R-DME-8951664	Neddylation	6	5.71429	0.0505308	FBGN0032956, FBGN0027568, FBGN0028695, FBGN0028690, FBGN0286784, FBGN0028692	67	143	4668	2.92329	1	0.579619	0.560298
REACTOME_PATHWAY	R-DME-9013420	RHOU GTPase cycle	3	2.85714	0.0550908	FBGN0023388, FBGN0000319, FBGN0031450	67	27	4668	7.74129	1	0.613869	0.593406
REACTOME_PATHWAY	R-DME-432626	Circadian Clock pathway	4	3.80952	0.0634365	FBGN0028695, FBGN0028690, FBGN0028692, FBGN0020238	67	65	4668	4.28749	1	0.6754	0.652887
REACTOME_PATHWAY	R-DME-68949	Orc1 removal from chromatin	4	3.80952	0.0658082	FBGN0028695, FBGN0015929, FBGN0028690, FBGN0028692	67	66	4668	4.22252	1	0.6754	0.652887
REACTOME_PATHWAY	R-DME-4086400	PCP/CE pathway	4	3.80952	0.0658082	FBGN0028695, FBGN0000319, FBGN0028690, FBGN0028692	67	66	4668	4.22252	1	0.6754	0.652887
REACTOME_PATHWAY	R-DME-156842	Eukaryotic Translation Elongation	2	1.90476	0.0819326	FBGN0029176, FBGN0000559	67	6	4668	23.2239	1	0.687047	0.664145
REACTOME_PATHWAY	R-DME-69620	Cell Cycle Checkpoints	5	4.7619	0.0825886	FBGN0028695, FBGN0015929, FBGN0028690, FBGN0028692, FBGN0020238	67	117	4668	2.97742	1	0.687047	0.664145
REACTOME_PATHWAY	R-DME-538864	Degradation of CRY	3	2.85714	0.0912617	FBGN0028695, FBGN0028690, FBGN0028692	67	36	4668	5.80597	1	0.687047	0.664145

## Sheet: Interpro
Category	Term	Count	Percentage	PValue	Genes	List Total	Pop Hits	Pop Total	Fold Enrichment	Bonferroni	Benjamini	FDR
INTERPRO	IPR016024:Armadillo-type fold	11	10.4762	9.7091e-06	FBGN0087013, FBGN0027568, FBGN0032409, FBGN0026252, FBGN0028695, FBGN0000319, FBGN0262579, FBGN0287720, FBGN0028692, FBGN0008635, FBGN0261279	100	194	10934	6.19969	0.00296659	0.00227302	0.00219131		Count: Number of proteins in the analyzed list.
INTERPRO	IPR011989:Armadillo-like helical	9	8.57143	1.48564e-05	FBGN0087013, FBGN0027568, FBGN0032409, FBGN0026252, FBGN0028695, FBGN0262579, FBGN0287720, FBGN0028692, FBGN0008635	100	123	10934	8.00049	0.00453576	0.00227302	0.00219131		Percentage: Proportion of proteins in the analyzed list that are associated with a specific GO term.
INTERPRO	IPR027417:P-loop containing nucleoside triphosphate hydrolase	16	15.2381	5.38707e-05	FBGN0011211, FBGN0015791, FBGN0015790, FBGN0286784, FBGN0001308, FBGN0024556, FBGN0020443, FBGN0000559, FBGN0050122, FBGN0266464, FBGN0015929, FBGN0051793, FBGN0003392, FBGN0036702, FBGN0010217	100	513	10934	3.41021	0.0163497	0.00549481	0.00529728		P Value: p-value associated with the enrichment of a particular GO term in the analyzed list. Statistically significant p valuses are shown in green.
INTERPRO	IPR003593:AAA+ ATPase domain	7	6.66667	0.000856655	FBGN0266464, FBGN0015929, FBGN0051793, FBGN0036702, FBGN0286784, FBGN0010217	100	123	10934	6.2226	0.23068	0.0655341	0.0631783		Genes: List of genes that are associated with a specific GO term
INTERPRO	IPR009000:Translation elongation/initiation factor/Ribosomal, beta-barrel	4	3.80952	0.00143301	FBGN0024556, FBGN0020443, FBGN0000559, FBGN0027094	100	25	10934	17.4944	0.355201	0.0877005	0.0845478		Pop Hits (Population Hits): Number of genes in the entire genome that are associated with a specific GO term.
INTERPRO	IPR017998:Chaperone tailless complex polypeptide 1 (TCP-1)	3	2.85714	0.00219314	FBGN0010621, FBGN0015019, FBGN0284436	100	8	10934	41.0025	0.489232	0.0958718	0.0924254		Pop Total (Population Total): Total number of genes or gene products in the entire genome .
INTERPRO	IPR002194:Chaperonin TCP-1, conserved site	3	2.85714	0.00219314	FBGN0010621, FBGN0015019, FBGN0284436	100	8	10934	41.0025	0.489232	0.0958718	0.0924254		Fold Enrichment: Ratio of the genes associated with a term in the analyzed list to the expected proportion in the entire genome
INTERPRO	IPR027410:TCP-1-like chaperonin intermediate domain	3	2.85714	0.00504893	FBGN0010621, FBGN0015019, FBGN0284436	100	12	10934	27.335	0.787515	0.150374	0.144969		Bonferroni: Correction method for multiple testing
INTERPRO	IPR004161:Translation elongation factor EFTu/EF1A, domain 2	3	2.85714	0.00504893	FBGN0024556, FBGN0020443, FBGN0000559	100	12	10934	27.335	0.787515	0.150374	0.144969		Benjamini: The False Discovery Rate
INTERPRO	IPR027413:GroEL-like equatorial domain	3	2.85714	0.00504893	FBGN0010621, FBGN0015019, FBGN0284436	100	12	10934	27.335	0.787515	0.150374	0.144969		FDR (False Discovery Rate): Expected proportion of false positives.
INTERPRO	IPR027409:GroEL-like apical domain	3	2.85714	0.00593186	FBGN0010621, FBGN0015019, FBGN0284436	100	13	10934	25.2323	0.838064	0.150374	0.144969
INTERPRO	IPR002423:Chaperonin Cpn60/TCP-1	3	2.85714	0.00593186	FBGN0010621, FBGN0015019, FBGN0284436	100	13	10934	25.2323	0.838064	0.150374	0.144969
INTERPRO	IPR006195:Aminoacyl-tRNA synthetase, class II	3	2.85714	0.00687987	FBGN0086443, FBGN0005674, FBGN0027081	100	14	10934	23.43	0.879067	0.150374	0.144969
INTERPRO	IPR018181:Heat shock protein 70, conserved site	3	2.85714	0.00687987	FBGN0001230, FBGN0026418, FBGN0266599	100	14	10934	23.43	0.879067	0.150374	0.144969
INTERPRO	IPR013126:Heat shock protein 70 family	3	2.85714	0.00789174	FBGN0001230, FBGN0026418, FBGN0266599	100	15	10934	21.868	0.911473	0.160992	0.155204
INTERPRO	IPR000795:Elongation factor, GTP-binding domain	3	2.85714	0.0112985	FBGN0024556, FBGN0020443, FBGN0000559	100	18	10934	18.2233	0.9691	0.216083	0.208315
INTERPRO	IPR002015:Proteasome/cyclosome, regulatory subunit	2	1.90476	0.0180275	FBGN0028695, FBGN0028692	100	2	10934	109.34	0.996177	0.324495	0.31283
INTERPRO	IPR003960:ATPase, AAA-type, conserved site	3	2.85714	0.0263279	FBGN0266464, FBGN0036702, FBGN0286784	100	28	10934	11.715	0.999715	0.411879	0.397073
INTERPRO	IPR003338:CDC48, N-terminal subdomain	2	1.90476	0.0269202	FBGN0266464, FBGN0286784	100	3	10934	72.8933	0.999764	0.411879	0.397073
INTERPRO	IPR004201:CDC48, domain 2	2	1.90476	0.0269202	FBGN0266464, FBGN0286784	100	3	10934	72.8933	0.999764	0.411879	0.397073
INTERPRO	IPR000738:WHEP-TRS	2	1.90476	0.0357332	FBGN0005674, FBGN0034401	100	4	10934	54.67	0.999985	0.475407	0.458317
INTERPRO	IPR009010:Aspartate decarboxylase-like domain	2	1.90476	0.0357332	FBGN0266464, FBGN0286784	100	4	10934	54.67	0.999985	0.475407	0.458317
INTERPRO	IPR012947:Threonyl/alanyl tRNA synthetase, SAD	2	1.90476	0.0357332	FBGN0027081, FBGN0027094	100	4	10934	54.67	0.999985	0.475407	0.458317
INTERPRO	IPR005225:Small GTP-binding protein domain	4	3.80952	0.0405136	FBGN0015791, FBGN0015790, FBGN0024556, FBGN0000559	100	84	10934	5.20667	0.999997	0.516549	0.49798
INTERPRO	IPR018163:Threonyl/alanyl tRNA synthetase, class II-like, putative editing domain	2	1.90476	0.0444672	FBGN0027081, FBGN0027094	100	5	10934	43.736	0.999999	0.539442	0.52005
INTERPRO	IPR002314:Aminoacyl-tRNA synthetase, class II (G/ H/ P/ S), conserved domain	2	1.90476	0.0531229	FBGN0005674, FBGN0027081	100	6	10934	36.4467	1	0.539442	0.52005
INTERPRO	IPR005475:Transketolase-like, pyrimidine-binding domain	2	1.90476	0.0531229	FBGN0010352, FBGN0037607	100	6	10934	36.4467	1	0.539442	0.52005
INTERPRO	IPR009068:S15/NS1, RNA-binding	2	1.90476	0.0531229	FBGN0005674, FBGN0034401	100	6	10934	36.4467	1	0.539442	0.52005
INTERPRO	IPR004154:Anticodon-binding	2	1.90476	0.0531229	FBGN0005674, FBGN0027081	100	6	10934	36.4467	1	0.539442	0.52005
INTERPRO	IPR004160:Translation elongation factor EFTu/EF1A, C-terminal	2	1.90476	0.0531229	FBGN0024556, FBGN0020443	100	6	10934	36.4467	1	0.539442	0.52005
INTERPRO	IPR003959:ATPase, AAA-type, core	3	2.85714	0.0576567	FBGN0266464, FBGN0036702, FBGN0286784	100	43	10934	7.62837	1	0.539442	0.52005
INTERPRO	IPR004100:ATPase, alpha/beta subunit, N-terminal	2	1.90476	0.0617009	FBGN0011211, FBGN0010217	100	7	10934	31.24	1	0.539442	0.52005
INTERPRO	IPR020003:ATPase, alpha/beta subunit, nucleotide-binding domain, active site	2	1.90476	0.0617009	FBGN0011211, FBGN0010217	100	7	10934	31.24	1	0.539442	0.52005
INTERPRO	IPR004001:Actin, conserved site	2	1.90476	0.0617009	FBGN0000043, FBGN0000045	100	7	10934	31.24	1	0.539442	0.52005
INTERPRO	IPR000194:ATPase, F1/V1/A1 complex, alpha/beta subunit, nucleotide-binding domain	2	1.90476	0.0617009	FBGN0011211, FBGN0010217	100	7	10934	31.24	1	0.539442	0.52005
INTERPRO	IPR007052:CS-like domain	2	1.90476	0.070202	FBGN0029503, FBGN0051251	100	8	10934	27.335	1	0.596717	0.575266
INTERPRO	IPR009001:Translation elongation factor EF1A/initiation factor IF2gamma, C-terminal	2	1.90476	0.0786269	FBGN0024556, FBGN0020443	100	9	10934	24.2978	1	0.650265	0.62689
INTERPRO	IPR020902:Actin/actin-like conserved site	2	1.90476	0.0869762	FBGN0000043, FBGN0000045	100	10	10934	21.868	1	0.700387	0.67521

## Sheet: annotation cluster
Annotation Cluster 1	Enrichment Score: 5.94977092116304
Category	Term	Count	%	PValue	Genes	List Total	Pop Hits	Pop Total	Fold Enrichment	Bonferroni	Benjamini	FDR		Count: Number of proteins in the analyzed list.
GOTERM_MF_DIRECT	GO:0005524~ATP binding	27	25.7143	2.76696e-08	FBGN0039562, FBGN0011211, FBGN0286784, FBGN0001308, FBGN0266599, FBGN0001142, FBGN0051793, FBGN0010621, FBGN0028484, FBGN0015019, FBGN0027094, FBGN0086443, FBGN0026418, FBGN0020236, FBGN0284436, FBGN0000043, FBGN0266464, FBGN0000045, FBGN0005674, FBGN0015929, FBGN0001230, FBGN0034401, FBGN0036702, FBGN0011703, FBGN0027081, FBGN0010217	98	795	9858	3.41633	4.84216e-06	4.84218e-06	4.67616e-06		Percentage: Proportion of proteins in the analyzed list that are associated with a specific GO term.
UP_KW_LIGAND	KW-0067~ATP-binding	27	25.7143	1.51046e-06	FBGN0039562, FBGN0011211, FBGN0286784, FBGN0001308, FBGN0266599, FBGN0001142, FBGN0051793, FBGN0010621, FBGN0028484, FBGN0015019, FBGN0027094, FBGN0086443, FBGN0026418, FBGN0020236, FBGN0284436, FBGN0000043, FBGN0266464, FBGN0000045, FBGN0005674, FBGN0015929, FBGN0001230, FBGN0034401, FBGN0036702, FBGN0011703, FBGN0027081, FBGN0010217	50	633	2885	2.46114	1.6615e-05	1.66151e-05	1.66151e-05		PValue: p-value associated with the enrichment of a particular GO term in the analyzed list.
GOTERM_MF_DIRECT	GO:0016887~ATPase activity	14	13.3333	1.85023e-06	FBGN0039562, FBGN0026418, FBGN0286784, FBGN0001308, FBGN0266599, FBGN0284436, FBGN0266464, FBGN0015929, FBGN0001230, FBGN0051793, FBGN0010621, FBGN0036702, FBGN0015019	98	266	9858	5.29431	0.000323739	0.000161895	0.000156345		Genes: List of genes that are associated with a specific GO term
UP_KW_LIGAND	KW-0547~Nucleotide-binding	27	25.7143	2.05389e-05	FBGN0039562, FBGN0011211, FBGN0015791, FBGN0286784, FBGN0001308, FBGN0000559, FBGN0020443, FBGN0266599, FBGN0001142, FBGN0051793, FBGN0028484, FBGN0015019, FBGN0027094, FBGN0086443, FBGN0026418, FBGN0000043, FBGN0266464, FBGN0000045, FBGN0005674, FBGN0015929, FBGN0001230, FBGN0003392, FBGN0036702, FBGN0011703, FBGN0027081, FBGN0010217	50	722	2885	2.15776	0.000225905	0.000112964	0.000112964		Pop Hits (Population Hits): Number of genes in the entire genome that are associated with a specific GO term.
														Pop Total (Population Total): Total number of genes or gene products in the entire genome .
Annotation Cluster 2	Enrichment Score: 3.054111211347462													Fold Enrichment: Ratio of the genes associated with a term in the analyzed list to the expected proportion in the entire genome
Category	Term	Count	%	PValue	Genes	List Total	Pop Hits	Pop Total	Fold Enrichment	Bonferroni	Benjamini	FDR		Bonferroni: Correction method for multiple testing
GOTERM_BP_DIRECT	GO:0006886~intracellular protein transport	10	9.52381	1.36047e-05	FBGN0035165, FBGN0026252, FBGN0015791, FBGN0000319, FBGN0037894, FBGN0001108, FBGN0025724, FBGN0008635, FBGN0033339, FBGN0262740	102	160	11184	6.85294	0.00725211	0.00281122	0.00273752		Benjamini: The False Discovery Rate
UP_KW_BIOLOGICAL_PROCESS	KW-0931~ER-Golgi transport	5	4.7619	0.000629629	FBGN0035165, FBGN0266464, FBGN0025724, FBGN0008635, FBGN0033339	41	32	3138	11.9588	0.0230342	0.00776542	0.00776542		FDR (False Discovery Rate): Expected proportion of false positives.
GOTERM_MF_DIRECT	GO:0005198~structural molecule activity	4	3.80952	0.00280315	FBGN0000319, FBGN0025724, FBGN0008635, FBGN0033339	98	29	9858	13.8747	0.388133	0.061319	0.0592166
GOTERM_BP_DIRECT	GO:0006888~ER to Golgi vesicle-mediated transport	4	3.80952	0.0253009	FBGN0035165, FBGN0025724, FBGN0008635, FBGN0033339	102	70	11184	6.26555	0.999999	0.409665	0.398925
Annotation Cluster 3	Enrichment Score: 2.914976063908964
Category	Term	Count	%	PValue	Genes	List Total	Pop Hits	Pop Total	Fold Enrichment	Bonferroni	Benjamini	FDR
GOTERM_BP_DIRECT	GO:0006606~protein import into nucleus	7	6.66667	3.71662e-06	FBGN0087013, FBGN0026252, FBGN0031145, FBGN0037894, FBGN0021761, FBGN0287720, FBGN0027537	102	47	11184	16.3304	0.00198642	0.00198468	0.00193264
UP_KW_BIOLOGICAL_PROCESS	KW-0653~Protein transport	11	10.4762	0.000127281	FBGN0087013, FBGN0035165, FBGN0266464, FBGN0023542, FBGN0031145, FBGN0037894, FBGN0025724, FBGN0021761, FBGN0287720, FBGN0008635, FBGN0027537	41	198	3138	4.25203	0.00469862	0.00303809	0.00303809
GOTERM_MF_DIRECT	GO:0061608~nuclear import signal receptor activity	4	3.80952	0.000310746	FBGN0087013, FBGN0031145, FBGN0037894, FBGN0287720	98	14	9858	28.7405	0.0529363	0.0108761	0.0105032
KEGG_PATHWAY	dme03013:Nucleocytoplasmic transport	7	6.66667	0.00610978	FBGN0087013, FBGN0026252, FBGN0023542, FBGN0037894, FBGN0021761, FBGN0287720, FBGN0027537	61	99	3535	4.09753	0.352816	0.433794	0.433794
GOTERM_CC_DIRECT	GO:0005635~nuclear envelope	4	3.80952	0.0232119	FBGN0026252, FBGN0037894, FBGN0021761, FBGN0015790	101	69	11284	6.47668	0.9802	0.298184	0.287471
UP_KW_BIOLOGICAL_PROCESS	KW-0813~Transport	15	14.2857	0.155271	FBGN0087013, FBGN0035165, FBGN0011211, FBGN0037894, FBGN0025724, FBGN0021761, FBGN0286784, FBGN0287720, FBGN0008635, FBGN0027537, FBGN0266464, FBGN0023542, FBGN0031145, FBGN0010217, FBGN0033339	41	838	3138	1.36999	0.998057	1	1
Annotation Cluster 4	Enrichment Score: 2.5907144027917766
Category	Term	Count	%	PValue	Genes	List Total	Pop Hits	Pop Total	Fold Enrichment	Bonferroni	Benjamini	FDR
GOTERM_MF_DIRECT	GO:0051082~unfolded protein binding	7	6.66667	0.000159224	FBGN0039562, FBGN0001230, FBGN0010621, FBGN0051251, FBGN0015019, FBGN0266599, FBGN0284436	98	83	9858	8.48365	0.0274817	0.00696604	0.0067272
GOTERM_BP_DIRECT	GO:0006457~protein folding	7	6.66667	0.000200237	FBGN0039562, FBGN0010621, FBGN0026418, FBGN0032961, FBGN0051251, FBGN0015019, FBGN0284436	102	94	11184	8.16521	0.101598	0.0267317	0.0260308
GOTERM_CC_DIRECT	GO:0005832~chaperonin-containing T-complex	3	2.85714	0.0021028	FBGN0010621, FBGN0015019, FBGN0284436	101	8	11284	41.896	0.296394	0.0438959	0.0423188
INTERPRO	IPR017998:Chaperone tailless complex polypeptide 1 (TCP-1)	3	2.85714	0.00219314	FBGN0010621, FBGN0015019, FBGN0284436	100	8	10934	41.0025	0.489232	0.0958718	0.0924254
INTERPRO	IPR002194:Chaperonin TCP-1, conserved site	3	2.85714	0.00219314	FBGN0010621, FBGN0015019, FBGN0284436	100	8	10934	41.0025	0.489232	0.0958718	0.0924254
INTERPRO	IPR027410:TCP-1-like chaperonin intermediate domain	3	2.85714	0.00504893	FBGN0010621, FBGN0015019, FBGN0284436	100	12	10934	27.335	0.787515	0.150374	0.144969
INTERPRO	IPR027413:GroEL-like equatorial domain	3	2.85714	0.00504893	FBGN0010621, FBGN0015019, FBGN0284436	100	12	10934	27.335	0.787515	0.150374	0.144969
INTERPRO	IPR027409:GroEL-like apical domain	3	2.85714	0.00593186	FBGN0010621, FBGN0015019, FBGN0284436	100	13	10934	25.2323	0.838064	0.150374	0.144969
INTERPRO	IPR002423:Chaperonin Cpn60/TCP-1	3	2.85714	0.00593186	FBGN0010621, FBGN0015019, FBGN0284436	100	13	10934	25.2323	0.838064	0.150374	0.144969
UP_KW_MOLECULAR_FUNCTION	KW-0143~Chaperone	4	3.80952	0.0428146	FBGN0039562, FBGN0010621, FBGN0015019, FBGN0284436	53	80	5316	5.01509	0.840839	0.449553	0.438849
Annotation Cluster 5	Enrichment Score: 2.386868070756982
Category	Term	Count	%	PValue	Genes	List Total	Pop Hits	Pop Total	Fold Enrichment	Bonferroni	Benjamini	FDR
GOTERM_MF_DIRECT	GO:0004812~aminoacyl-tRNA ligase activity	5	4.7619	0.000407587	FBGN0086443, FBGN0005674, FBGN0034401, FBGN0027081, FBGN0027094	98	36	9858	13.9711	0.0688569	0.011888	0.0114804
UP_KW_MOLECULAR_FUNCTION	KW-0030~Aminoacyl-tRNA synthetase	4	3.80952	0.00174449	FBGN0086443, FBGN0005674, FBGN0027081, FBGN0027094	53	25	5316	16.0483	0.0707082	0.0732685	0.071524
GOTERM_BP_DIRECT	GO:0006418~tRNA aminoacylation for protein translation	4	3.80952	0.00267436	FBGN0086443, FBGN0005674, FBGN0034401, FBGN0027081	102	31	11184	14.148	0.761336	0.155362	0.151288
GOTERM_BP_DIRECT	GO:0043039~tRNA aminoacylation	3	2.85714	0.00346625	FBGN0005674, FBGN0027081, FBGN0027094	102	10	11184	32.8941	0.843963	0.155362	0.151288
UP_SEQ_FEATURE	DOMAIN:Aminoacyl-transfer RNA synthetases class-II family profile	3	2.85714	0.00358736	FBGN0086443, FBGN0005674, FBGN0027081	100	11	11902	32.46	0.626451	0.982938	0.982938
INTERPRO	IPR006195:Aminoacyl-tRNA synthetase, class II	3	2.85714	0.00687987	FBGN0086443, FBGN0005674, FBGN0027081	100	14	10934	23.43	0.879067	0.150374	0.144969
UP_KW_MOLECULAR_FUNCTION	KW-0436~Ligase	6	5.71429	0.00712727	FBGN0086443, FBGN0005674, FBGN0001142, FBGN0034401, FBGN0027081, FBGN0027094	53	125	5316	4.81449	0.259491	0.110912	0.108271
GOTERM_MF_DIRECT	GO:0000166~nucleotide binding	5	4.7619	0.0127287	FBGN0086443, FBGN0005674, FBGN0034401, FBGN0027081, FBGN0027094	98	92	9858	5.46695	0.893736	0.202503	0.19556
KEGG_PATHWAY	dme00970:Aminoacyl-tRNA biosynthesis	5	4.7619	0.0223437	FBGN0086443, FBGN0005674, FBGN0034401, FBGN0027081, FBGN0027094	61	64	3535	4.52741	0.798989	0.454107	0.454107
Annotation Cluster 6	Enrichment Score: 2.3046001700806227
Category	Term	Count	%	PValue	Genes	List Total	Pop Hits	Pop Total	Fold Enrichment	Bonferroni	Benjamini	FDR
UP_KW_CELLULAR_COMPONENT	KW-0206~Cytoskeleton	10	9.52381	0.000660391	FBGN0000043, FBGN0011726, FBGN0029503, FBGN0000045, FBGN0000308, FBGN0001108, FBGN0003392, FBGN0010225, FBGN0001308, FBGN0027932	60	268	6440	4.00498	0.0144283	0.0072643	0.00693411
GOTERM_BP_DIRECT	GO:0000281~mitotic cytokinesis	4	3.80952	0.00869368	FBGN0000043, FBGN0011726, FBGN0000045, FBGN0000308	102	47	11184	9.33166	0.990641	0.257913	0.251151
GOTERM_CC_DIRECT	GO:0005856~cytoskeleton	5	4.7619	0.021242	FBGN0000043, FBGN0000045, FBGN0000308, FBGN0035499, FBGN0027932	101	119	11284	4.69423	0.972281	0.295617	0.284996
Annotation Cluster 7	Enrichment Score: 2.228810576251888
Category	Term	Count	%	PValue	Genes	List Total	Pop Hits	Pop Total	Fold Enrichment	Bonferroni	Benjamini	FDR
GOTERM_CC_DIRECT	GO:0005838~proteasome regulatory particle	4	3.80952	0.000799873	FBGN0028695, FBGN0028690, FBGN0033886, FBGN0028692	101	21	11284	21.2805	0.125088	0.0190827	0.0183971
GOTERM_BP_DIRECT	GO:0043161~proteasome-mediated ubiquitin-dependent protein catabolic process	6	5.71429	0.00302625	FBGN0028695, FBGN0028690, FBGN0286784, FBGN0033886, FBGN0028692, FBGN0263933	102	109	11184	6.03562	0.802398	0.155362	0.151288
GOTERM_CC_DIRECT	GO:0000502~proteasome complex	4	3.80952	0.00421756	FBGN0028695, FBGN0028690, FBGN0033886, FBGN0028692	101	37	11284	12.0781	0.506297	0.0782591	0.0754474
UP_KW_CELLULAR_COMPONENT	KW-0647~Proteasome	4	3.80952	0.0117459	FBGN0028695, FBGN0028690, FBGN0033886, FBGN0028692	60	52	6440	8.25641	0.228902	0.0646024	0.0616659
KEGG_PATHWAY	dme03050:Proteasome	4	3.80952	0.0598514	FBGN0028695, FBGN0028690, FBGN0033886, FBGN0028692	61	53	3535	4.37365	0.987499	0.84989	0.84989
Annotation Cluster 8	Enrichment Score: 1.9567773564712774
Category	Term	Count	%	PValue	Genes	List Total	Pop Hits	Pop Total	Fold Enrichment	Bonferroni	Benjamini	FDR
UP_KW_BIOLOGICAL_PROCESS	KW-0648~Protein biosynthesis	8	7.61905	0.000164221	FBGN0005674, FBGN0020660, FBGN0024556, FBGN0020443, FBGN0029176, FBGN0000559, FBGN0027081, FBGN0027094	41	96	3138	6.37805	0.00605825	0.00303809	0.00303809
GOTERM_MF_DIRECT	GO:0003746~translation elongation factor activity	4	3.80952	0.000798215	FBGN0024556, FBGN0020443, FBGN0029176, FBGN0000559	98	19	9858	21.1772	0.130419	0.0199554	0.0192712
INTERPRO	IPR009000:Translation elongation/initiation factor/Ribosomal, beta-barrel	4	3.80952	0.00143301	FBGN0024556, FBGN0020443, FBGN0000559, FBGN0027094	100	25	10934	17.4944	0.355201	0.0877005	0.0845478
INTERPRO	IPR004161:Translation elongation factor EFTu/EF1A, domain 2	3	2.85714	0.00504893	FBGN0024556, FBGN0020443, FBGN0000559	100	12	10934	27.335	0.787515	0.150374	0.144969
UP_KW_MOLECULAR_FUNCTION	KW-0251~Elongation factor	3	2.85714	0.0079223	FBGN0020443, FBGN0029176, FBGN0000559	53	14	5316	21.4933	0.28399	0.110912	0.108271
GOTERM_BP_DIRECT	GO:0006414~translational elongation	3	2.85714	0.0100537	FBGN0024556, FBGN0029176, FBGN0000559	102	17	11184	19.3495	0.99551	0.282561	0.275153
INTERPRO	IPR000795:Elongation factor, GTP-binding domain	3	2.85714	0.0112985	FBGN0024556, FBGN0020443, FBGN0000559	100	18	10934	18.2233	0.9691	0.216083	0.208315
GOTERM_MF_DIRECT	GO:0003924~GTPase activity	6	5.71429	0.0182508	FBGN0015791, FBGN0003392, FBGN0015790, FBGN0024556, FBGN0020443, FBGN0000559	98	155	9858	3.89388	0.960181	0.259664	0.250761
GOTERM_BP_DIRECT	GO:0046718~viral entry into host cell	3	2.85714	0.0211642	FBGN0015791, FBGN0003392, FBGN0015790	102	25	11184	13.1576	0.999989	0.36457	0.355012
GOTERM_MF_DIRECT	GO:0005525~GTP binding	6	5.71429	0.0321784	FBGN0015791, FBGN0003392, FBGN0015790, FBGN0024556, FBGN0020443, FBGN0000559	98	180	9858	3.35306	0.996733	0.40223	0.388439
INTERPRO	IPR005225:Small GTP-binding protein domain	4	3.80952	0.0405136	FBGN0015791, FBGN0015790, FBGN0024556, FBGN0000559	100	84	10934	5.20667	0.999997	0.516549	0.49798
UP_KW_LIGAND	KW-0342~GTP-binding	5	4.7619	0.180504	FBGN0015791, FBGN0003392, FBGN0024556, FBGN0020443, FBGN0000559	50	131	2885	2.20229	0.888053	0.39711	0.39711
GOTERM_CC_DIRECT	GO:0045202~synapse	3	2.85714	0.470072	FBGN0015791, FBGN0003392, FBGN0015790	101	178	11284	1.88297	1	1	0.96988
Annotation Cluster 9	Enrichment Score: 1.9524290524305339
Category	Term	Count	%	PValue	Genes	List Total	Pop Hits	Pop Total	Fold Enrichment	Bonferroni	Benjamini	FDR
INTERPRO	IPR018181:Heat shock protein 70, conserved site	3	2.85714	0.00687987	FBGN0001230, FBGN0026418, FBGN0266599	100	14	10934	23.43	0.879067	0.150374	0.144969
INTERPRO	IPR013126:Heat shock protein 70 family	3	2.85714	0.00789174	FBGN0001230, FBGN0026418, FBGN0266599	100	15	10934	21.868	0.911473	0.160992	0.155204
KEGG_PATHWAY	dme04141:Protein processing in endoplasmic reticulum	7	6.66667	0.0255835	FBGN0035165, FBGN0039562, FBGN0001230, FBGN0026418, FBGN0286784, FBGN0266599, FBGN0033339	61	135	3535	3.00486	0.841193	0.454107	0.454107
Annotation Cluster 10	Enrichment Score: 1.7830944892987988
Category	Term	Count	%	PValue	Genes	List Total	Pop Hits	Pop Total	Fold Enrichment	Bonferroni	Benjamini	FDR
INTERPRO	IPR003593:AAA+ ATPase domain	7	6.66667	0.000856655	FBGN0266464, FBGN0015929, FBGN0051793, FBGN0036702, FBGN0286784, FBGN0010217	100	123	10934	6.2226	0.23068	0.0655341	0.0631783
SMART	SM00382:AAA	7	6.66667	0.00226493	FBGN0266464, FBGN0015929, FBGN0051793, FBGN0036702, FBGN0286784, FBGN0010217	59	123	5214	5.02935	0.119249	0.126836	0.126836
UP_SEQ_FEATURE	DOMAIN:AAA+ ATPase	4	3.80952	0.00918763	FBGN0266464, FBGN0036702, FBGN0286784, FBGN0010217	100	52	11902	9.15538	0.920265	1	1
INTERPRO	IPR003960:ATPase, AAA-type, conserved site	3	2.85714	0.0263279	FBGN0266464, FBGN0036702, FBGN0286784	100	28	10934	11.715	0.999715	0.411879	0.397073
INTERPRO	IPR003959:ATPase, AAA-type, core	3	2.85714	0.0576567	FBGN0266464, FBGN0036702, FBGN0286784	100	43	10934	7.62837	1	0.539442	0.52005
GOTERM_MF_DIRECT	GO:0016787~hydrolase activity	3	2.85714	0.739779	FBGN0051793, FBGN0286784	98	265	9858	1.13878	1	1	0.971264
Annotation Cluster 11	Enrichment Score: 1.596069352064198
Category	Term	Count	%	PValue	Genes	List Total	Pop Hits	Pop Total	Fold Enrichment	Bonferroni	Benjamini	FDR
GOTERM_BP_DIRECT	GO:0048749~compound eye development	6	5.71429	0.00381051	FBGN0027598, FBGN0011726, FBGN0026252, FBGN0000319, FBGN0004395, FBGN0015790	102	115	11184	5.72072	0.870298	0.156524	0.15242
GOTERM_BP_DIRECT	GO:0007298~border follicle cell migration	5	4.7619	0.0159189	FBGN0027598, FBGN0011726, FBGN0032409, FBGN0003392, FBGN0015790	102	107	11184	5.12369	0.999813	0.340613	0.331683
GOTERM_BP_DIRECT	GO:0001745~compound eye morphogenesis	3	2.85714	0.268469	FBGN0027598, FBGN0011726, FBGN0015790	102	112	11184	2.93697	1	1	0.97561
Annotation Cluster 12	Enrichment Score: 1.01356253633834
Category	Term	Count	%	PValue	Genes	List Total	Pop Hits	Pop Total	Fold Enrichment	Bonferroni	Benjamini	FDR
GOTERM_BP_DIRECT	GO:0048489~synaptic vesicle transport	3	2.85714	0.0112443	FBGN0001108, FBGN0003392, FBGN0001308	102	18	11184	18.2745	0.997642	0.2917	0.284052
UP_KW_CELLULAR_COMPONENT	KW-0493~Microtubule	3	2.85714	0.25003	FBGN0001108, FBGN0003392, FBGN0001308	60	105	6440	3.06667	0.998218	0.687581	0.656328
GOTERM_MF_DIRECT	GO:0008017~microtubule binding	3	2.85714	0.323883	FBGN0001108, FBGN0003392, FBGN0001308	98	118	9858	2.55742	1	1	0.971264
Annotation Cluster 13	Enrichment Score: 0.8677226601090644
Category	Term	Count	%	PValue	Genes	List Total	Pop Hits	Pop Total	Fold Enrichment	Bonferroni	Benjamini	FDR
GOTERM_CC_DIRECT	GO:1990904~ribonucleoprotein complex	4	3.80952	0.0175125	FBGN0267790, FBGN0004838, FBGN0000559, FBGN0027835	101	62	11284	7.20792	0.947686	0.267905	0.25828
GOTERM_MF_DIRECT	GO:0003676~nucleic acid binding	7	6.66667	0.16668	FBGN0086443, FBGN0023388, FBGN0020660, FBGN0267790, FBGN0004838, FBGN0027835, FBGN0027094	98	377	9858	1.86775	1	1	0.971264
GOTERM_MF_DIRECT	GO:0003729~mRNA binding	4	3.80952	0.338813	FBGN0041775, FBGN0267790, FBGN0004838, FBGN0027835	98	209	9858	1.9252	1	1	0.971264
GOTERM_MF_DIRECT	GO:0003730~mRNA 3'-UTR binding	3	2.85714	0.341915	FBGN0267790, FBGN0004838, FBGN0027835	98	123	9858	2.45346	1	1	0.971264
Annotation Cluster 14	Enrichment Score: 0.5880040529589149
Category	Term	Count	%	PValue	Genes	List Total	Pop Hits	Pop Total	Fold Enrichment	Bonferroni	Benjamini	FDR
INTERPRO	IPR012677:Nucleotide-binding, alpha-beta plait	4	3.80952	0.161223	FBGN0023388, FBGN0020660, FBGN0267790, FBGN0004838	100	153	10934	2.85856	1	1	0.967213
GOTERM_MF_DIRECT	GO:0003676~nucleic acid binding	7	6.66667	0.16668	FBGN0086443, FBGN0023388, FBGN0020660, FBGN0267790, FBGN0004838, FBGN0027835, FBGN0027094	98	377	9858	1.86775	1	1	0.971264
GOTERM_MF_DIRECT	GO:0003723~RNA binding	8	7.61905	0.247695	FBGN0005674, FBGN0086710, FBGN0020660, FBGN0267790, FBGN0026079, FBGN0004838, FBGN0027835, FBGN0002622	98	518	9858	1.55354	1	1	0.971264
UP_SEQ_FEATURE	DOMAIN:RRM	3	2.85714	0.312846	FBGN0020660, FBGN0267790, FBGN0004838	100	136	11902	2.62544	1	1	1
INTERPRO	IPR000504:RNA recognition motif domain	3	2.85714	0.346269	FBGN0020660, FBGN0267790, FBGN0004838	100	135	10934	2.42978	1	1	0.967213
SMART	SM00360:RRM	3	2.85714	0.411153	FBGN0020660, FBGN0267790, FBGN0004838	59	126	5214	2.10412	1	1	1
Annotation Cluster 15	Enrichment Score: 0.4971156702475398
Category	Term	Count	%	PValue	Genes	List Total	Pop Hits	Pop Total	Fold Enrichment	Bonferroni	Benjamini	FDR
UP_KW_DOMAIN	KW-0809~Transit peptide	4	3.80952	0.10351	FBGN0011211, FBGN0010352, FBGN0001142, FBGN0010217	47	193	7836	3.45541	0.758404	0.448335	0.448335
UP_SEQ_FEATURE	TRANSIT:Mitochondrion	3	2.85714	0.352434	FBGN0011211, FBGN0001142, FBGN0010217	100	149	11902	2.39638	1	1	1
UP_KW_CELLULAR_COMPONENT	KW-0496~Mitochondrion	3	2.85714	0.884284	FBGN0011211, FBGN0001142, FBGN0010217	60	394	6440	0.817259	1	1	1
Annotation Cluster 16	Enrichment Score: 0.4111061527639779
Category	Term	Count	%	PValue	Genes	List Total	Pop Hits	Pop Total	Fold Enrichment	Bonferroni	Benjamini	FDR
UP_KW_DOMAIN	KW-0853~WD repeat	3	2.85714	0.137949	FBGN0025724, FBGN0263933, FBGN0033339	47	111	7836	4.50604	0.854813	0.448335	0.448335
INTERPRO	IPR001680:WD40 repeat	3	2.85714	0.475404	FBGN0025724, FBGN0263933, FBGN0033339	100	176	10934	1.86375	1	1	0.967213
SMART	SM00320:WD40	3	2.85714	0.585306	FBGN0025724, FBGN0263933, FBGN0033339	59	175	5214	1.51496	1	1	1
INTERPRO	IPR015943:WD40/YVTN repeat-like-containing domain	3	2.85714	0.590759	FBGN0025724, FBGN0263933, FBGN0033339	100	218	10934	1.50468	1	1	0.967213
Annotation Cluster 17	Enrichment Score: 0.18490064048334537
Category	Term	Count	%	PValue	Genes	List Total	Pop Hits	Pop Total	Fold Enrichment	Bonferroni	Benjamini	FDR
GOTERM_MF_DIRECT	GO:0046872~metal ion binding	12	11.4286	0.279273	FBGN0004401, FBGN0266464, FBGN0005674, FBGN0030530, FBGN0004395, FBGN0010225, FBGN0031450, FBGN0011642, FBGN0028484, FBGN0037607, FBGN0020236, FBGN0024291	98	908	9858	1.32941	1	1	0.971264
UP_KW_LIGAND	KW-0862~Zinc	11	10.4762	0.998475	FBGN0004401, FBGN0029503, FBGN0005674, FBGN0030530, FBGN0004395, FBGN0031450, FBGN0011642, FBGN0261243, FBGN0259785, FBGN0024291, FBGN0027094	50	1125	2885	0.564178	1	1	1
UP_KW_LIGAND	KW-0479~Metal-binding	16	15.2381	0.999843	FBGN0015222, FBGN0031450, FBGN0020236, FBGN0004401, FBGN0029503, FBGN0266464, FBGN0005674, FBGN0030530, FBGN0004395, FBGN0010225, FBGN0011642, FBGN0028484, FBGN0259785, FBGN0037607, FBGN0024291, FBGN0027094	50	1583	2885	0.583196	1	1	1
Annotation Cluster 18	Enrichment Score: 2.834123050152424E-4
Category	Term	Count	%	PValue	Genes	List Total	Pop Hits	Pop Total	Fold Enrichment	Bonferroni	Benjamini	FDR
GOTERM_CC_DIRECT	GO:0016020~membrane	7	6.66667	0.997393	FBGN0035165, FBGN0051793, FBGN0003392, FBGN0036702, FBGN0027537, FBGN0261279	101	1615	11284	0.484247	1	1	0.997393
UP_KW_DOMAIN	KW-0812~Transmembrane	4	3.80952	1	FBGN0051793, FBGN0036702, FBGN0265523	47	2903	7836	0.229726	1	1	1
UP_SEQ_FEATURE	TRANSMEM:Helical	5	4.7619	1	FBGN0035165, FBGN0051793, FBGN0036702, FBGN0265523	100	2953	11902	0.201524	1	1	1
GOTERM_CC_DIRECT	GO:0016021~integral component of membrane	4	3.80952	1	FBGN0035165, FBGN0051793, FBGN0265523	101	2885	11284	0.154902	1	1	1
