# Supplementary material for: Drosophila Evi5 is a critical regulator of intracellular iron transport via transferrin and ferritin interactions
Source: Nat Commun. 2024 May 14;15:4045. doi: 10.1038/s41467-024-48165-9 (PMC11094094; doi:10.1038/s41467-024-48165-9)
Supplement: Supplementary file 5 — Supplementary Data 2 [file 41467_2024_48165_MOESM5_ESM.xlsx]

## Sheet: ex vivo protein list
Number	Accession	Flybase ID	Symbol	Score	Coverage	# Proteins	# Unique Peptides	# Peptides	# AAs	MW [kDa]
1	Q59E59	FBgn0265434	zip	1037	65.87	5	142	386	2016	231.933
2	Q9VYY9	FBgn0262740	Evi5	231.997	48.2	1	42	86	807	92.7238		Table S4. List of 75 proteins identified in the Evi5 ex vivo MALDI-TOF assay and gene ontology analysis.
3	P61857	FBgn0003889	betaTub85D	186.258	34.98	1	16	62	446	49.8378		Score: The sum of the ion scores of all peptides that were identified.
4	Q01989	FBgn0011225	jar	82.5627	24.82	3	27	34	1253	143.209		Coverage: The percentage of the protein sequence covered by identified peptides.
5	P29843	FBgn0001216	Hsc70-1	78.3239	16.69	3	9	33	641	70.6429		# Proteins: The number of identified proteins in a protein group, that is, the number of proteins displayed in the Protein Group Members view.
6	X2JEU3	FBgn0030293	CG1737	48.601	19.7	2	14	22	924	100.026		# Unique Peptides: The number of peptide sequences that are unique to a protein group.
7	Q7KSU6	FBgn0037607	CG8036	48.2572	29.66	2	14	18	580	63.0044		# Peptides: The total number of distinct peptide sequences identified in the protein group.
8	X2JIN0	FBgn0085446	CG34417	42.2206	4.64	17	16	18	4808	537.867		# AAs: The number of Amino Acids.
9	Q7KKI0	FBgn0010621	CCT5	28.1932	21.96	2	10	11	542	59.241		MW [kDa]: Molecular Weight [Kilodalton]
10	Q86BM5	FBgn0027932	Akap200	24.0151	11.47	3	6	7	837	88.0811
11	P08985	FBgn0001197	His2Av	23.7237	28.37	1	4	11	141	14.9723
12	Q8SZ28	FBgn0265185	CG44250	23.41	27.97	2	7	9	286	30.9923
13	O15971	FBgn0015789	Rab10	21.9424	14.22	3	3	9	204	23.3209
14	Q86B79	FBgn0004395	unk	19.4396	17.2	4	7	11	599	68.3989
15	Q7K2G1	FBgn0033886	Rpn13	16.5257	25.45	2	5	13	389	41.9864
16	Q9VMN5	FBgn0031728	Hsp60C	15.1549	10.07	1	4	5	576	61.5483
17	O18336	FBgn0015791	Rab14	15.1187	10.23	2	2	6	215	24.2409
18	A0A0C4DHG6	FBgn0010225	Gel	14.8309	10.54	2	6	6	740	82.4769
19	Q9VZS3	FBgn0035423	eIF1	14.481	43.64	1	5	6	110	12.4424
20	X2JE34	FBgn0262734	eIF4H1	13.8504	23.03	5	5	8	317	34.2097
21	Q9VZI1	FBgn0035499	Chd64	12.5994	32.45	2	4	6	188	20.6314
22	M9PFB2	FBgn0041775	tral	11.9945	10.12	8	3	6	642	68.2621
23	Q9VLU0	FBgn0031977	baf	11.7354	40	1	3	4	90	10.1098
24	Q9N675	FBgn0011642	Zyx	11.3887	10.6	4	4	4	585	65.6812
25	P08570	FBgn0002593	RpLP1	10.9519	48.21	1	3	3	112	11.5058
26	A1ZB77	FBgn0034345	CG5174	9.88939	20.43	10	4	4	186	20.4905
27	Q8SY77	FBgn0029854	CG3566	9.59905	47.19	3	3	4	89	10.0262
28	Q9VF08	FBgn0038387	blp	9.36717	27.66	1	4	5	141	15.7211
29	Q7YU05	FBgn0028325	Pdha	9.30884	20.12	3	5	6	328	35.8715
30	A0A0B4K683	FBgn0038277	RpS5b	9.11124	10.56	3	4	5	180	20.1183
31	Q05783	FBgn0004362	HmgD	8.64232	33.04	1	3	4	112	12.4083
32	A0A0B4KGG8	FBgn0002921	Atpalpha	8.33733	4.09	4	4	5	1002	111.062
33	Q06943	FBgn0010228	HmgZ	8.11036	27.03	1	3	4	111	12.6485
34	O97182	FBgn0001961	Arpc1	8.0832	10.34	1	3	3	377	41.5748
35	Q8IRH7	FBgn0025682	scf	7.89326	22.4	2	3	3	192	22.3114
36	Q9VVU1	FBgn0036824	CG3902	7.63701	8.21	1	3	3	414	45.337
37	H1UUD2	FBgn0015222	Fer1HCH	7.58281	15.38	4	2	3	169	19.2297
38	P46824	FBgn0010235	Klc	7.40386	7.28	2	3	3	508	58.0084
39	Q9VAM6	FBgn0062442	Cisd2	7.32647	19.55	1	3	3	133	14.6234
40	O76767	FBgn0267330	KdelR	7.3082	18.87	1	3	3	212	24.466
41	Q9VGM2	FBgn0037913	fabp	7.20484	32.31	3	4	4	130	14.4935
42	Q9V4B8	FBgn0051999	CG31999	6.58882	2.84	1	3	3	917	102.031
43	Q8IQZ8	FBgn0024238	Fim	6.4055	5.03	3	3	3	616	69.0914
44	H1UUB1	FBgn0003660	Syb	6.09115	12.4	2	2	3	129	14.0702
45	Q9VA18	FBgn0010808	Chchd3	6.02246	15.7	1	2	2	223	24.1685
46	Q7KTK9	FBgn0283658	muc	5.99107	6.41	5	3	3	421	44.0901
47	Q9VJD4	FBgn0032640	Sgt	5.74269	7.25	1	2	2	331	36.2304
48	Q9VLV5	FBgn0261790	SmE	5.69017	27.66	1	2	2	94	11.0889
49	Q9VTC4	FBgn0036107	galla-2	5.6567	26.28	1	2	2	156	17.5761
50	Q9VRD6	FBgn0031145	Ntf-2	5.60104	29.23	3	3	3	130	14.5562
51	Q9VND8	FBgn0041191	Rheb	5.45031	12.64	1	3	3	182	20.7175
52	P37276	FBgn0261797	Dhc64C	5.43589	0.58	7	3	3	4639	529.851
53	B7Z131	FBgn0259228	C3G	5.36506	2.11	8	2	2	1234	136.435
54	E2QCF1	FBgn0020236	ATPCL	5.25864	4.93	3	3	3	1095	119.672
55	Q9VPQ2	FBgn0031256	shv	5.24524	8.47	1	2	2	354	40.1862
56	Q9VMH2	FBgn0284255	Arpc4	5.08067	13.1	1	2	2	168	19.5652
57	A8Y589	FBgn0086378	Alg-2	4.98495	11.24	1	2	2	178	20.7522
58	Q9VL02	FBgn0005322	nmd	4.68312	4.61	1	2	2	369	41.5365
59	Q9V5P6	FBgn0033548	CG7637	4.65363	42.19	1	2	3	64	7.62903
60	Q9VLR5	FBgn0015299	Ssb-c31a	4.61046	23.64	1	2	2	110	12.1813
61	A0A0B4LF33	FBgn0261276	Opa1	4.59782	4.02	5	2	2	622	70.3673
62	Q9VSY2	FBgn0035987	Cpsf5	4.56371	11.33	2	2	2	203	23.0157
63	Q9W396	FBgn0030082	HP1b	4.52715	9.58	1	2	2	240	25.9585
64	Q95RF6	FBgn0036928	Tom20	4.51069	21.64	1	2	3	171	18.7727
65	Q8IMH4	FBgn0000416	Sap-r	4.47536	1.37	2	2	2	876	97.554
66	P46461	FBgn0000346	comt	4.45763	3.22	2	2	2	745	82.503
67	D5A7S2	FBgn0021765	scu	4.37226	24.6	2	2	2	126	13.384
68	Q9W1I8	FBgn0034913	Snap29	4.29791	7.39	1	2	2	284	31.5765
69	P48148	FBgn0014020	Rho1	4.2558	12.5	1	2	2	192	21.7092
70	Q960M4	FBgn0038570	Prx5	4.2378	13.16	1	2	2	190	19.8834
71	Q9VBR7	FBgn0027376	rha	3.81029	1.13	1	2	2	1332	152.251
72	Q9VHE5	FBgn0037686	RpL34b	3.80351	11.9	1	2	4	168	18.4195
73	Q8SXY6	FBgn0045866	bai	3.75052	10.19	1	2	2	206	23.6762
74	Q9VRL1	FBgn0035601	Uev1A	2.54292	17.24	1	2	2	145	16.6583
75	Q6NP72	FBgn0033608	CG13220	2.14558	22.88	1	2	2	153	16.3748

## Sheet: BP_direct
Category	GO ID	GO Term	Count	Percentage	PValue	Genes	List Total	Pop Hits	Pop Total	Fold Enrichment	Bonferroni	Benjamini	FDR
GOTERM_BP_DIRECT	GO:0030589	pseudocleavage involved in syncytial blastoderm formation	3	4.05405	0.00140841	FBGN0014020, FBGN0011225, FBGN0001961	65	10	11184	51.6185	0.425293	0.284897	0.284897		Count: Number of proteins in the analyzed list.
GOTERM_BP_DIRECT	GO:0030036	actin cytoskeleton organization	5	6.75676	0.00194511	FBGN0041775, FBGN0014020, FBGN0085446, FBGN0011225, FBGN0001961	65	93	11184	9.25062	0.534746	0.284897	0.284897		Percentage: Proportion of proteins in the analyzed list that are associated with a specific GO term.
GOTERM_BP_DIRECT	GO:0006886	intracellular protein transport	6	8.10811	0.00217479	FBGN0045866, FBGN0036928, FBGN0015791, FBGN0001961, FBGN0261797, FBGN0262740	65	160	11184	6.45231	0.574981	0.284897	0.284897		P Value: p-value associated with the enrichment of a particular GO term in the analyzed list. Statistically significant p values are shown in green.
GOTERM_BP_DIRECT	GO:0032956	regulation of actin cytoskeleton organization	3	4.05405	0.00631156	FBGN0014020, FBGN0011225, FBGN0027932	65	21	11184	24.5802	0.916949	0.620111	0.620111		Genes: List of genes that are associated with a specific GO term
GOTERM_BP_DIRECT	GO:0016192	vesicle-mediated transport	5	6.75676	0.0140338	FBGN0003660, FBGN0015791, FBGN0015789, FBGN0001216, FBGN0034913	65	163	11184	5.27796	0.996129	0.880418	0.880418		Pop Hits (Population Hits): Number of genes in the entire genome that are associated with a specific GO term.
GOTERM_BP_DIRECT	GO:0030866	cortical actin cytoskeleton organization	3	4.05405	0.0160762	FBGN0014020, FBGN0284255, FBGN0024238	65	34	11184	15.1819	0.998287	0.880418	0.880418		Pop Total (Population Total): Total number of genes or gene products in the entire genome .
GOTERM_BP_DIRECT	GO:0006457	protein folding	4	5.40541	0.0165576	FBGN0031728, FBGN0031256, FBGN0010621, FBGN0001216	65	94	11184	7.32177	0.998586	0.880418	0.880418		Fold Enrichment: Ratio of the genes associated with a term in the analyzed list to the expected proportion in the entire genome
GOTERM_BP_DIRECT	GO:0007264	small GTPase mediated signal transduction	3	4.05405	0.017922	FBGN0014020, FBGN0259228, FBGN0041191	65	36	11184	14.3385	0.999181	0.880418	0.880418		Bonferroni: Correction method for multiple testing
GOTERM_BP_DIRECT	GO:0006086	acetyl-CoA biosynthetic process from pyruvate	2	2.7027	0.0226971	FBGN0283658, FBGN0028325	65	4	11184	86.0308	0.999879	0.991108	0.991108		Benjamini: The False Discovery Rate
GOTERM_BP_DIRECT	GO:0031629	synaptic vesicle fusion to presynaptic active zone membrane	2	2.7027	0.0393865	FBGN0034913, FBGN0000346	65	7	11184	49.1604	1	1	1		FDR (False Discovery Rate): Expected proportion of false positives.
GOTERM_BP_DIRECT	GO:0040001	establishment of mitotic spindle localization	2	2.7027	0.044887	FBGN0011225, FBGN0261797	65	8	11184	43.0154	1	1	1
GOTERM_BP_DIRECT	GO:0008053	mitochondrial fusion	2	2.7027	0.044887	FBGN0010808, FBGN0261276	65	8	11184	43.0154	1	1	1
GOTERM_BP_DIRECT	GO:0034063	stress granule assembly	2	2.7027	0.044887	FBGN0041775, FBGN0261797	65	8	11184	43.0154	1	1	1
GOTERM_BP_DIRECT	GO:0030334	regulation of cell migration	2	2.7027	0.0503565	FBGN0014020, FBGN0262740	65	9	11184	38.2359	1	1	1
GOTERM_BP_DIRECT	GO:0045175	basal protein localization	2	2.7027	0.0557952	FBGN0011225, FBGN0015789	65	10	11184	34.4123	1	1	1
GOTERM_BP_DIRECT	GO:0034314	Arp2/3 complex-mediated actin nucleation	2	2.7027	0.0612032	FBGN0284255, FBGN0001961	65	11	11184	31.2839	1	1	1
GOTERM_BP_DIRECT	GO:0001731	formation of translation preinitiation complex	2	2.7027	0.0612032	FBGN0035423, FBGN0262734	65	11	11184	31.2839	1	1	1
GOTERM_BP_DIRECT	GO:0030041	actin filament polymerization	2	2.7027	0.0719279	FBGN0010225, FBGN0284255	65	13	11184	26.471	1	1	1
GOTERM_BP_DIRECT	GO:0007030	Golgi organization	3	4.05405	0.0733779	FBGN0045866, FBGN0034913, FBGN0000346	65	78	11184	6.61775	1	1	1
GOTERM_BP_DIRECT	GO:0007051	spindle organization	2	2.7027	0.0772449	FBGN0011225, FBGN0261797	65	14	11184	24.5802	1	1	1
GOTERM_BP_DIRECT	GO:0006879	cellular iron ion homeostasis	2	2.7027	0.0772449	FBGN0062442, FBGN0015222	65	14	11184	24.5802	1	1	1
GOTERM_BP_DIRECT	GO:0007015	actin filament organization	3	4.05405	0.0816753	FBGN0014020, FBGN0035499, FBGN0011225	65	83	11184	6.21909	1	1	1
GOTERM_BP_DIRECT	GO:0016082	synaptic vesicle priming	2	2.7027	0.0877892	FBGN0034913, FBGN0000346	65	16	11184	21.5077	1	1	1
GOTERM_BP_DIRECT	GO:0006090	pyruvate metabolic process	2	2.7027	0.0877892	FBGN0283658, FBGN0028325	65	16	11184	21.5077	1	1	1
GOTERM_BP_DIRECT	GO:0010942	positive regulation of cell death	2	2.7027	0.0982148	FBGN0035601, FBGN0041191	65	18	11184	19.1179	1	1	1
GOTERM_BP_DIRECT	GO:0007405	neuroblast proliferation	2	2.7027	0.0982148	FBGN0014020, FBGN0261797	65	18	11184	19.1179	1	1	1

## Sheet: CC_direct
Category	GO ID	GO Term	Count	Percentage	PValue	Genes	List Total	Pop Hits	Pop Total	Fold Enrichment	Bonferroni	Benjamini	FDR
GOTERM_CC_DIRECT	GO:0015629	actin cytoskeleton	5	6.75676	0.000308334	FBGN0035499, FBGN0010225, FBGN0284255, FBGN0011225, FBGN0001961	68	55	11284	15.0856	0.045498	0.0327597	0.0325428		Count: Number of proteins in the analyzed list.
GOTERM_CC_DIRECT	GO:0005829	cytosol	19	25.6757	0.000433904	FBGN0041775, FBGN0014020, FBGN0015791, FBGN0024238, FBGN0262734, FBGN0027932, FBGN0001961, FBGN0038570, FBGN0020236, FBGN0001216, FBGN0261790, FBGN0010621, FBGN0010225, FBGN0011225, FBGN0035601, FBGN0037607, FBGN0037913, FBGN0036824, FBGN0041191	68	1303	11284	2.41971	0.0634325	0.0327597	0.0325428		Percentage: Proportion of proteins in the analyzed list that are associated with a specific GO term.
GOTERM_CC_DIRECT	GO:0045169	fusome	4	5.40541	0.00156944	FBGN0041775, FBGN0015222, FBGN0000416, FBGN0261797	68	39	11284	17.0196	0.211145	0.0789953	0.0784722		P Value: p-value associated with the enrichment of a particular GO term in the analyzed list. Statistically significant p values are shown in green.
GOTERM_CC_DIRECT	GO:0031982	vesicle	4	5.40541	0.00589417	FBGN0015791, FBGN0011225, FBGN0015789, FBGN0262740	68	62	11284	10.7059	0.590432	0.222505	0.221031		Genes: List of genes that are associated with a specific GO term
GOTERM_CC_DIRECT	GO:0005737	cytoplasm	22	29.7297	0.0175293	FBGN0014020, FBGN0015222, FBGN0284255, FBGN0024238, FBGN0261276, FBGN0027932, FBGN0003889, FBGN0002921, FBGN0038570, FBGN0261797, FBGN0001216, FBGN0262740, FBGN0000346, FBGN0031977, FBGN0025682, FBGN0004395, FBGN0010225, FBGN0011225, FBGN0010235, FBGN0034345, FBGN0033886, FBGN0015789	68	2246	11284	1.62543	0.930775	0.529385	0.525879		Pop Hits (Population Hits): Number of genes in the entire genome that are associated with a specific GO term.
GOTERM_CC_DIRECT	GO:0005794	Golgi apparatus	6	8.10811	0.0212703	FBGN0025682, FBGN0045866, FBGN0015222, FBGN0015789, FBGN0261797, FBGN0262740	68	268	11284	3.7151	0.961088	0.535302	0.531757		Pop Total (Population Total): Total number of genes or gene products in the entire genome .
GOTERM_CC_DIRECT	GO:0005967	mitochondrial pyruvate dehydrogenase complex	2	2.7027	0.0293427	FBGN0283658, FBGN0028325	68	5	11284	66.3765	0.988858	0.632965	0.628773		Fold Enrichment: Ratio of the genes associated with a term in the analyzed list to the expected proportion in the entire genome
GOTERM_CC_DIRECT	GO:0005694	chromosome	4	5.40541	0.0373079	FBGN0031977, FBGN0001197, FBGN0004362, FBGN0010228	68	124	11284	5.35294	0.996789	0.638724	0.634494		Bonferroni: Correction method for multiple testing
GOTERM_CC_DIRECT	GO:0055037	recycling endosome	3	4.05405	0.0380696	FBGN0015791, FBGN0015789, FBGN0262740	68	52	11284	9.57353	0.997151	0.638724	0.634494		Benjamini: The False Discovery Rate
GOTERM_CC_DIRECT	GO:0005874	microtubule	4	5.40541	0.0444262	FBGN0010235, FBGN0261276, FBGN0003889, FBGN0261797	68	133	11284	4.99071	0.998953	0.638861	0.63463		FDR (False Discovery Rate): Expected proportion of false positives.
GOTERM_CC_DIRECT	GO:0005885	Arp2/3 protein complex	2	2.7027	0.0465395	FBGN0284255, FBGN0001961	68	8	11284	41.4853	0.999251	0.638861	0.63463
GOTERM_CC_DIRECT	GO:0008021	synaptic vesicle	3	4.05405	0.0648078	FBGN0003660, FBGN0015789, FBGN0000346	68	70	11284	7.11176	0.99996	0.815498	0.810098
GOTERM_CC_DIRECT	GO:0045178	basal part of cell	2	2.7027	0.0800376	FBGN0011225, FBGN0015789	68	14	11284	23.7059	0.999997	0.929668	0.923511
GOTERM_CC_DIRECT	GO:0005739	mitochondrion	8	10.8108	0.0966123	FBGN0283658, FBGN0029854, FBGN0028325, FBGN0036928, FBGN0261276, FBGN0021765, FBGN0038570, FBGN0036824	68	662	11284	2.00533	1	1	1

## Sheet: MF_direct
Category	GO ID	GO Term	Count	Percentage	PValue	Genes	List Total	Pop Hits	Pop Total	Fold Enrichment	Bonferroni	Benjamini	FDR
GOTERM_MF_DIRECT	GO:0051015	actin filament binding	7	9.45946	2.18988e-05	FBGN0035499, FBGN0010225, FBGN0284255, FBGN0024238, FBGN0011225, FBGN0027932, FBGN0001961	64	90	9858	11.9802	0.00258075	0.00258406	0.00256216		Count: Number of proteins in the analyzed list.
GOTERM_MF_DIRECT	GO:0003924	GTPase activity	6	8.10811	0.00304033	FBGN0014020, FBGN0015791, FBGN0261276, FBGN0015789, FBGN0003889, FBGN0041191	64	155	9858	5.9625	0.301839	0.179379	0.177859		Percentage: Proportion of proteins in the analyzed list that are associated with a specific GO term.
GOTERM_MF_DIRECT	GO:0005525	GTP binding	6	8.10811	0.00573859	FBGN0014020, FBGN0015791, FBGN0261276, FBGN0015789, FBGN0003889, FBGN0041191	64	180	9858	5.13437	0.492929	0.201915	0.200203		P Value: p-value associated with the enrichment of a particular GO term in the analyzed list. Statistically significant p values are shown in green.
GOTERM_MF_DIRECT	GO:0016887	ATPase activity	7	9.45946	0.00684456	FBGN0031728, FBGN0005322, FBGN0010621, FBGN0011225, FBGN0002921, FBGN0001216, FBGN0000346	64	266	9858	4.05345	0.555335	0.201915	0.200203		Genes: List of genes that are associated with a specific GO term
GOTERM_MF_DIRECT	GO:0005200	structural constituent of cytoskeleton	3	4.05405	0.0176263	FBGN0284255, FBGN0003889, FBGN0001961	64	32	9858	14.4404	0.877354	0.415981	0.412456		Pop Hits (Population Hits): Number of genes in the entire genome that are associated with a specific GO term.
GOTERM_MF_DIRECT	GO:0008301	DNA binding, bending	2	2.7027	0.0500143	FBGN0004362, FBGN0010228	64	8	9858	38.5078	0.997652	0.983614	0.975279		Pop Total (Population Total): Total number of genes or gene products in the entire genome .
GOTERM_MF_DIRECT	GO:0043024	ribosomal small subunit binding	2	2.7027	0.0681279	FBGN0035423, FBGN0262734	64	11	9858	28.0057	0.999758	1	1		Fold Enrichment: Ratio of the genes associated with a term in the analyzed list to the expected proportion in the entire genome
GOTERM_MF_DIRECT	GO:0051082	unfolded protein binding	3	4.05405	0.0984649	FBGN0031256, FBGN0010621, FBGN0001216	64	83	9858	5.56739	0.999995	1	1		Bonferroni: Correction method for multiple testing
															Benjamini: The False Discovery Rate
															FDR (False Discovery Rate): Expected proportion of false positives.

## Sheet: Biogrid_Interactors
Category	Term	Count	Percentage	PValue	Genes	List Total	Pop Hits	Pop Total	Fold Enrichment	Bonferroni	Benjamini	FDR
BIOGRID_INTERACTION	36409:Nascent polypeptide associated complex protein alpha subunit(Nacalpha)	10	13.5135	1.05513e-08	FBGN0025682, FBGN0035499, FBGN0004362, FBGN0032640, FBGN0024238, FBGN0034345, FBGN0037607, FBGN0027932, FBGN0021765, FBGN0037913	72	83	9342	15.6325	1.39171e-05	8.61235e-06	8.29241e-06
BIOGRID_INTERACTION	39651:Protein disulfide isomerase(Pdi)	10	13.5135	1.30589e-08	FBGN0025682, FBGN0031145, FBGN0035499, FBGN0015222, FBGN0004362, FBGN0024238, FBGN0037607, FBGN0027932, FBGN0021765, FBGN0037913	72	85	9342	15.2647	1.72246e-05	8.61235e-06	8.29241e-06		Count: Number of proteins in the analyzed list.
BIOGRID_INTERACTION	43560:Nucleoplasmin(Nlp)	10	13.5135	2.3978e-08	FBGN0025682, FBGN0031145, FBGN0035499, FBGN0004362, FBGN0024238, FBGN0034345, FBGN0037607, FBGN0027932, FBGN0021765, FBGN0037913	72	91	9342	14.2582	3.16264e-05	9.25635e-06	8.91249e-06		Percentage: Proportion of proteins in the analyzed list that are associated with a specific GO term.
BIOGRID_INTERACTION	40179:RhoGDI(RhoGDI)	8	10.8108	2.80708e-08	FBGN0014020, FBGN0031145, FBGN0035499, FBGN0034345, FBGN0037607, FBGN0027932, FBGN0021765, FBGN0037913	72	43	9342	24.1395	3.70247e-05	9.25635e-06	8.91249e-06		P Value: p-value associated with the enrichment of a particular GO term in the analyzed list. Statistically significant p values are shown in green.
BIOGRID_INTERACTION	38413:PHGPx(PHGPx)	9	12.1622	7.5123e-08	FBGN0025682, FBGN0062442, FBGN0015299, FBGN0035499, FBGN0004362, FBGN0037607, FBGN0027932, FBGN0021765, FBGN0037913	72	74	9342	15.7804	9.90823e-05	1.98175e-05	1.90812e-05		Genes: List of genes that are associated with a specific GO term
BIOGRID_INTERACTION	35418:Decondensation factor 31(Df31)	10	13.5135	1.08031e-07	FBGN0025682, FBGN0031145, FBGN0015299, FBGN0035499, FBGN0024238, FBGN0034345, FBGN0037607, FBGN0027932, FBGN0021765, FBGN0037913	72	108	9342	12.0139	0.000142483	2.20551e-05	2.12358e-05		Pop Hits (Population Hits): Number of genes in the entire genome that are associated with a specific GO term.
BIOGRID_INTERACTION	33019:Annexin B10(AnxB10)	10	13.5135	1.17048e-07	FBGN0025682, FBGN0031145, FBGN0035499, FBGN0004362, FBGN0024238, FBGN0034345, FBGN0037607, FBGN0027932, FBGN0021765, FBGN0037913	72	109	9342	11.9037	0.000154374	2.20551e-05	2.12358e-05		Pop Total (Population Total): Total number of genes or gene products in the entire genome .
BIOGRID_INTERACTION	45233:capulet(capt)	9	12.1622	1.69293e-07	FBGN0025682, FBGN0031145, FBGN0035499, FBGN0024238, FBGN0034345, FBGN0037607, FBGN0027932, FBGN0021765, FBGN0037913	72	82	9342	14.2409	0.000223273	2.79122e-05	2.68753e-05		Fold Enrichment: Ratio of the genes associated with a term in the analyzed list to the expected proportion in the entire genome
BIOGRID_INTERACTION	39424:uncharacterized protein(CG10638)	9	12.1622	2.46029e-07	FBGN0025682, FBGN0031145, FBGN0035499, FBGN0024238, FBGN0034345, FBGN0037607, FBGN0027932, FBGN0021765, FBGN0037913	72	86	9342	13.5785	0.00032446	3.6057e-05	3.47175e-05		Bonferroni: Correction method for multiple testing
BIOGRID_INTERACTION	33202:Stress induced phosphoprotein 1(Stip1)	8	10.8108	3.03723e-07	FBGN0025682, FBGN0035499, FBGN0004362, FBGN0024238, FBGN0037607, FBGN0027932, FBGN0021765, FBGN0037913	72	60	9342	17.3	0.00040053	4.00611e-05	3.85728e-05		Benjamini: The False Discovery Rate
BIOGRID_INTERACTION	41166:Calreticulin(Calr)	9	12.1622	4.52712e-07	FBGN0025682, FBGN0031145, FBGN0035499, FBGN0004362, FBGN0024238, FBGN0037607, FBGN0027932, FBGN0021765, FBGN0037913	72	93	9342	12.5565	0.000596949	5.42843e-05	5.22677e-05		FDR (False Discovery Rate): Expected proportion of false positives.
BIOGRID_INTERACTION	33397:Ubiquitin carboxy-terminal hydrolase(Uch)	8	10.8108	5.3128e-07	FBGN0025682, FBGN0035499, FBGN0024238, FBGN0034345, FBGN0037607, FBGN0027932, FBGN0021765, FBGN0037913	72	65	9342	15.9692	0.000700512	5.83965e-05	5.62271e-05
BIOGRID_INTERACTION	31359:ciboulot(cib)	8	10.8108	5.90748e-07	FBGN0025682, FBGN0031145, FBGN0035499, FBGN0004362, FBGN0037607, FBGN0027932, FBGN0021765, FBGN0037913	72	66	9342	15.7273	0.000778894	5.99382e-05	5.77116e-05
BIOGRID_INTERACTION	37449:FK506-binding protein 14(Fkbp14)	8	10.8108	7.26575e-07	FBGN0025682, FBGN0031145, FBGN0035499, FBGN0034345, FBGN0037607, FBGN0027932, FBGN0021765, FBGN0037913	72	68	9342	15.2647	0.000957893	6.62598e-05	6.37983e-05
BIOGRID_INTERACTION	35671:myo-inositol-1-phosphate synthase(Inos)	8	10.8108	8.03758e-07	FBGN0025682, FBGN0035499, FBGN0024238, FBGN0034345, FBGN0037607, FBGN0027932, FBGN0021765, FBGN0037913	72	69	9342	15.0435	0.0010596	6.62598e-05	6.37983e-05
BIOGRID_INTERACTION	37591:uncharacterized protein(CG2852)	8	10.8108	8.03758e-07	FBGN0031145, FBGN0035499, FBGN0032640, FBGN0035601, FBGN0037607, FBGN0027932, FBGN0021765, FBGN0037913	72	69	9342	15.0435	0.0010596	6.62598e-05	6.37983e-05
BIOGRID_INTERACTION	31816:Moesin(Moe)	10	13.5135	1.26424e-06	FBGN0025682, FBGN0014020, FBGN0031145, FBGN0035499, FBGN0024238, FBGN0037607, FBGN0027932, FBGN0021765, FBGN0037913, FBGN0036824	72	144	9342	9.01042	0.00166615	9.80904e-05	9.44464e-05
BIOGRID_INTERACTION	39304:Aldo-keto reductase 1B(Akr1B)	8	10.8108	1.56152e-06	FBGN0025682, FBGN0031145, FBGN0035499, FBGN0032640, FBGN0037607, FBGN0027932, FBGN0021765, FBGN0037913	72	76	9342	13.6579	0.00205752	0.000114425	0.000110174
BIOGRID_INTERACTION	36098:Peroxiredoxin 2540-2(Prx2540-2)	8	10.8108	2.21508e-06	FBGN0025682, FBGN0031145, FBGN0035499, FBGN0024238, FBGN0037607, FBGN0027932, FBGN0021765, FBGN0037913	72	80	9342	12.975	0.00291743	0.000153773	0.00014806
BIOGRID_INTERACTION	42185:Malate dehydrogenase 2(Mdh2)	8	10.8108	4.90559e-06	FBGN0035499, FBGN0004362, FBGN0034345, FBGN0037607, FBGN0027932, FBGN0003889, FBGN0021765, FBGN0037913	72	90	9342	11.5333	0.0064496	0.000320284	0.000308385
BIOGRID_INTERACTION	33471:histidine triad nucleotide binding protein 1(HINT1)	7	9.45946	5.09929e-06	FBGN0025682, FBGN0031145, FBGN0035499, FBGN0037607, FBGN0027932, FBGN0021765, FBGN0037913	72	59	9342	15.3941	0.00670341	0.000320284	0.000308385
BIOGRID_INTERACTION	32165:regucalcin(regucalcin)	8	10.8108	6.10902e-06	FBGN0025682, FBGN0031145, FBGN0035499, FBGN0034345, FBGN0037607, FBGN0027932, FBGN0021765, FBGN0037913	72	93	9342	11.1613	0.00802545	0.000366264	0.000352657
BIOGRID_INTERACTION	38820:Sh3beta(Sh3beta)	8	10.8108	6.56098e-06	FBGN0025682, FBGN0031145, FBGN0035499, FBGN0024238, FBGN0037607, FBGN0027932, FBGN0021765, FBGN0037913	72	94	9342	11.0426	0.00861662	0.000376258	0.00036228
BIOGRID_INTERACTION	38972:Glutathione S transferase O3(GstO3)	7	9.45946	7.50803e-06	FBGN0031145, FBGN0035499, FBGN0024238, FBGN0037607, FBGN0027932, FBGN0021765, FBGN0037913	72	63	9342	14.4167	0.00985426	0.000412629	0.0003973
BIOGRID_INTERACTION	37111:Glutathione S transferase E6(GstE6)	6	8.10811	9.08126e-06	FBGN0035499, FBGN0024238, FBGN0034345, FBGN0027932, FBGN0021765, FBGN0037913	72	38	9342	20.4868	0.0119068	0.000479128	0.000461328
BIOGRID_INTERACTION	37216:TAK1-associated binding protein 2(Tab2)	10	13.5135	9.5438e-06	FBGN0031728, FBGN0031256, FBGN0010621, FBGN0034345, FBGN0030293, FBGN0027932, FBGN0003889, FBGN0021765, FBGN0001216, FBGN0034913	72	184	9342	7.05163	0.0125094	0.000484164	0.000466178
BIOGRID_INTERACTION	39476:uncharacterized protein(CG11267)	6	8.10811	1.17654e-05	FBGN0025682, FBGN0035499, FBGN0004362, FBGN0024238, FBGN0021765, FBGN0037913	72	40	9342	19.4625	0.0153989	0.000574761	0.000553409
BIOGRID_INTERACTION	41173:p23(p23)	7	9.45946	1.77201e-05	FBGN0025682, FBGN0035499, FBGN0004362, FBGN0024238, FBGN0034345, FBGN0027932, FBGN0037913	72	73	9342	12.4418	0.023102	0.000805961	0.00077602
BIOGRID_INTERACTION	3772232:fatty acid binding protein(fabp)	7	9.45946	1.77201e-05	FBGN0025682, FBGN0031145, FBGN0035499, FBGN0004362, FBGN0037607, FBGN0027932, FBGN0021765	72	73	9342	12.4418	0.023102	0.000805961	0.00077602
BIOGRID_INTERACTION	39826:failed axon connections(fax)	7	9.45946	1.91689e-05	FBGN0025682, FBGN0003660, FBGN0035499, FBGN0024238, FBGN0034345, FBGN0037607, FBGN0027932	72	74	9342	12.2736	0.0249671	0.000842792	0.000811483
BIOGRID_INTERACTION	32789:scully(scu)	7	9.45946	2.59507e-05	FBGN0031145, FBGN0035499, FBGN0024238, FBGN0034345, FBGN0037607, FBGN0027932, FBGN0037913	72	78	9342	11.6442	0.0336502	0.00108486	0.00104456
BIOGRID_INTERACTION	32721:Fimbrin(Fim)	6	8.10811	2.63196e-05	FBGN0025682, FBGN0014020, FBGN0035499, FBGN0037607, FBGN0027932, FBGN0021765	72	47	9342	16.5638	0.0341203	0.00108486	0.00104456
BIOGRID_INTERACTION	43739:abnormal wing discs(awd)	8	10.8108	2.76835e-05	FBGN0025682, FBGN0031145, FBGN0035499, FBGN0004362, FBGN0037607, FBGN0027932, FBGN0021765, FBGN0037913	72	117	9342	8.87179	0.0358564	0.0011065	0.00106539
BIOGRID_INTERACTION	33981:Small ubiquitin like modifier(Sumo)	8	10.8108	3.08949e-05	FBGN0025682, FBGN0031145, FBGN0035499, FBGN0004362, FBGN0037607, FBGN0027932, FBGN0021765, FBGN0037913	72	119	9342	8.72269	0.0399318	0.00119854	0.00115402
BIOGRID_INTERACTION	44432:I-kappaB kinase beta(IKKbeta)	9	12.1622	4.6341e-05	FBGN0031728, FBGN0010621, FBGN0034345, FBGN0030293, FBGN0027932, FBGN0003889, FBGN0021765, FBGN0002921, FBGN0001216	72	173	9342	6.75	0.0592945	0.00174639	0.00168152
BIOGRID_INTERACTION	36748:Death-associated inhibitor of apoptosis 2(Diap2)	9	12.1622	5.90382e-05	FBGN0031728, FBGN0035499, FBGN0010621, FBGN0034345, FBGN0030293, FBGN0027932, FBGN0021765, FBGN0001216, FBGN0034913	72	179	9342	6.52374	0.0749187	0.00216309	0.00208274
BIOGRID_INTERACTION	33351:Enolase(Eno)	7	9.45946	7.04189e-05	FBGN0025682, FBGN0031145, FBGN0035499, FBGN0037607, FBGN0027932, FBGN0021765, FBGN0037913	72	93	9342	9.76613	0.0887024	0.00251034	0.00241708
BIOGRID_INTERACTION	35584:Eb1(Eb1)	6	8.10811	8.00441e-05	FBGN0035499, FBGN0024238, FBGN0037607, FBGN0027932, FBGN0021765, FBGN0037913	72	59	9342	13.1949	0.1002	0.00277837	0.00267516
BIOGRID_INTERACTION	41403:uncharacterized protein(CG14715)	6	8.10811	9.40052e-05	FBGN0025682, FBGN0031145, FBGN0035499, FBGN0037607, FBGN0021765, FBGN0037913	72	61	9342	12.7623	0.116619	0.0031793	0.00306119
BIOGRID_INTERACTION	33462:Bacchus(Bacc)	6	8.10811	0.000158076	FBGN0031145, FBGN0035499, FBGN0004362, FBGN0037607, FBGN0021765, FBGN0037913	72	68	9342	11.4485	0.188215	0.00520059	0.00500739
BIOGRID_INTERACTION	38490:Chd64(Chd64)	7	9.45946	0.000161656	FBGN0025682, FBGN0004362, FBGN0024238, FBGN0037607, FBGN0027932, FBGN0021765, FBGN0037913	72	108	9342	8.40972	0.192039	0.00520059	0.00500739
BIOGRID_INTERACTION	36040:Transitional endoplasmic reticulum 94(TER94)	7	9.45946	0.000178798	FBGN0025682, FBGN0035499, FBGN0024238, FBGN0037607, FBGN0027932, FBGN0037913, FBGN0041191	72	110	9342	8.25682	0.210106	0.00561511	0.00540652
BIOGRID_INTERACTION	41341:Translationally controlled tumor protein(Tctp)	5	6.75676	0.000501423	FBGN0035499, FBGN0030082, FBGN0002921, FBGN0037913, FBGN0041191	72	49	9342	13.2398	0.483946	0.0153809	0.0148095
BIOGRID_INTERACTION	34281:thioredoxin-2(Trx-2)	5	6.75676	0.000835155	FBGN0031145, FBGN0035499, FBGN0035601, FBGN0021765, FBGN0037913	72	56	9342	11.5848	0.667804	0.0250357	0.0241056
BIOGRID_INTERACTION	32534:Peptidoglycan recognition protein LE(PGRP-LE)	7	9.45946	0.000876973	FBGN0031977, FBGN0038277, FBGN0031728, FBGN0010621, FBGN0034345, FBGN0021765, FBGN0001216	72	148	9342	6.13682	0.685646	0.0257051	0.0247501
BIOGRID_INTERACTION	38145:supercoiling factor(scf)	5	6.75676	0.00101731	FBGN0035499, FBGN0004362, FBGN0024238, FBGN0027932, FBGN0037913	72	59	9342	10.9958	0.738813	0.0291703	0.0280866
BIOGRID_INTERACTION	39659:TGF-beta activated kinase 1(Tak1)	7	9.45946	0.00111524	FBGN0031728, FBGN0035499, FBGN0010621, FBGN0034345, FBGN0030293, FBGN0021765, FBGN0001216	72	155	9342	5.85968	0.770493	0.0312979	0.0301352
BIOGRID_INTERACTION	42524:Rab1(Rab1)	5	6.75676	0.00122576	FBGN0029854, FBGN0062442, FBGN0033608, FBGN0267330, FBGN0002921	72	62	9342	10.4637	0.801658	0.0336828	0.0324315
BIOGRID_INTERACTION	38096:uncharacterized protein(CG13887)	4	5.40541	0.00147428	FBGN0029854, FBGN0062442, FBGN0035499, FBGN0024238	72	30	9342	17.3	0.857157	0.0396852	0.0382109
BIOGRID_INTERACTION	34170:A kinase anchor protein 200(Akap200)	5	6.75676	0.00172929	FBGN0025682, FBGN0035499, FBGN0024238, FBGN0021765, FBGN0037913	72	68	9342	9.54044	0.898013	0.0456188	0.0439241
BIOGRID_INTERACTION	37967:kenny(key)	6	8.10811	0.00183571	FBGN0031728, FBGN0035499, FBGN0034345, FBGN0027932, FBGN0021765, FBGN0001216	72	116	9342	6.71121	0.911391	0.0474765	0.0457128
BIOGRID_INTERACTION	34313:yippee interacting protein 2(yip2)	4	5.40541	0.00194918	FBGN0025682, FBGN0037607, FBGN0021765, FBGN0037913	72	33	9342	15.7273	0.92373	0.0494416	0.0476049
BIOGRID_INTERACTION	33834:chickadee(chic)	5	6.75676	0.00213537	FBGN0025682, FBGN0035499, FBGN0004362, FBGN0021765, FBGN0037913	72	72	9342	9.01042	0.940368	0.0531426	0.0511684
BIOGRID_INTERACTION	34315:uncharacterized protein(CG4598)	4	5.40541	0.0025096	FBGN0035499, FBGN0037607, FBGN0027932, FBGN0037913	72	36	9342	14.4167	0.963641	0.0612994	0.0590221
BIOGRID_INTERACTION	37290:Proliferating cell nuclear antigen(PCNA)	5	6.75676	0.00286135	FBGN0035499, FBGN0024238, FBGN0037607, FBGN0021765, FBGN0037913	72	78	9342	8.31731	0.977167	0.0686204	0.0660712
BIOGRID_INTERACTION	34953:Endonuclease G inhibitor(EndoGI)	4	5.40541	0.00417623	FBGN0025682, FBGN0034345, FBGN0021765, FBGN0037913	72	43	9342	12.0698	0.995994	0.0978806	0.0942444
BIOGRID_INTERACTION	41957:Akt kinase(Akt)	7	9.45946	0.00422987	FBGN0028325, FBGN0002593, FBGN0010621, FBGN0033886, FBGN0037607, FBGN0027932, FBGN0002921	72	202	9342	4.49629	0.996269	0.0978806	0.0942444
BIOGRID_INTERACTION	42501:Rab11(Rab11)	5	6.75676	0.00441936	FBGN0002593, FBGN0014020, FBGN0003889, FBGN0021765, FBGN0262740	72	88	9342	7.37216	0.997097	0.0996543	0.0959522
BIOGRID_INTERACTION	34363:eukaryotic translation elongation factor 1 delta(eEF1delta)	4	5.40541	0.00445762	FBGN0025682, FBGN0035499, FBGN0024238, FBGN0034345	72	44	9342	11.7955	0.997241	0.0996543	0.0959522
BIOGRID_INTERACTION	39063:Peptidoglycan recognition protein LC(PGRP-LC)	5	6.75676	0.00460114	FBGN0031728, FBGN0034345, FBGN0262734, FBGN0037607, FBGN0021765	72	89	9342	7.28933	0.997718	0.101148	0.0973908
BIOGRID_INTERACTION	37368:Actin 57B(Act57B)	4	5.40541	0.00475025	FBGN0284255, FBGN0003889, FBGN0001961, FBGN0041191	72	45	9342	11.5333	0.998128	0.101859	0.0980748
BIOGRID_INTERACTION	36059:14-3-3zeta(14-3-3zeta)	5	6.75676	0.0047879	FBGN0041775, FBGN0002593, FBGN0034345, FBGN0000416, FBGN0041191	72	90	9342	7.20833	0.998219	0.101859	0.0980748
BIOGRID_INTERACTION	41694:N-ethylmaleimide-sensitive factor 2(Nsf2)	5	6.75676	0.00517662	FBGN0003660, FBGN0024238, FBGN0259228, FBGN0034913, FBGN0000346	72	92	9342	7.05163	0.998936	0.10838	0.104354
BIOGRID_INTERACTION	47173:Malic enzyme(Men)	3	4.05405	0.00560956	FBGN0003660, FBGN0024238, FBGN0027932	72	15	9342	25.95	0.999401	0.115609	0.111315
BIOGRID_INTERACTION	37846:eukaryotic translation elongation factor 5(eEF5)	4	5.40541	0.00674897	FBGN0025682, FBGN0035499, FBGN0021765, FBGN0037913	72	51	9342	10.1765	0.999868	0.136952	0.131864
BIOGRID_INTERACTION	42594:Fas-associated death domain(Fadd)	5	6.75676	0.00769625	FBGN0038277, FBGN0031728, FBGN0034345, FBGN0003889, FBGN0021765	72	103	9342	6.29854	0.999962	0.153808	0.148094
BIOGRID_INTERACTION	33346:capping protein beta(cpb)	4	5.40541	0.00874441	FBGN0002593, FBGN0284255, FBGN0001961, FBGN0041191	72	56	9342	9.26786	0.999991	0.172147	0.165752
BIOGRID_INTERACTION	41027:uncharacterized protein(CG8036)	4	5.40541	0.0091806	FBGN0035499, FBGN0024238, FBGN0021765, FBGN0037913	72	57	9342	9.10526	0.999995	0.178077	0.171461
BIOGRID_INTERACTION	35708:Retinol dehydrogenase 1(Rdh1)	5	6.75676	0.009361	FBGN0025682, FBGN0062442, FBGN0033608, FBGN0003660, FBGN0267330	72	109	9342	5.95183	0.999996	0.178944	0.172297
BIOGRID_INTERACTION	32143:Nardilysin(Nrd1)	4	5.40541	0.0105647	FBGN0031728, FBGN0024238, FBGN0037607, FBGN0037913	72	60	9342	8.65	0.999999	0.19907	0.191675
BIOGRID_INTERACTION	117503:Rac GTPase activating protein at 84C(RacGAP84C)	3	4.05405	0.0129975	FBGN0283658, FBGN0027932, FBGN0259228	72	23	9342	16.9239	1	0.241461	0.232491
BIOGRID_INTERACTION	44339:immune deficiency(imd)	5	6.75676	0.014504	FBGN0031728, FBGN0034345, FBGN0027932, FBGN0021765, FBGN0034913	72	124	9342	5.23185	1	0.265705	0.255834
BIOGRID_INTERACTION	37481:High mobility group protein D(HmgD)	3	4.05405	0.0152624	FBGN0025682, FBGN0035499, FBGN0037913	72	25	9342	15.57	1	0.274701	0.264496
BIOGRID_INTERACTION	43829:ATP synthase, beta subunit(ATPsynbeta)	4	5.40541	0.0154116	FBGN0035499, FBGN0261276, FBGN0003889, FBGN0041191	72	69	9342	7.52174	1	0.274701	0.264496
BIOGRID_INTERACTION	37214:FK506-binding protein 12kD(Fkbp12)	4	5.40541	0.0172629	FBGN0015299, FBGN0035499, FBGN0021765, FBGN0037913	72	72	9342	7.20833	1	0.303596	0.292318
BIOGRID_INTERACTION	41432:Cytochrome c oxidase subunit 5A(COX5A)	3	4.05405	0.0176838	FBGN0028325, FBGN0002593, FBGN0034345	72	27	9342	14.4167	1	0.306908	0.295506
BIOGRID_INTERACTION	36676:uncharacterized protein(CG10265)	3	4.05405	0.0189516	FBGN0015299, FBGN0035499, FBGN0037913	72	28	9342	13.9018	1	0.324639	0.312579
BIOGRID_INTERACTION	39557:Hsc70Cb(Hsc70Cb)	3	4.05405	0.0202566	FBGN0035499, FBGN0037607, FBGN0027932	72	29	9342	13.4224	1	0.342545	0.329819
BIOGRID_INTERACTION	34500:porin(porin)	4	5.40541	0.0206136	FBGN0062442, FBGN0003660, FBGN0267330, FBGN0035499	72	77	9342	6.74026	1	0.344169	0.331383
BIOGRID_INTERACTION	40233:alpha Soluble NSF attachment protein(alphaSnap)	3	4.05405	0.0215982	FBGN0003660, FBGN0034913, FBGN0000346	72	30	9342	12.975	1	0.351704	0.338639
BIOGRID_INTERACTION	32595:Cyclophilin 1(Cyp1)	3	4.05405	0.0215982	FBGN0031145, FBGN0035499, FBGN0037913	72	30	9342	12.975	1	0.351704	0.338639
BIOGRID_INTERACTION	37029:Oligosaccharide transferase Delta subunit(OstDelta)	4	5.40541	0.0220471	FBGN0025682, FBGN0267330, FBGN0024238, FBGN0002921	72	79	9342	6.56962	1	0.354636	0.341462
BIOGRID_INTERACTION	40449:uncharacterized protein(CG7133)	2	2.7027	0.0226298	FBGN0003660, FBGN0032640	72	3	9342	86.5	1	0.359623	0.346263
BIOGRID_INTERACTION	45343:prickle(pk)	3	4.05405	0.0229758	FBGN0014020, FBGN0010235, FBGN0027932	72	31	9342	12.5565	1	0.360775	0.347372
BIOGRID_INTERACTION	47998:rasputin(rin)	3	4.05405	0.0258365	FBGN0014020, FBGN0033548, FBGN0041191	72	33	9342	11.7955	1	0.396688	0.381951
BIOGRID_INTERACTION	34686:Multidrug-Resistance like Protein 1(MRP)	4	5.40541	0.0258644	FBGN0025682, FBGN0033608, FBGN0267330, FBGN0002921	72	84	9342	6.17857	1	0.396688	0.381951
BIOGRID_INTERACTION	31221:Raf oncogene(Raf)	5	6.75676	0.0264917	FBGN0028325, FBGN0031256, FBGN0015299, FBGN0036107, FBGN0037607	72	149	9342	4.35403	1	0.401639	0.386718
BIOGRID_INTERACTION	31760:Thioredoxin reductase-1(Trxr-1)	3	4.05405	0.0288338	FBGN0031145, FBGN0035499, FBGN0037607	72	35	9342	11.1214	1	0.432129	0.416076
BIOGRID_INTERACTION	38457:Sc2(Sc2)	4	5.40541	0.0291581	FBGN0062442, FBGN0033608, FBGN0267330, FBGN0002921	72	88	9342	5.89773	1	0.432129	0.416076
BIOGRID_INTERACTION	37387:capping protein alpha(cpa)	3	4.05405	0.0303823	FBGN0284255, FBGN0001961, FBGN0041191	72	36	9342	10.8125	1	0.440376	0.424017
BIOGRID_INTERACTION	34264:GDP dissociation inhibitor(Gdi)	3	4.05405	0.0303823	FBGN0015791, FBGN0015789, FBGN0027932	72	36	9342	10.8125	1	0.440376	0.424017
BIOGRID_INTERACTION	37724:brown(bw)	3	4.05405	0.033576	FBGN0004362, FBGN0037607, FBGN0010228	72	38	9342	10.2434	1	0.481378	0.463495
BIOGRID_INTERACTION	318890:p24-related-2(p24-2)	2	2.7027	0.0374351	FBGN0045866, FBGN0034345	72	5	9342	51.9	1	0.530934	0.51121
BIOGRID_INTERACTION	32979:Merlin(Mer)	5	6.75676	0.0415915	FBGN0024238, FBGN0011225, FBGN0002921, FBGN0261797, FBGN0036824	72	172	9342	3.7718	1	0.583608	0.561927
BIOGRID_INTERACTION	33111:dodo(dod)	3	4.05405	0.0438909	FBGN0035499, FBGN0027932, FBGN0037913	72	44	9342	8.84659	1	0.609391	0.586752
BIOGRID_INTERACTION	43548:uncharacterized protein(CG42557)	2	2.7027	0.0447546	FBGN0031977, FBGN0031145	72	6	9342	43.25	1	0.614909	0.592066
BIOGRID_INTERACTION	38654:Ribosomal protein S6 kinase(S6k)	4	5.40541	0.0455041	FBGN0035499, FBGN0010621, FBGN0036107, FBGN0041191	72	105	9342	4.94286	1	0.618762	0.595776
BIOGRID_INTERACTION	41569:Putative Achaete Scute Target 1(Past1)	3	4.05405	0.0475595	FBGN0033608, FBGN0002921, FBGN0034913	72	46	9342	8.46196	1	0.640112	0.616332
BIOGRID_INTERACTION	34259:Fat body protein 2(Fbp2)	2	2.7027	0.0520192	FBGN0015791, FBGN0003889	72	7	9342	37.0714	1	0.67934	0.654103
BIOGRID_INTERACTION	38661:DNA polymerase epsilon subunit 2(PolE2)	2	2.7027	0.0520192	FBGN0002593, FBGN0032640	72	7	9342	37.0714	1	0.67934	0.654103
BIOGRID_INTERACTION	35411:Lamp1(Lamp1)	2	2.7027	0.0520192	FBGN0024238, FBGN0027932	72	7	9342	37.0714	1	0.67934	0.654103
BIOGRID_INTERACTION	41873:uncharacterized protein(CG34404)	3	4.05405	0.0591983	FBGN0038277, FBGN0037686, FBGN0034345	72	52	9342	7.48558	1	0.765515	0.737077
BIOGRID_INTERACTION	38321:daughter of sevenless(dos)	3	4.05405	0.0632759	FBGN0003660, FBGN0027932, FBGN0001216	72	54	9342	7.20833	1	0.802508	0.772696
BIOGRID_INTERACTION	43447:Phosphoglyceromutase 78(Pglym78)	3	4.05405	0.0632759	FBGN0035499, FBGN0021765, FBGN0037913	72	54	9342	7.20833	1	0.802508	0.772696
BIOGRID_INTERACTION	45269:Proteasome beta5 subunit(Prosbeta5)	3	4.05405	0.0653496	FBGN0010235, FBGN0033886, FBGN0021765	72	55	9342	7.07727	1	0.810762	0.780643
BIOGRID_INTERACTION	42689:Iron regulatory protein 1A(Irp-1A)	2	2.7027	0.0663854	FBGN0062442, FBGN0015222	72	9	9342	28.8333	1	0.810762	0.780643
BIOGRID_INTERACTION	37280:uncharacterized protein(CG16894)	2	2.7027	0.0663854	FBGN0010808, FBGN0002921	72	9	9342	28.8333	1	0.810762	0.780643
BIOGRID_INTERACTION	36041:Protein kinase, cAMP-dependent, regulatory subunit type 2(Pka-R2)	2	2.7027	0.0663854	FBGN0027932, FBGN0051999	72	9	9342	28.8333	1	0.810762	0.780643
BIOGRID_INTERACTION	41054:Chaperonin containing TCP1 subunit 7(CCT7)	3	4.05405	0.0674461	FBGN0010621, FBGN0024238, FBGN0041191	72	56	9342	6.95089	1	0.81616	0.78584
BIOGRID_INTERACTION	38017:Phosphoinositide-dependent kinase 1(Pdk1)	4	5.40541	0.0693957	FBGN0002593, FBGN0031256, FBGN0037607, FBGN0027932	72	125	9342	4.152	1	0.832118	0.801205
BIOGRID_INTERACTION	41609:Heat shock protein 70 cognate 2(Hsc70-2)	2	2.7027	0.0734878	FBGN0003889, FBGN0001216	72	10	9342	25.95	1	0.839923	0.80872
BIOGRID_INTERACTION	37554:Rtf1(Rtf1)	2	2.7027	0.0734878	FBGN0261790, FBGN0041191	72	10	9342	25.95	1	0.839923	0.80872
BIOGRID_INTERACTION	317922:uncharacterized protein(CG32219)	2	2.7027	0.0734878	FBGN0015791, FBGN0003889	72	10	9342	25.95	1	0.839923	0.80872
BIOGRID_INTERACTION	38196:neuronal Synaptobrevin(nSyb)	2	2.7027	0.0734878	FBGN0003660, FBGN0034913	72	10	9342	25.95	1	0.839923	0.80872
BIOGRID_INTERACTION	35939:Receptor mediated endocytosis 8(Rme-8)	2	2.7027	0.0734878	FBGN0003660, FBGN0034913	72	10	9342	25.95	1	0.839923	0.80872
BIOGRID_INTERACTION	42854:Syntaxin 1A(Syx1A)	3	4.05405	0.0738674	FBGN0003660, FBGN0034913, FBGN0000346	72	59	9342	6.59746	1	0.839923	0.80872
BIOGRID_INTERACTION	32981:Cdc42(Cdc42)	3	4.05405	0.0782535	FBGN0283658, FBGN0014020, FBGN0259228	72	61	9342	6.38115	1	0.882192	0.849419
BIOGRID_INTERACTION	31498:uncharacterized protein(CG15772)	2	2.7027	0.0805369	FBGN0010808, FBGN0000346	72	11	9342	23.5909	1	0.892674	0.859511
BIOGRID_INTERACTION	43852:arc(a)	2	2.7027	0.0805369	FBGN0035499, FBGN0030082	72	11	9342	23.5909	1	0.892674	0.859511
BIOGRID_INTERACTION	41367:Importin 9(Ipo9)	3	4.05405	0.0849823	FBGN0033608, FBGN0002921, FBGN0041191	72	64	9342	6.08203	1	0.918784	0.884652
BIOGRID_INTERACTION	39251:Superoxide dismutase 1(Sod1)	3	4.05405	0.0849823	FBGN0031145, FBGN0035499, FBGN0037913	72	64	9342	6.08203	1	0.918784	0.884652
BIOGRID_INTERACTION	33859:Kruppel homolog 2(Kr-h2)	3	4.05405	0.0849823	FBGN0062442, FBGN0033608, FBGN0267330	72	64	9342	6.08203	1	0.918784	0.884652
BIOGRID_INTERACTION	33444:Actin-related protein 2/3 complex, subunit 5(Arpc5)	2	2.7027	0.0875331	FBGN0284255, FBGN0001961	72	12	9342	21.625	1	0.936955	0.902148
BIOGRID_INTERACTION	39329:Phosphatidylinositol 3-kinase 68D(Pi3K68D)	3	4.05405	0.0895629	FBGN0025682, FBGN0024238, FBGN0036824	72	66	9342	5.89773	1	0.936955	0.902148
BIOGRID_INTERACTION	33905:Sec61 alpha subunit(Sec61alpha)	3	4.05405	0.0918805	FBGN0033608, FBGN0267330, FBGN0002921	72	67	9342	5.8097	1	0.936955	0.902148
BIOGRID_INTERACTION	31703:spidey(spidey)	3	4.05405	0.0918805	FBGN0033608, FBGN0267330, FBGN0002921	72	67	9342	5.8097	1	0.936955	0.902148
BIOGRID_INTERACTION	37201:enabled(ena)	3	4.05405	0.0942156	FBGN0014020, FBGN0011642, FBGN0051999	72	68	9342	5.72426	1	0.936955	0.902148
BIOGRID_INTERACTION	38005:gooseberry(gsb)	2	2.7027	0.0944769	FBGN0015791, FBGN0003889	72	13	9342	19.9615	1	0.936955	0.902148
BIOGRID_INTERACTION	41917:Actin-related protein 2/3 complex, subunit 3A(Arpc3A)	2	2.7027	0.0944769	FBGN0284255, FBGN0001961	72	13	9342	19.9615	1	0.936955	0.902148
BIOGRID_INTERACTION	41587:granny smith(grsm)	2	2.7027	0.0944769	FBGN0002593, FBGN0037607	72	13	9342	19.9615	1	0.936955	0.902148
BIOGRID_INTERACTION	53472:APPL-interacting protein 1(Aplip1)	2	2.7027	0.0944769	FBGN0010235, FBGN0261797	72	13	9342	19.9615	1	0.936955	0.902148
BIOGRID_INTERACTION	32623:Actin-related protein 2(Arp2)	2	2.7027	0.0944769	FBGN0284255, FBGN0001961	72	13	9342	19.9615	1	0.936955	0.902148
BIOGRID_INTERACTION	36604:SAPK-interacting protein 1(Sin1)	2	2.7027	0.0944769	FBGN0004395, FBGN0041191	72	13	9342	19.9615	1	0.936955	0.902148
BIOGRID_INTERACTION	48973:Src oncogene at 64B(Src64B)	3	4.05405	0.096568	FBGN0014020, FBGN0265185, FBGN0027932	72	69	9342	5.6413	1	0.950546	0.915234

## Sheet: KEGG
Category	Term	Count	Percentage	PValue	Genes	List Total	Pop Hits	Pop Total	Fold Enrichment	Bonferroni	Benjamini	FDR
KEGG_PATHWAY	dme04144:Endocytosis	5	6.75676	0.0275852	FBGN0014020, FBGN0284255, FBGN0015789, FBGN0001961, FBGN0001216	34	125	3535	4.15882	0.624331	0.965481	0.965481		Count: Number of proteins in the analyzed list.
KEGG_PATHWAY	dme00020:Citrate cycle (TCA cycle)	3	4.05405	0.0601686	FBGN0283658, FBGN0028325, FBGN0020236	34	43	3535	7.25376	0.886041	0.971042	0.971042		Percentage: Proportion of proteins in the analyzed list that are associated with a specific GO term.
KEGG_PATHWAY	dme04814:Motor proteins	4	5.40541	0.0832321	FBGN0010235, FBGN0011225, FBGN0003889, FBGN0261797	34	111	3535	3.74669	0.952238	0.971042	0.971042		P Value: p-value associated with the enrichment of a particular GO term in the analyzed list. Statistically significant p values are shown in green.
														Genes: List of genes that are associated with a specific GO term
														Pop Hits (Population Hits): Number of genes in the entire genome that are associated with a specific GO term.
														Pop Total (Population Total): Total number of genes or gene products in the entire genome .
														Fold Enrichment: Ratio of the genes associated with a term in the analyzed list to the expected proportion in the entire genome
														Bonferroni: Correction method for multiple testing
														Benjamini: The False Discovery Rate
														FDR (False Discovery Rate): Expected proportion of false positives.

## Sheet: Reactome
Category	ID	Term	Count	Percentage	PValue	Genes	List Total	Pop Hits	Pop Total	Fold Enrichment	Bonferroni	Benjamini	FDR
REACTOME_PATHWAY	R-DME-199991	Membrane Trafficking	14	18.9189	6.501e-05	FBGN0045866, FBGN0015791, FBGN0284255, FBGN0003889, FBGN0001961, FBGN0261797, FBGN0000346, FBGN0003660, FBGN0267330, FBGN0011225, FBGN0010235, FBGN0034345, FBGN0015789, FBGN0034913	46	401	4668	3.54288	0.0196971	0.0104776	0.0104776
REACTOME_PATHWAY	R-DME-5653656	Vesicle-mediated transport	14	18.9189	6.84807e-05	FBGN0045866, FBGN0015791, FBGN0284255, FBGN0003889, FBGN0001961, FBGN0261797, FBGN0000346, FBGN0003660, FBGN0267330, FBGN0011225, FBGN0010235, FBGN0034345, FBGN0015789, FBGN0034913	46	403	4668	3.5253	0.0207378	0.0104776	0.0104776
REACTOME_PATHWAY	R-DME-8856688	Golgi-to-ER retrograde transport	6	8.10811	0.00183419	FBGN0045866, FBGN0267330, FBGN0010235, FBGN0003889, FBGN0261797, FBGN0000346	46	93	4668	6.54698	0.429805	0.187087	0.187087
REACTOME_PATHWAY	R-DME-6811434	COPI-dependent Golgi-to-ER retrograde traffic	5	6.75676	0.00248018	FBGN0045866, FBGN0267330, FBGN0010235, FBGN0003889, FBGN0000346	46	60	4668	8.45652	0.532276	0.188322	0.188322
REACTOME_PATHWAY	R-DME-6811442	Intra-Golgi and retrograde Golgi-to-ER traffic	7	9.45946	0.00307716	FBGN0045866, FBGN0267330, FBGN0010235, FBGN0003889, FBGN0261797, FBGN0034913, FBGN0000346	46	152	4668	4.67334	0.610567	0.188322	0.188322		Count: Number of proteins in the analyzed list.
REACTOME_PATHWAY	R-DME-6807878	COPI-mediated anterograde transport	5	6.75676	0.00583441	FBGN0045866, FBGN0267330, FBGN0003889, FBGN0261797, FBGN0000346	46	76	4668	6.6762	0.833133	0.297555	0.297555		Percentage: Proportion of proteins in the analyzed list that are associated with a specific GO term.
REACTOME_PATHWAY	R-DME-168249	Innate Immune System	13	17.5676	0.00865287	FBGN0014020, FBGN0015791, FBGN0015222, FBGN0284255, FBGN0000416, FBGN0001961, FBGN0020236, FBGN0261797, FBGN0003660, FBGN0010225, FBGN0035601, FBGN0015789, FBGN0034913	46	594	4668	2.2209	0.930003	0.378254	0.378254		P Value: p-value associated with the enrichment of a particular GO term in the analyzed list. Statistically significant p values are shown in green.
REACTOME_PATHWAY	R-DME-6798695	Neutrophil degranulation	10	13.5135	0.0196785	FBGN0003660, FBGN0014020, FBGN0015791, FBGN0015222, FBGN0010225, FBGN0000416, FBGN0015789, FBGN0020236, FBGN0261797, FBGN0034913	46	431	4668	2.35448	0.997716	0.709474	0.709474		Genes: List of genes that are associated with a specific GO term
REACTOME_PATHWAY	R-DME-168256	Immune System	15	20.2703	0.023057	FBGN0014020, FBGN0015791, FBGN0015222, FBGN0284255, FBGN0000416, FBGN0001961, FBGN0020236, FBGN0261797, FBGN0003660, FBGN0004395, FBGN0010225, FBGN0035601, FBGN0015789, FBGN0259228, FBGN0034913	46	842	4668	1.80781	0.999206	0.709474	0.709474		Pop Hits (Population Hits): Number of genes in the entire genome that are associated with a specific GO term.
REACTOME_PATHWAY	R-DME-392499	Metabolism of proteins	19	25.6757	0.0235281	FBGN0045866, FBGN0014020, FBGN0015791, FBGN0000416, FBGN0262734, FBGN0003889, FBGN0021765, FBGN0261797, FBGN0000346, FBGN0028325, FBGN0025682, FBGN0036928, FBGN0267330, FBGN0002593, FBGN0004362, FBGN0010621, FBGN0033886, FBGN0015789, FBGN0036824	46	1195	4668	1.61346	0.999315	0.709474	0.709474		Pop Total (Population Total): Total number of genes or gene products in the entire genome .
REACTOME_PATHWAY	R-DME-3928662	EPHB-mediated forward signaling	3	4.05405	0.025504	FBGN0014020, FBGN0284255, FBGN0001961	46	26	4668	11.709	0.999631	0.709474	0.709474		Fold Enrichment: Ratio of the genes associated with a term in the analyzed list to the expected proportion in the entire genome
REACTOME_PATHWAY	R-DME-5362517	Signaling by Retinoic Acid	3	4.05405	0.0293053	FBGN0283658, FBGN0028325, FBGN0037913	46	28	4668	10.8727	0.999888	0.747285	0.747285		Bonferroni: Correction method for multiple testing
REACTOME_PATHWAY	R-DME-9837999	Mitochondrial protein degradation	4	5.40541	0.0373197	FBGN0028325, FBGN0004362, FBGN0021765, FBGN0036824	46	77	4668	5.2716	0.999991	0.872948	0.872948		Benjamini: The False Discovery Rate
REACTOME_PATHWAY	R-DME-199977	ER to Golgi Anterograde Transport	5	6.75676	0.0399388	FBGN0045866, FBGN0267330, FBGN0003889, FBGN0261797, FBGN0000346	46	135	4668	3.75845	0.999996	0.872948	0.872948		FDR (False Discovery Rate): Expected proportion of false positives.
REACTOME_PATHWAY	R-DME-948021	Transport to the Golgi and subsequent modification	5	6.75676	0.0596609	FBGN0045866, FBGN0267330, FBGN0003889, FBGN0261797, FBGN0000346	46	154	4668	3.29475	1	1	1
REACTOME_PATHWAY	R-DME-2682334	EPH-Ephrin signaling	3	4.05405	0.0747425	FBGN0014020, FBGN0284255, FBGN0001961	46	47	4668	6.47734	1	1	1
REACTOME_PATHWAY	R-DME-3371497	HSP90 chaperone cycle for steroid hormone receptors (SHR) in the presence of ligand	3	4.05405	0.0860733	FBGN0003889, FBGN0261797, FBGN0001216	46	51	4668	5.96931	1	1	1

## Sheet: Interpro
Category	Term	Count	Percentage	PValue	Genes	List Total	Pop Hits	Pop Total	Fold Enrichment	Bonferroni	Benjamini	FDR
INTERPRO	IPR001806:Small GTPase superfamily	4	5.40541	0.00826756	FBGN0014020, FBGN0015791, FBGN0015789, FBGN0041191	71	65	10934	9.47692	0.796882	0.849906	0.849906		Count: Number of proteins in the analyzed list.
INTERPRO	IPR027417:P-loop containing nucleoside triphosphate hydrolase	9	12.1622	0.0163069	FBGN0005322, FBGN0014020, FBGN0015791, FBGN0011225, FBGN0261276, FBGN0015789, FBGN0261797, FBGN0000346, FBGN0041191	71	513	10934	2.70175	0.957436	0.849906	0.849906		Percentage: Proportion of proteins in the analyzed list that are associated with a specific GO term.
INTERPRO	IPR005225:Small GTP-binding protein domain	4	5.40541	0.0165489	FBGN0014020, FBGN0015791, FBGN0015789, FBGN0041191	71	84	10934	7.33333	0.9594	0.849906	0.849906		P Value: p-value associated with the enrichment of a particular GO term in the analyzed list. Statistically significant p values are shown in green.
INTERPRO	IPR001715:Calponin homology domain	3	4.05405	0.0177064	FBGN0085446, FBGN0035499, FBGN0024238	71	32	10934	14.4375	0.967616	0.849906	0.849906		Genes: List of genes that are associated with a specific GO term
INTERPRO	IPR006616:DM9 repeat	2	2.7027	0.0622321	FBGN0265185	71	10	10934	30.8	0.999996	1	1		Pop Hits (Population Hits): Number of genes in the entire genome that are associated with a specific GO term.
INTERPRO	IPR024518:Domain of unknown function DUF3421	2	2.7027	0.0622321	FBGN0265185	71	10	10934	30.8	0.999996	1	1		Pop Total (Population Total): Total number of genes or gene products in the entire genome .
INTERPRO	IPR027413:GroEL-like equatorial domain	2	2.7027	0.0742124	FBGN0031728, FBGN0010621	71	12	10934	25.6667	1	1	1		Fold Enrichment: Ratio of the genes associated with a term in the analyzed list to the expected proportion in the entire genome
INTERPRO	IPR027410:TCP-1-like chaperonin intermediate domain	2	2.7027	0.0742124	FBGN0031728, FBGN0010621	71	12	10934	25.6667	1	1	1		Bonferroni: Correction method for multiple testing
INTERPRO	IPR027409:GroEL-like apical domain	2	2.7027	0.0801459	FBGN0031728, FBGN0010621	71	13	10934	23.6923	1	1	1		Benjamini: The False Discovery Rate
INTERPRO	IPR002423:Chaperonin Cpn60/TCP-1	2	2.7027	0.0801459	FBGN0031728, FBGN0010621	71	13	10934	23.6923	1	1	1		FDR (False Discovery Rate): Expected proportion of false positives.

## Sheet: annotation cluster
Annotation Cluster 1	Enrichment Score: 3.6793357387512238
Category	Term	Count	%	PValue	Genes	List Total	Pop Hits	Pop Total	Fold Enrichment	Bonferroni	Benjamini	FDR		Count: Number of proteins in the analyzed list.
GOTERM_MF_DIRECT	GO:0051015~actin filament binding	7	9.45946	2.18988e-05	FBGN0035499, FBGN0010225, FBGN0284255, FBGN0024238, FBGN0011225, FBGN0027932, FBGN0001961	64	90	9858	11.9802	0.00258075	0.00258406	0.00256216		Percentage: Proportion of proteins in the analyzed list that are associated with a specific GO term.
UP_KW_CELLULAR_COMPONENT	KW-0206~Cytoskeleton	9	12.1622	0.000195148	FBGN0014020, FBGN0010225, FBGN0284255, FBGN0010235, FBGN0011225, FBGN0027932, FBGN0003889, FBGN0001961, FBGN0261797	41	268	6440	5.27485	0.00389574	0.00195148	0.00195148		PValue: p-value associated with the enrichment of a particular GO term in the analyzed list.
GOTERM_CC_DIRECT	GO:0015629~actin cytoskeleton	5	6.75676	0.000308334	FBGN0035499, FBGN0010225, FBGN0284255, FBGN0011225, FBGN0001961	68	55	11284	15.0856	0.045498	0.0327597	0.0325428		Genes: List of genes that are associated with a specific GO term
UP_KW_MOLECULAR_FUNCTION	KW-0009~Actin-binding	5	6.75676	0.00145496	FBGN0014020, FBGN0010225, FBGN0284255, FBGN0024238, FBGN0011225	37	74	5316	9.70782	0.037149	0.037829	0.037829		Pop Hits (Population Hits): Number of genes in the entire genome that are associated with a specific GO term.
														Pop Total (Population Total): Total number of genes or gene products in the entire genome .
Annotation Cluster 2	Enrichment Score: 1.840682629397973													Fold Enrichment: Ratio of the genes associated with a term in the analyzed list to the expected proportion in the entire genome
Category	Term	Count	%	PValue	Genes	List Total	Pop Hits	Pop Total	Fold Enrichment	Bonferroni	Benjamini	FDR		Bonferroni: Correction method for multiple testing
SMART	SM00033:CH	3	4.05405	0.0118834	FBGN0085446, FBGN0035499, FBGN0024238	39	23	5214	17.4381	0.372635	0.463451	0.463451		Benjamini: The False Discovery Rate
UP_SEQ_FEATURE	DOMAIN:Calponin-homology (CH)	3	4.05405	0.0142851	FBGN0085446, FBGN0035499, FBGN0024238	69	32	11902	16.1712	0.887746	1	1		FDR (False Discovery Rate): Expected proportion of false positives.
INTERPRO	IPR001715:Calponin homology domain	3	4.05405	0.0177064	FBGN0085446, FBGN0035499, FBGN0024238	71	32	10934	14.4375	0.967616	0.849906	0.849906
Annotation Cluster 3	Enrichment Score: 1.7273558925558132
Category	Term	Count	%	PValue	Genes	List Total	Pop Hits	Pop Total	Fold Enrichment	Bonferroni	Benjamini	FDR
GOTERM_MF_DIRECT	GO:0003924~GTPase activity	6	8.10811	0.00304033	FBGN0014020, FBGN0015791, FBGN0261276, FBGN0015789, FBGN0003889, FBGN0041191	64	155	9858	5.9625	0.301839	0.179379	0.177859
GOTERM_MF_DIRECT	GO:0005525~GTP binding	6	8.10811	0.00573859	FBGN0014020, FBGN0015791, FBGN0261276, FBGN0015789, FBGN0003889, FBGN0041191	64	180	9858	5.13437	0.492929	0.201915	0.200203
INTERPRO	IPR001806:Small GTPase superfamily	4	5.40541	0.00826756	FBGN0014020, FBGN0015791, FBGN0015789, FBGN0041191	71	65	10934	9.47692	0.796882	0.849906	0.849906
INTERPRO	IPR027417:P-loop containing nucleoside triphosphate hydrolase	9	12.1622	0.0163069	FBGN0005322, FBGN0014020, FBGN0015791, FBGN0011225, FBGN0261276, FBGN0015789, FBGN0261797, FBGN0000346, FBGN0041191	71	513	10934	2.70175	0.957436	0.849906	0.849906
INTERPRO	IPR005225:Small GTP-binding protein domain	4	5.40541	0.0165489	FBGN0014020, FBGN0015791, FBGN0015789, FBGN0041191	71	84	10934	7.33333	0.9594	0.849906	0.849906
UP_KW_PTM	KW-0636~Prenylation	3	4.05405	0.0274627	FBGN0014020, FBGN0015791, FBGN0041191	24	28	2451	10.942	0.243058	0.137314	0.137314
UP_KW_LIGAND	KW-0342~GTP-binding	4	5.40541	0.111325	FBGN0014020, FBGN0015791, FBGN0003889, FBGN0041191	27	131	2885	3.26265	0.865528	0.63084	0.63084
UP_KW_PTM	KW-0449~Lipoprotein	4	5.40541	0.127518	FBGN0014020, FBGN0015791, FBGN0027932, FBGN0041191	24	134	2451	3.04851	0.744398	0.425061	0.425061
Annotation Cluster 4	Enrichment Score: 1.2003389802976825
Category	Term	Count	%	PValue	Genes	List Total	Pop Hits	Pop Total	Fold Enrichment	Bonferroni	Benjamini	FDR
GOTERM_MF_DIRECT	GO:0016887~ATPase activity	7	9.45946	0.00684456	FBGN0031728, FBGN0005322, FBGN0010621, FBGN0011225, FBGN0002921, FBGN0001216, FBGN0000346	64	266	9858	4.05345	0.555335	0.201915	0.200203
UP_KW_LIGAND	KW-0547~Nucleotide-binding	11	14.8649	0.0904116	FBGN0031728, FBGN0005322, FBGN0014020, FBGN0015791, FBGN0011225, FBGN0003889, FBGN0002921, FBGN0261797, FBGN0001216, FBGN0000346, FBGN0041191	27	722	2885	1.62794	0.800307	0.63084	0.63084
GOTERM_MF_DIRECT	GO:0005524~ATP binding	9	12.1622	0.13239	FBGN0031728, FBGN0005322, FBGN0010621, FBGN0011225, FBGN0020236, FBGN0002921, FBGN0261797, FBGN0001216, FBGN0000346	64	795	9858	1.74375	1	1	1
UP_KW_LIGAND	KW-0067~ATP-binding	9	12.1622	0.19285	FBGN0031728, FBGN0005322, FBGN0010621, FBGN0011225, FBGN0020236, FBGN0002921, FBGN0261797, FBGN0001216, FBGN0000346	27	633	2885	1.51922	0.973805	0.63704	0.63704
Annotation Cluster 5	Enrichment Score: 1.0974104992537135
Category	Term	Count	%	PValue	Genes	List Total	Pop Hits	Pop Total	Fold Enrichment	Bonferroni	Benjamini	FDR
GOTERM_CC_DIRECT	GO:0005874~microtubule	4	5.40541	0.0444262	FBGN0010235, FBGN0261276, FBGN0003889, FBGN0261797	68	133	11284	4.99071	0.998953	0.638861	0.63463
KEGG_PATHWAY	dme04814:Motor proteins	4	5.40541	0.0832321	FBGN0010235, FBGN0011225, FBGN0003889, FBGN0261797	34	111	3535	3.74669	0.952238	0.971042	0.971042
UP_KW_CELLULAR_COMPONENT	KW-0493~Microtubule	3	4.05405	0.137987	FBGN0010235, FBGN0003889, FBGN0261797	41	105	6440	4.4878	0.948681	0.879801	0.879801
Annotation Cluster 6	Enrichment Score: 0.9423026366452897
Category	Term	Count	%	PValue	Genes	List Total	Pop Hits	Pop Total	Fold Enrichment	Bonferroni	Benjamini	FDR
UP_SEQ_FEATURE	DOMAIN:AAA+ ATPase	3	4.05405	0.0355052	FBGN0005322, FBGN0261797, FBGN0000346	69	52	11902	9.95151	0.995892	1	1
INTERPRO	IPR003593:AAA+ ATPase domain	3	4.05405	0.186007	FBGN0005322, FBGN0261797, FBGN0000346	71	123	10934	3.7561	1	1	1
SMART	SM00382:AAA	3	4.05405	0.225564	FBGN0005322, FBGN0261797, FBGN0000346	39	123	5214	3.26079	0.999953	1	1
Annotation Cluster 7	Enrichment Score: 0.885395708764413
Category	Term	Count	%	PValue	Genes	List Total	Pop Hits	Pop Total	Fold Enrichment	Bonferroni	Benjamini	FDR
SMART	SM00054:EFh	3	4.05405	0.0894897	FBGN0025682, FBGN0086378, FBGN0024238	39	69	5214	5.81271	0.974171	1	1
UP_SEQ_FEATURE	DOMAIN:EF-hand	3	4.05405	0.0952949	FBGN0025682, FBGN0086378, FBGN0024238	69	91	11902	5.68657	1	1	1
INTERPRO	IPR018247:EF-Hand 1, calcium-binding site	3	4.05405	0.100827	FBGN0025682, FBGN0086378, FBGN0024238	71	84	10934	5.5	1	1	1
INTERPRO	IPR002048:EF-hand domain	3	4.05405	0.121487	FBGN0025682, FBGN0086378, FBGN0024238	71	94	10934	4.91489	1	1	1
GOTERM_MF_DIRECT	GO:0005509~calcium ion binding	4	5.40541	0.142992	FBGN0025682, FBGN0086378, FBGN0024238, FBGN0051999	64	205	9858	3.00549	1	1	1
INTERPRO	IPR011992:EF-hand-like domain	3	4.05405	0.158648	FBGN0025682, FBGN0086378, FBGN0024238	71	111	10934	4.16216	1	1	1
UP_KW_LIGAND	KW-0106~Calcium	4	5.40541	0.267628	FBGN0025682, FBGN0086378, FBGN0010225, FBGN0024238	27	200	2885	2.13704	0.994983	0.649954	0.649954
Annotation Cluster 8	Enrichment Score: 0.6189108612390503
Category	Term	Count	%	PValue	Genes	List Total	Pop Hits	Pop Total	Fold Enrichment	Bonferroni	Benjamini	FDR
UP_KW_MOLECULAR_FUNCTION	KW-0687~Ribonucleoprotein	5	6.75676	0.0433863	FBGN0038277, FBGN0002593, FBGN0261790, FBGN0037686, FBGN0033548	37	198	5316	3.62817	0.684389	0.564022	0.564022
GOTERM_BP_DIRECT	GO:0002181~cytoplasmic translation	3	4.05405	0.117406	FBGN0038277, FBGN0002593, FBGN0037686	65	103	11184	5.0115	1	1	1
GOTERM_CC_DIRECT	GO:0005840~ribosome	3	4.05405	0.424938	FBGN0038277, FBGN0002593, FBGN0037686	68	243	11284	2.04866	1	1	1
GOTERM_MF_DIRECT	GO:0003735~structural constituent of ribosome	3	4.05405	0.561087	FBGN0038277, FBGN0002593, FBGN0037686	64	292	9858	1.58251	1	1	1
KEGG_PATHWAY	dme03010:Ribosome	3	4.05405	0.66229	FBGN0038277, FBGN0002593, FBGN0037686	34	238	3535	1.31055	1	1	1
Annotation Cluster 9	Enrichment Score: 0.611647498639712
Category	Term	Count	%	PValue	Genes	List Total	Pop Hits	Pop Total	Fold Enrichment	Bonferroni	Benjamini	FDR
GOTERM_CC_DIRECT	GO:0005694~chromosome	4	5.40541	0.0373079	FBGN0031977, FBGN0001197, FBGN0004362, FBGN0010228	68	124	11284	5.35294	0.996789	0.638724	0.634494
UP_KW_CELLULAR_COMPONENT	KW-0158~Chromosome	4	5.40541	0.227899	FBGN0031977, FBGN0001197, FBGN0004362, FBGN0010228	41	266	6440	2.362	0.994331	0.879801	0.879801
UP_KW_MOLECULAR_FUNCTION	KW-0238~DNA-binding	6	8.10811	0.347456	FBGN0031977, FBGN0015299, FBGN0001197, FBGN0004395, FBGN0004362, FBGN0010228	37	574	5316	1.50184	0.999985	1	1
GOTERM_MF_DIRECT	GO:0003677~DNA binding	6	8.10811	0.451142	FBGN0031977, FBGN0015299, FBGN0001197, FBGN0004395, FBGN0004362, FBGN0010228	64	688	9858	1.3433	1	1	1
UP_KW_CELLULAR_COMPONENT	KW-0539~Nucleus	10	13.5135	0.656156	FBGN0031977, FBGN0261790, FBGN0031256, FBGN0031145, FBGN0015299, FBGN0001197, FBGN0004362, FBGN0033886, FBGN0010228, FBGN0033548	41	1555	6440	1.01012	1	1	1
Annotation Cluster 10	Enrichment Score: 0.47902667254188813
Category	Term	Count	%	PValue	Genes	List Total	Pop Hits	Pop Total	Fold Enrichment	Bonferroni	Benjamini	FDR
UP_KW_LIGAND	KW-0460~Magnesium	5	6.75676	0.170586	FBGN0037607, FBGN0003889, FBGN0020236, FBGN0000346, FBGN0041191	27	243	2885	2.1986	0.958398	0.63704	0.63704
GOTERM_MF_DIRECT	GO:0046872~metal ion binding	9	12.1622	0.220828	FBGN0062442, FBGN0004395, FBGN0010225, FBGN0011642, FBGN0037607, FBGN0020236, FBGN0002921, FBGN0000346, FBGN0041191	64	908	9858	1.52674	1	1	1
UP_KW_LIGAND	KW-0479~Metal-binding	11	14.8649	0.970341	FBGN0062442, FBGN0015222, FBGN0004395, FBGN0010225, FBGN0011642, FBGN0037607, FBGN0003889, FBGN0020236, FBGN0002921, FBGN0000346, FBGN0041191	27	1583	2885	0.742495	1	1	1
Annotation Cluster 11	Enrichment Score: 0.1825964492621391
Category	Term	Count	%	PValue	Genes	List Total	Pop Hits	Pop Total	Fold Enrichment	Bonferroni	Benjamini	FDR
UP_SEQ_FEATURE	TOPO_DOM:Lumenal	3	4.05405	0.0900403	FBGN0062442, FBGN0045866, FBGN0267330	69	88	11902	5.88043	0.999999	1	1
UP_SEQ_FEATURE	TOPO_DOM:Cytoplasmic	4	5.40541	0.563773	FBGN0062442, FBGN0045866, FBGN0003660, FBGN0267330	69	511	11902	1.35024	1	1	1
GOTERM_CC_DIRECT	GO:0016020~membrane	8	10.8108	0.862514	FBGN0029854, FBGN0045866, FBGN0003660, FBGN0267330, FBGN0032640, FBGN0261276, FBGN0002921, FBGN0041191	68	1615	11284	0.822	1	1	1
UP_KW_DOMAIN	KW-1133~Transmembrane helix	8	10.8108	0.864978	FBGN0029854, FBGN0062442, FBGN0045866, FBGN0033608, FBGN0003660, FBGN0267330, FBGN0261276, FBGN0002921	31	2421	7836	0.835272	1	1	1
UP_KW_DOMAIN	KW-0812~Transmembrane	9	12.1622	0.91747	FBGN0029854, FBGN0062442, FBGN0045866, FBGN0033608, FBGN0036928, FBGN0003660, FBGN0267330, FBGN0261276, FBGN0002921	31	2903	7836	0.783661	1	1	1
UP_KW_CELLULAR_COMPONENT	KW-0472~Membrane	15	20.2703	0.997413	FBGN0062442, FBGN0038387, FBGN0045866, FBGN0014020, FBGN0015791, FBGN0261276, FBGN0027932, FBGN0002921, FBGN0029854, FBGN0033608, FBGN0036928, FBGN0003660, FBGN0267330, FBGN0031256, FBGN0041191	41	3584	6440	0.657393	1	1	1
UP_SEQ_FEATURE	TRANSMEM:Helical	8	10.8108	0.999285	FBGN0029854, FBGN0062442, FBGN0045866, FBGN0033608, FBGN0036928, FBGN0003660, FBGN0267330, FBGN0002921	69	2953	11902	0.467302	1	1	1
GOTERM_CC_DIRECT	GO:0016021~integral component of membrane	8	10.8108	0.999446	FBGN0029854, FBGN0062442, FBGN0045866, FBGN0033608, FBGN0003660, FBGN0267330, FBGN0261276, FBGN0002921	68	2885	11284	0.460149	1	1	1
