# Supplementary material for: Drosophila Evi5 is a critical regulator of intracellular iron transport via transferrin and ferritin interactions
Source: Nat Commun. 2024 May 14;15:4045. doi: 10.1038/s41467-024-48165-9 (PMC11094094; doi:10.1038/s41467-024-48165-9)
Supplement: Supplementary file 7 — Source Data [file 41467_2024_48165_MOESM7_ESM.zip]

Archive with 73 entries (71 files):
- Source Data file/
- __MACOSX/._Source Data file
- Source Data file/Fig. 2B.xlsx
- __MACOSX/Source Data file/._Fig. 2B.xlsx
- Source Data file/Fig. 3D.xlsx
- __MACOSX/Source Data file/._Fig. 3D.xlsx
- Source Data file/Fig. 6A, Table 1, Table S3 and S4/
- Source Data file/Fig. 4C.xlsx
- __MACOSX/Source Data file/._Fig. 4C.xlsx
- Source Data file/Fig. 5E.xlsx
- __MACOSX/Source Data file/._Fig. 5E.xlsx
- Source Data file/Fig. 3H.xlsx
- __MACOSX/Source Data file/._Fig. 3H.xlsx
- Source Data file/.DS_Store
- __MACOSX/Source Data file/._.DS_Store
- Source Data file/Fig. 5D.xlsx
- __MACOSX/Source Data file/._Fig. 5D.xlsx
- Source Data file/Fig. 1E.xlsx
- __MACOSX/Source Data file/._Fig. 1E.xlsx
- Source Data file/Fig. 3E.xlsx
- __MACOSX/Source Data file/._Fig. 3E.xlsx
- Source Data file/Fig. 2C.xlsx
- __MACOSX/Source Data file/._Fig. 2C.xlsx
- Source Data file/Fig. 1F-2.xlsx
- __MACOSX/Source Data file/._Fig. 1F-2.xlsx
- Source Data file/Fig. 7D.xlsx
- __MACOSX/Source Data file/._Fig. 7D.xlsx
- Source Data file/Fig. 1B.xlsx
- __MACOSX/Source Data file/._Fig. 1B.xlsx
- Source Data file/Fig. 5C.xlsx
- __MACOSX/Source Data file/._Fig. 5C.xlsx
- Source Data file/Fig. 2D.xlsx
- __MACOSX/Source Data file/._Fig. 2D.xlsx
- Source Data file/Fig. 3B.xlsx
- __MACOSX/Source Data file/._Fig. 3B.xlsx
- Source Data file/Fig. 6E.xlsx
- __MACOSX/Source Data file/._Fig. 6E.xlsx
- Source Data file/Fig. 6D.xlsx
- __MACOSX/Source Data file/._Fig. 6D.xlsx
- Source Data file/Fig. 2E.xlsx
- __MACOSX/Source Data file/._Fig. 2E.xlsx
- Source Data file/Fig. 7B.xlsx
- __MACOSX/Source Data file/._Fig. 7B.xlsx
- Source Data file/Fig. 4H.xlsx
- __MACOSX/Source Data file/._Fig. 4H.xlsx
- Source Data file/Fig. 6B- Fig. S3B- Fig. S5B.pdf
- __MACOSX/Source Data file/._Fig. 6B- Fig. S3B- Fig. S5B.pdf
- Source Data file/Fig. 1C.xlsx
- __MACOSX/Source Data file/._Fig. 1C.xlsx
- Source Data file/Fig. S6B.xlsx
- __MACOSX/Source Data file/._Fig. S6B.xlsx
- Source Data file/Fig. 7A.xlsx
- __MACOSX/Source Data file/._Fig. 7A.xlsx
- Source Data file/Fig. 2G.xlsx
- __MACOSX/Source Data file/._Fig. 2G.xlsx
- Source Data file/Fig. 3A.xlsx
- __MACOSX/Source Data file/._Fig. 3A.xlsx
- Source Data file/Fig. 4F.xlsx
- __MACOSX/Source Data file/._Fig. 4F.xlsx
- Source Data file/Fig. 1F-1.xlsx
- __MACOSX/Source Data file/._Fig. 1F-1.xlsx
- Source Data file/Fig. 5G.xlsx
- __MACOSX/Source Data file/._Fig. 5G.xlsx
- Source Data file/Fig. 3G.xlsx
- __MACOSX/Source Data file/._Fig. 3G.xlsx
- Source Data file/Fig. 6A, Table 1, Table S3 and S4/S2 cells-GFP.xlsx
- __MACOSX/Source Data file/Fig. 6A, Table 1, Table S3 and S4/._S2 cells-GFP.xlsx
- Source Data file/Fig. 6A, Table 1, Table S3 and S4/S2 cells-Evi5.xlsx
- __MACOSX/Source Data file/Fig. 6A, Table 1, Table S3 and S4/._S2 cells-Evi5.xlsx
- Source Data file/Fig. 6A, Table 1, Table S3 and S4/PG>FLP;Evi5FRT-whole larval body.xlsx
- __MACOSX/Source Data file/Fig. 6A, Table 1, Table S3 and S4/._PG>FLP;Evi5FRT-whole larval body.xlsx
- Source Data file/Fig. 6A, Table 1, Table S3 and S4/PG>w1118-whole larval body.xlsx
- __MACOSX/Source Data file/Fig. 6A, Table 1, Table S3 and S4/._PG>w1118-whole larval body.xlsx
