# Supplementary material for: Drosophila Evi5 is a critical regulator of intracellular iron transport via transferrin and ferritin interactions
Source: Nat Commun. 2024 May 14;15:4045. doi: 10.1038/s41467-024-48165-9 (PMC11094094; doi:10.1038/s41467-024-48165-9)
Supplement: Supplementary file 7 — Source Data [file 41467_2024_48165_MOESM7_ESM.zip › Source Data file/Fig. 2B.xlsx]

## Sheet: No suppl.
row	Well	Sample Name	Target Name	Task	Reporter	Cт	SD	Cт uncorrected	Cт corrected	dCT
1	A1	PG>W1118-R1	RP49	UNKNOWN	SYBR	18.2992
2	A2	PG>W1118-R1	RP49	UNKNOWN	SYBR	18.308	0.00550176	18.3055	18.3055
3	A3	PG>W1118-R1	RP49	UNKNOWN	SYBR	18.3094
4	A4	PG>W1118-R2	RP49	UNKNOWN	SYBR	18.3069
5	A5	PG>W1118-R2	RP49	UNKNOWN	SYBR	18.2969	0.164588	18.3968	18.3968
6	A6	PG>W1118-R2	RP49	UNKNOWN	SYBR	18.5868
7	A7	PG>W1118-R3	RP49	UNKNOWN	SYBR	18.283
8	A8	PG>W1118-R3	RP49	UNKNOWN	SYBR	18.2832	0.0182052	18.2726	18.2726
9	A9	PG>W1118-R3	RP49	UNKNOWN	SYBR	18.2516
10
11
12
13	B1	PG>FLP;Evi5FRT-R1	RP49	UNKNOWN	SYBR	18.3607
14	B2	PG>FLP;Evi5FRT-R1	RP49	UNKNOWN	SYBR	18.4903	0.066025	18.4328	18.4328
15	B3	PG>FLP;Evi5FRT-R1	RP49	UNKNOWN	SYBR	18.4475
16	B4	PG>FLP;Evi5FRT-R2	RP49	UNKNOWN	SYBR	18.5894
17	B5	PG>FLP;Evi5FRT-R2	RP49	UNKNOWN	SYBR	18.4851	0.0812115	18.5732	18.5732
18	B6	PG>FLP;Evi5FRT-R2	RP49	UNKNOWN	SYBR	18.6451
19	B7	PG>FLP;Evi5FRT-R3	RP49	UNKNOWN	SYBR	18.6504
20	B8	PG>FLP;Evi5FRT-R3	RP49	UNKNOWN	SYBR	18.988	0.184168	18.7766	18.7766
21	B9	PG>FLP;Evi5FRT-R3	RP49	UNKNOWN	SYBR	18.6915
22
23
24
25	C1	PG>W1118-R1	ALAS	UNKNOWN	SYBR	24.1519
26	C2	PG>W1118-R1	ALAS	UNKNOWN	SYBR	24.5615	0.226024	24.3015	24.3015	5.99592
27	C3	PG>W1118-R1	ALAS	UNKNOWN	SYBR	24.191
28	C4	PG>W1118-R2	ALAS	UNKNOWN	SYBR	24.1354
29	C5	PG>W1118-R2	ALAS	UNKNOWN	SYBR	24.3009	0.0912298	24.1959	24.1959	5.79911
30	C6	PG>W1118-R2	ALAS	UNKNOWN	SYBR	24.1515
31	C7	PG>W1118-R3	ALAS	UNKNOWN	SYBR	24.1153
32	C8	PG>W1118-R3	ALAS	UNKNOWN	SYBR	24.1153	0.24034	24.2541	24.2541	5.98147
33	C9	PG>W1118-R3	ALAS	UNKNOWN	SYBR	24.5316
34
35
36
37	D1	PG>FLP;Evi5FRT-R1	ALAS	UNKNOWN	SYBR	20.0078					ddCT:S1	ddCT:S2	ddCT:S3	ddCT final rp49	SE rp49	linear FC	SE	SE
38	D2	PG>FLP;Evi5FRT-R1	ALAS	UNKNOWN	SYBR	20.1073	0.0574946	20.0409	20.0409	1.60807	-4.38785	-4.19103	-4.3734					0.885714	20.935	18.2653	20.7264
39	D3	PG>FLP;Evi5FRT-R1	ALAS	UNKNOWN	SYBR	20.0076								-4.44603	0.0575556	21.7966	0.26922	SD	21.9631	19.1623	21.7443
40	D4	PG>FLP;Evi5FRT-R2	ALAS	UNKNOWN	SYBR	20.1113												2.65714	26.0734	22.7484	25.8136
41	D5	PG>FLP;Evi5FRT-R2	ALAS	UNKNOWN	SYBR	20.1223	0.00986733	20.1121	20.1121	1.53891	-4.45701	-4.2602	-4.44256
42	D6	PG>FLP;Evi5FRT-R2	ALAS	UNKNOWN	SYBR	20.1027
43	D7	PG>FLP;Evi5FRT-R3	ALAS	UNKNOWN	SYBR	20.1004
44	D8	PG>FLP;Evi5FRT-R3	ALAS	UNKNOWN	SYBR	20.0037	0.0557649	20.068	20.068	1.29142	-4.7045	-4.50769	-4.69006				ddCT	FC	Diff
45	D9	PG>FLP;Evi5FRT-R3	ALAS	UNKNOWN	SYBR	20.1001										Confidence	0.112807	21.7966
46																lower FC	-4.33323	20.1573	1.63939
47																upper FC	-4.55884	23.5694	1.77272
48
																ttest	2.68406e-06

## Sheet: 20E
row	Well	Sample Name	Target Name	Task	Reporter	Cт	SD	Cт uncorrected	Cт corrected	dCT
1	A1	PG>W1118-R1	RP49	UNKNOWN	SYBR	18.2992
2	A2	PG>W1118-R1	RP49	UNKNOWN	SYBR	18.308	0.00550176	18.3055	18.3055
3	A3	PG>W1118-R1	RP49	UNKNOWN	SYBR	18.3094
4	A4	PG>W1118-R2	RP49	UNKNOWN	SYBR	18.3069
5	A5	PG>W1118-R2	RP49	UNKNOWN	SYBR	18.2969	0.164588	18.3968	18.3968
6	A6	PG>W1118-R2	RP49	UNKNOWN	SYBR	18.5868
7	A7	PG>W1118-R3	RP49	UNKNOWN	SYBR	18.283
8	A8	PG>W1118-R3	RP49	UNKNOWN	SYBR	18.2832	0.0182052	18.2726	18.2726
9	A9	PG>W1118-R3	RP49	UNKNOWN	SYBR	18.2516
10
11
12
13	B1	PG>FLP;Evi5FRT-R1	RP49	UNKNOWN	SYBR	18.3607
14	B2	PG>FLP;Evi5FRT-R1	RP49	UNKNOWN	SYBR	18.4903	0.066025	18.4328	18.4328
15	B3	PG>FLP;Evi5FRT-R1	RP49	UNKNOWN	SYBR	18.4475
16	B4	PG>FLP;Evi5FRT-R2	RP49	UNKNOWN	SYBR	18.5894
17	B5	PG>FLP;Evi5FRT-R2	RP49	UNKNOWN	SYBR	18.4851	0.0812115	18.5732	18.5732
18	B6	PG>FLP;Evi5FRT-R2	RP49	UNKNOWN	SYBR	18.6451
19	B7	PG>FLP;Evi5FRT-R3	RP49	UNKNOWN	SYBR	18.6504
20	B8	PG>FLP;Evi5FRT-R3	RP49	UNKNOWN	SYBR	18.988	0.184168	18.7766	18.7766
21	B9	PG>FLP;Evi5FRT-R3	RP49	UNKNOWN	SYBR	18.6915
22
23
24
25	C1	PG>W1118-R1	ALAS	UNKNOWN	SYBR	24.3519
26	C2	PG>W1118-R1	ALAS	UNKNOWN	SYBR	24.0615	0.448136	24.4515	24.4515	6.14592
27	C3	PG>W1118-R1	ALAS	UNKNOWN	SYBR	24.941
28	C4	PG>W1118-R2	ALAS	UNKNOWN	SYBR	24.0935
29	C5	PG>W1118-R2	ALAS	UNKNOWN	SYBR	24.0409	0.109633	24.1287	24.1287	5.73181
30	C6	PG>W1118-R2	ALAS	UNKNOWN	SYBR	24.2515
31	C7	PG>W1118-R3	ALAS	UNKNOWN	SYBR	24.1153
32	C8	PG>W1118-R3	ALAS	UNKNOWN	SYBR	24.3053	0.140258	24.1507	24.1507	5.87814
33	C9	PG>W1118-R3	ALAS	UNKNOWN	SYBR	24.0316
34
35
36
37	D1	PG>FLP;Evi5FRT-R1	ALAS	UNKNOWN	SYBR	22.1519					ddCT:S1	ddCT:S2	ddCT:S3	ddCT final rp49	SE rp49	linear FC	SE	SE
38	D2	PG>FLP;Evi5FRT-R1	ALAS	UNKNOWN	SYBR	22.1548	0.00727134	22.1492	22.1492	3.71641	-2.42951	-2.0154	-2.16173					0.328895	5.38711	4.04294	4.47452
39	D3	PG>FLP;Evi5FRT-R1	ALAS	UNKNOWN	SYBR	22.141								-2.40327	0.0868663	5.29	0.155062	SD	6.08001	4.56295	5.05004
40	D4	PG>FLP;Evi5FRT-R2	ALAS	UNKNOWN	SYBR	22.0354												0.986686	7.25061	5.44147	6.02233
41	D5	PG>FLP;Evi5FRT-R2	ALAS	UNKNOWN	SYBR	22.1409	0.0703497	22.115	22.115	3.54185	-2.60407	-2.18997	-2.33629
42	D6	PG>FLP;Evi5FRT-R2	ALAS	UNKNOWN	SYBR	22.1688
43	D7	PG>FLP;Evi5FRT-R3	ALAS	UNKNOWN	SYBR	22.0465
44	D8	PG>FLP;Evi5FRT-R3	ALAS	UNKNOWN	SYBR	22.1153	0.0446624	22.0644	22.0644	3.28782	-2.8581	-2.444	-2.59032				ddCT	FC	Diff
45	D9	PG>FLP;Evi5FRT-R3	ALAS	UNKNOWN	SYBR	22.0316										Confidence	0.170255	5.29
46																lower FC	-2.23301	4.70115	0.588853
47																upper FC	-2.57352	5.95261	0.662611
48
																ttest	0.000158303

## Sheet: Hemin
row	Well	Sample Name	Target Name	Task	Reporter	Cт	SD	Cт uncorrected	Cт corrected	dCT
1	A1	PG>W1118-R1	RP49	UNKNOWN	SYBR	18.2992
2	A2	PG>W1118-R1	RP49	UNKNOWN	SYBR	18.308	0.00550176	18.3055	18.3055
3	A3	PG>W1118-R1	RP49	UNKNOWN	SYBR	18.3094
4	A4	PG>W1118-R2	RP49	UNKNOWN	SYBR	18.3069
5	A5	PG>W1118-R2	RP49	UNKNOWN	SYBR	18.2969	0.164588	18.3968	18.3968
6	A6	PG>W1118-R2	RP49	UNKNOWN	SYBR	18.5868
7	A7	PG>W1118-R3	RP49	UNKNOWN	SYBR	18.283
8	A8	PG>W1118-R3	RP49	UNKNOWN	SYBR	18.2832	0.0182052	18.2726	18.2726
9	A9	PG>W1118-R3	RP49	UNKNOWN	SYBR	18.2516
10
11
12
13	B1	PG>FLP;Evi5FRT-R1	RP49	UNKNOWN	SYBR	18.1607
14	B2	PG>FLP;Evi5FRT-R1	RP49	UNKNOWN	SYBR	18.1903	0.13474	18.2528	18.2528
15	B3	PG>FLP;Evi5FRT-R1	RP49	UNKNOWN	SYBR	18.4075
16	B4	PG>FLP;Evi5FRT-R2	RP49	UNKNOWN	SYBR	18.1894
17	B5	PG>FLP;Evi5FRT-R2	RP49	UNKNOWN	SYBR	18.1851	0.024453	18.1732	18.1732
18	B6	PG>FLP;Evi5FRT-R2	RP49	UNKNOWN	SYBR	18.1451
19	B7	PG>FLP;Evi5FRT-R3	RP49	UNKNOWN	SYBR	18.5504
20	B8	PG>FLP;Evi5FRT-R3	RP49	UNKNOWN	SYBR	18.588	0.104288	18.51	18.51
21	B9	PG>FLP;Evi5FRT-R3	RP49	UNKNOWN	SYBR	18.3915
22
23
24
25	C1	PG>W1118-R1	ALAS	UNKNOWN	SYBR	24.1519
26	C2	PG>W1118-R1	ALAS	UNKNOWN	SYBR	24.1615	0.0203796	24.1681	24.1681	5.86259
27	C3	PG>W1118-R1	ALAS	UNKNOWN	SYBR	24.191
28	C4	PG>W1118-R2	ALAS	UNKNOWN	SYBR	24.1354
29	C5	PG>W1118-R2	ALAS	UNKNOWN	SYBR	24.2301	0.0506484	24.1723	24.1723	5.77551
30	C6	PG>W1118-R2	ALAS	UNKNOWN	SYBR	24.1515
31	C7	PG>W1118-R3	ALAS	UNKNOWN	SYBR	24.1153
32	C8	PG>W1118-R3	ALAS	UNKNOWN	SYBR	24.1153	0.182605	24.2207	24.2207	5.94814
33	C9	PG>W1118-R3	ALAS	UNKNOWN	SYBR	24.4316
34
35
36
37	D1	PG>FLP;Evi5FRT-R1	ALAS	UNKNOWN	SYBR	22.9519					ddCT:S1	ddCT:S2	ddCT:S3	ddCT final rp49	SE rp49	linear FC	SE	SE
38	D2	PG>FLP;Evi5FRT-R1	ALAS	UNKNOWN	SYBR	22.9548	0.0648783	22.9159	22.9159	4.66308	-1.19951	-1.11243	-1.28506					0.149223	2.29662	2.1621	2.43693
39	D3	PG>FLP;Evi5FRT-R1	ALAS	UNKNOWN	SYBR	22.841								-1.44228	0.077718	2.71749	0.0925483	SD	2.67723	2.52042	2.84079
40	D4	PG>FLP;Evi5FRT-R2	ALAS	UNKNOWN	SYBR	22.8354												0.447668	3.26731	3.07594	3.46692
41	D5	PG>FLP;Evi5FRT-R2	ALAS	UNKNOWN	SYBR	22.0409	0.50169	22.615	22.615	4.44185	-1.42074	-1.33366	-1.50629
42	D6	PG>FLP;Evi5FRT-R2	ALAS	UNKNOWN	SYBR	22.9688
43	D7	PG>FLP;Evi5FRT-R3	ALAS	UNKNOWN	SYBR	22.9465
44	D8	PG>FLP;Evi5FRT-R3	ALAS	UNKNOWN	SYBR	22.1153	0.475636	22.6644	22.6644	4.15449	-1.7081	-1.62103	-1.79366				ddCT	FC	Diff
45	D9	PG>FLP;Evi5FRT-R3	ALAS	UNKNOWN	SYBR	22.9316										Confidence	0.152325	2.71749
46																lower FC	-1.28995	2.4452	0.272294
47																upper FC	-1.5946	3.02011	0.302617
48
																ttest	0.000750347

## Sheet: Iron
row	Well	Sample Name	Target Name	Task	Reporter	Cт	SD	Cт uncorrected	Cт corrected	dCT
1	A1	PG>W1118-R1	RP49	UNKNOWN	SYBR	18.2992
2	A2	PG>W1118-R1	RP49	UNKNOWN	SYBR	18.308	0.00550176	18.3055	18.3055
3	A3	PG>W1118-R1	RP49	UNKNOWN	SYBR	18.3094
4	A4	PG>W1118-R2	RP49	UNKNOWN	SYBR	18.3069
5	A5	PG>W1118-R2	RP49	UNKNOWN	SYBR	18.2969	0.164588	18.3968	18.3968
6	A6	PG>W1118-R2	RP49	UNKNOWN	SYBR	18.5868
7	A7	PG>W1118-R3	RP49	UNKNOWN	SYBR	18.283
8	A8	PG>W1118-R3	RP49	UNKNOWN	SYBR	18.2832	0.0182052	18.2726	18.2726
9	A9	PG>W1118-R3	RP49	UNKNOWN	SYBR	18.2516
10
11
12
13	B1	PG>FLP;Evi5FRT-R1	RP49	UNKNOWN	SYBR	18.3607
14	B2	PG>FLP;Evi5FRT-R1	RP49	UNKNOWN	SYBR	18.4903	0.066025	18.4328	18.4328
15	B3	PG>FLP;Evi5FRT-R1	RP49	UNKNOWN	SYBR	18.4475
16	B4	PG>FLP;Evi5FRT-R2	RP49	UNKNOWN	SYBR	18.5894
17	B5	PG>FLP;Evi5FRT-R2	RP49	UNKNOWN	SYBR	18.4851	0.0812115	18.5732	18.5732
18	B6	PG>FLP;Evi5FRT-R2	RP49	UNKNOWN	SYBR	18.6451
19	B7	PG>FLP;Evi5FRT-R3	RP49	UNKNOWN	SYBR	18.6504
20	B8	PG>FLP;Evi5FRT-R3	RP49	UNKNOWN	SYBR	18.988	0.184168	18.7766	18.7766
21	B9	PG>FLP;Evi5FRT-R3	RP49	UNKNOWN	SYBR	18.6915
22
23
24
25	C1	PG>W1118-R1	ALAS	UNKNOWN	SYBR	23.9519
26	C2	PG>W1118-R1	ALAS	UNKNOWN	SYBR	24.0615	0.0666294	23.9848	23.9848	5.67925
27	C3	PG>W1118-R1	ALAS	UNKNOWN	SYBR	23.941
28	C4	PG>W1118-R2	ALAS	UNKNOWN	SYBR	24.3354
29	C5	PG>W1118-R2	ALAS	UNKNOWN	SYBR	24.1409	0.0975785	24.2426	24.2426	5.84577
30	C6	PG>W1118-R2	ALAS	UNKNOWN	SYBR	24.2515
31	C7	PG>W1118-R3	ALAS	UNKNOWN	SYBR	24.7153
32	C8	PG>W1118-R3	ALAS	UNKNOWN	SYBR	24.3153	0.27082	24.6207	24.6207	6.34814
33	C9	PG>W1118-R3	ALAS	UNKNOWN	SYBR	24.8316
34
35
36
37	D1	PG>FLP;Evi5FRT-R1	ALAS	UNKNOWN	SYBR	20.7778					ddCT:S1	ddCT:S2	ddCT:S3	ddCT final rp49	SE rp49	linear FC	SE	SE
38	D2	PG>FLP;Evi5FRT-R1	ALAS	UNKNOWN	SYBR	20.7773	0.0288911	20.7942	20.7942	2.36141	-3.31785	-3.48437	-3.98673					2.05925	9.97176	11.1918	15.8536
39	D3	PG>FLP;Evi5FRT-R1	ALAS	UNKNOWN	SYBR	20.8276								-4.1151	0.1668	17.3289	0.661869	SD	15.9148	17.862	25.3021
40	D4	PG>FLP;Evi5FRT-R2	ALAS	UNKNOWN	SYBR	20.4443												6.17774	18.3761	20.6244	29.2152
41	D5	PG>FLP;Evi5FRT-R2	ALAS	UNKNOWN	SYBR	20.1535	0.160139	20.2601	20.2601	1.68695	-3.9923	-4.15882	-4.66119
42	D6	PG>FLP;Evi5FRT-R2	ALAS	UNKNOWN	SYBR	20.1827
43	D7	PG>FLP;Evi5FRT-R3	ALAS	UNKNOWN	SYBR	20.1884
44	D8	PG>FLP;Evi5FRT-R3	ALAS	UNKNOWN	SYBR	20.1894	0.116443	20.2561	20.2561	1.47949	-4.19976	-4.36628	-4.86865				ddCT	FC	Diff
45	D9	PG>FLP;Evi5FRT-R3	ALAS	UNKNOWN	SYBR	20.3906										Confidence	0.326923	17.3289
46																lower FC	-3.78818	13.8152	3.51368
47																upper FC	-4.44203	21.7362	4.40733
48
																ttest	0.000248166

## Sheet: ZnPP
row	Well	Sample Name	Target Name	Task	Reporter	Cт	SD	Cт uncorrected	Cт corrected	dCT
1	A1	PG>W1118-R1	RP49	UNKNOWN	SYBR	18.2992
2	A2	PG>W1118-R1	RP49	UNKNOWN	SYBR	18.308	0.00550176	18.3055	18.3055
3	A3	PG>W1118-R1	RP49	UNKNOWN	SYBR	18.3094
4	A4	PG>W1118-R2	RP49	UNKNOWN	SYBR	18.3069
5	A5	PG>W1118-R2	RP49	UNKNOWN	SYBR	18.2969	0.164588	18.3968	18.3968
6	A6	PG>W1118-R2	RP49	UNKNOWN	SYBR	18.5868
7	A7	PG>W1118-R3	RP49	UNKNOWN	SYBR	18.283
8	A8	PG>W1118-R3	RP49	UNKNOWN	SYBR	18.2832	0.0182052	18.2726	18.2726
9	A9	PG>W1118-R3	RP49	UNKNOWN	SYBR	18.2516
10
11
12
13	B1	PG>FLP;Evi5FRT-R1	RP49	UNKNOWN	SYBR	18.3607
14	B2	PG>FLP;Evi5FRT-R1	RP49	UNKNOWN	SYBR	18.4903	0.066025	18.4328	18.4328
15	B3	PG>FLP;Evi5FRT-R1	RP49	UNKNOWN	SYBR	18.4475
16	B4	PG>FLP;Evi5FRT-R2	RP49	UNKNOWN	SYBR	18.5894
17	B5	PG>FLP;Evi5FRT-R2	RP49	UNKNOWN	SYBR	18.4851	0.0812115	18.5732	18.5732
18	B6	PG>FLP;Evi5FRT-R2	RP49	UNKNOWN	SYBR	18.6451
19	B7	PG>FLP;Evi5FRT-R3	RP49	UNKNOWN	SYBR	18.6504
20	B8	PG>FLP;Evi5FRT-R3	RP49	UNKNOWN	SYBR	18.988	0.184168	18.7766	18.7766
21	B9	PG>FLP;Evi5FRT-R3	RP49	UNKNOWN	SYBR	18.6915
22
23
24
25	C1	PG>W1118-R1	ALAS	UNKNOWN	SYBR	24.2519
26	C2	PG>W1118-R1	ALAS	UNKNOWN	SYBR	24.5615	0.192282	24.3408	24.3408	6.03529
27	C3	PG>W1118-R1	ALAS	UNKNOWN	SYBR	24.2091
28	C4	PG>W1118-R2	ALAS	UNKNOWN	SYBR	24.2354
29	C5	PG>W1118-R2	ALAS	UNKNOWN	SYBR	24.3009	0.0748577	24.2293	24.2293	5.83244
30	C6	PG>W1118-R2	ALAS	UNKNOWN	SYBR	24.1515
31	C7	PG>W1118-R3	ALAS	UNKNOWN	SYBR	25.1153
32	C8	PG>W1118-R3	ALAS	UNKNOWN	SYBR	24.1153	0.502329	24.5874	24.5874	6.31481
33	C9	PG>W1118-R3	ALAS	UNKNOWN	SYBR	24.5316
34
35
36
37	D1	PG>FLP;Evi5FRT-R1	ALAS	UNKNOWN	SYBR	20.5278					ddCT:S1	ddCT:S2	ddCT:S3	ddCT final rp49	SE rp49	linear FC	SE	SE
38	D2	PG>FLP;Evi5FRT-R1	ALAS	UNKNOWN	SYBR	20.1373	0.236724	20.2553	20.2553	1.82246	-4.21282	-4.00998	-4.49235					1.53303	18.5433	16.1111	22.5077
39	D3	PG>FLP;Evi5FRT-R1	ALAS	UNKNOWN	SYBR	20.1008								-4.48741	0.0969543	22.4308	0.46303	SD	22.6117	19.6459	27.4459
40	D4	PG>FLP;Evi5FRT-R2	ALAS	UNKNOWN	SYBR	20.1143												4.59909	25.5229	22.1752	30.9796
41	D5	PG>FLP;Evi5FRT-R2	ALAS	UNKNOWN	SYBR	20.1135	0.00764298	20.1095	20.1095	1.53629	-4.499	-4.29615	-4.77852
42	D6	PG>FLP;Evi5FRT-R2	ALAS	UNKNOWN	SYBR	20.1007
43	D7	PG>FLP;Evi5FRT-R3	ALAS	UNKNOWN	SYBR	20.1003
44	D8	PG>FLP;Evi5FRT-R3	ALAS	UNKNOWN	SYBR	20.1237	0.0468422	20.1382	20.1382	1.36156	-4.67372	-4.47088	-4.95325				ddCT	FC	Diff
45	D9	PG>FLP;Evi5FRT-R3	ALAS	UNKNOWN	SYBR	20.1906										Confidence	0.190027	22.4308
46																lower FC	-4.29738	19.6626	2.7682
47																upper FC	-4.67743	25.5887	3.15792
48
																ttest	2.06619e-05
