# Supplementary material for: Drosophila Evi5 is a critical regulator of intracellular iron transport via transferrin and ferritin interactions
Source: Nat Commun. 2024 May 14;15:4045. doi: 10.1038/s41467-024-48165-9 (PMC11094094; doi:10.1038/s41467-024-48165-9)
Supplement: Supplementary file 7 — Source Data [file 41467_2024_48165_MOESM7_ESM.zip › Source Data file/Fig. 3D.xlsx]

## Sheet: Rab5
row	Well	Sample Name	Target Name	Task	Reporter	Cт	SD	Cт uncorrected	Cт corrected	dCT
1	A1	PG>W1118-R1	RP49	UNKNOWN	SYBR	17.6008
2	A2	PG>W1118-R1	RP49	UNKNOWN	SYBR	17.2494	0.208468	17.4899	17.4899
3	A3	PG>W1118-R1	RP49	UNKNOWN	SYBR	17.6195
4	A4	PG>W1118-R2	RP49	UNKNOWN	SYBR	17.4473
5	A5	PG>W1118-R2	RP49	UNKNOWN	SYBR	17.1006	0.176714	17.2541	17.2541
6	A6	PG>W1118-R2	RP49	UNKNOWN	SYBR	17.2143
7	A7	PG>W1118-R3	RP49	UNKNOWN	SYBR	17.5314
8	A8	PG>W1118-R3	RP49	UNKNOWN	SYBR	17.399	0.175071	17.3716	17.3716
9	A9	PG>W1118-R3	RP49	UNKNOWN	SYBR	17.1845
10
11
12
13	B1	PG>Rab5IR-R1	RP49	UNKNOWN	SYBR	17.346
14	B2	PG>Rab5IR-R1	RP49	UNKNOWN	SYBR	17.283	0.112189	17.2523	17.2523
15	B3	PG>Rab5IR-R1	RP49	UNKNOWN	SYBR	17.128
16	B4	PG>Rab5IR-R2	RP49	UNKNOWN	SYBR	17.475
17	B5	PG>Rab5IR-R2	RP49	UNKNOWN	SYBR	17.441	0.0401497	17.479	17.479
18	B6	PG>Rab5IR-R2	RP49	UNKNOWN	SYBR	17.521
19	B7	PG>Rab5IR-R3	RP49	UNKNOWN	SYBR	16.906
20	B8	PG>Rab5IR-R3	RP49	UNKNOWN	SYBR	17.054	0.267366	16.8317	16.8317
21	B9	PG>Rab5IR-R3	RP49	UNKNOWN	SYBR	16.535
22
23
24
25	C1	PG>W1118-R1	ALAS	UNKNOWN	SYBR	22.3626
26	C2	PG>W1118-R1	ALAS	UNKNOWN	SYBR	22.3497	0.00688856	22.3548	22.3548	4.86489
27	C3	PG>W1118-R1	ALAS	UNKNOWN	SYBR	22.352
28	C4	PG>W1118-R2	ALAS	UNKNOWN	SYBR	22.3931
29	C5	PG>W1118-R2	ALAS	UNKNOWN	SYBR	22.3735	0.0522457	22.3537	22.3537	5.09959
30	C6	PG>W1118-R2	ALAS	UNKNOWN	SYBR	22.2944
31	C7	PG>W1118-R3	ALAS	UNKNOWN	SYBR	22.3868
32	C8	PG>W1118-R3	ALAS	UNKNOWN	SYBR	22.3559	0.0355361	22.3529	22.3529	4.98128
33	C9	PG>W1118-R3	ALAS	UNKNOWN	SYBR	22.316
34
35
36
37	D1	PG>Rab5IR-R1	ALAS	UNKNOWN	SYBR	21.2878					ddCT:S1	ddCT:S2	ddCT:S3	ddCT final rp49	SE rp49	linear FC	SE	SE
38	D2	PG>Rab5IR-R1	ALAS	UNKNOWN	SYBR	21.1257	0.0829764	21.217	21.217	3.96471	-0.900174	-1.13488	-1.01657					0.149296	1.86629	2.196	2.0231
39	D3	PG>Rab5IR-R1	ALAS	UNKNOWN	SYBR	21.2376								-1.02234	0.104064	2.03121	0.104967	SD	2.37627	2.79607	2.57592
40	D4	PG>Rab5IR-R2	ALAS	UNKNOWN	SYBR	21.1194												0.447889	1.48149	1.74322	1.60597
41	D5	PG>Rab5IR-R2	ALAS	UNKNOWN	SYBR	21.0535	0.0362805	21.0952	21.0952	3.61619	-1.2487	-1.4834	-1.36509
42	D6	PG>Rab5IR-R2	ALAS	UNKNOWN	SYBR	21.1127
43	D7	PG>Rab5IR-R3	ALAS	UNKNOWN	SYBR	21.1343
44	D8	PG>Rab5IR-R3	ALAS	UNKNOWN	SYBR	21.1037	0.0238238	21.1295	21.1295	4.29784	-0.56705	-0.801752	-0.683442				ddCT	FC	Diff
45	D9	PG>Rab5IR-R3	ALAS	UNKNOWN	SYBR	21.1506										Confidence	0.203962	2.03121
46																lower FC	-0.818376	1.76342	0.267788
47																upper FC	-1.2263	2.33966	0.308454
48
																ttest	0.00797467

## Sheet: Rab11
row	Well	Sample Name	Target Name	Task	Reporter	Cт	SD	Cт uncorrected	Cт corrected	dCT
1	A1	PG>W1118-R1	RP49	UNKNOWN	SYBR	17.6008
2	A2	PG>W1118-R1	RP49	UNKNOWN	SYBR	17.2494	0.208468	17.4899	17.4899
3	A3	PG>W1118-R1	RP49	UNKNOWN	SYBR	17.6195
4	A4	PG>W1118-R2	RP49	UNKNOWN	SYBR	17.4473
5	A5	PG>W1118-R2	RP49	UNKNOWN	SYBR	17.1006	0.176714	17.2541	17.2541
6	A6	PG>W1118-R2	RP49	UNKNOWN	SYBR	17.2143
7	A7	PG>W1118-R3	RP49	UNKNOWN	SYBR	17.5314
8	A8	PG>W1118-R3	RP49	UNKNOWN	SYBR	17.399	0.175071	17.3716	17.3716
9	A9	PG>W1118-R3	RP49	UNKNOWN	SYBR	17.1845
10
11
12
13	B1	PG>Rab11IR-R1	RP49	UNKNOWN	SYBR	17.3706
14	B2	PG>Rab11IR-R1	RP49	UNKNOWN	SYBR	17.231	0.0837542	17.274	17.274
15	B3	PG>Rab11IR-R1	RP49	UNKNOWN	SYBR	17.2206
16	B4	PG>Rab11IR-R2	RP49	UNKNOWN	SYBR	17.9269
17	B5	PG>Rab11IR-R2	RP49	UNKNOWN	SYBR	17.7861	0.0785786	17.8766	17.8766
18	B6	PG>Rab11IR-R2	RP49	UNKNOWN	SYBR	17.9169
19	B7	PG>Rab11IR-R3	RP49	UNKNOWN	SYBR	17.143
20	B8	PG>Rab11IR-R3	RP49	UNKNOWN	SYBR	17.0501	0.0591818	17.0754	17.0754
21	B9	PG>Rab11IR-R3	RP49	UNKNOWN	SYBR	17.033
22
23
24
25	C1	PG>W1118-R1	ALAS	UNKNOWN	SYBR	22.3626
26	C2	PG>W1118-R1	ALAS	UNKNOWN	SYBR	22.3497	0.00688856	22.3548	22.3548	4.86489
27	C3	PG>W1118-R1	ALAS	UNKNOWN	SYBR	22.352
28	C4	PG>W1118-R2	ALAS	UNKNOWN	SYBR	22.3931
29	C5	PG>W1118-R2	ALAS	UNKNOWN	SYBR	22.3735	0.0522457	22.3537	22.3537	5.09959
30	C6	PG>W1118-R2	ALAS	UNKNOWN	SYBR	22.2944
31	C7	PG>W1118-R3	ALAS	UNKNOWN	SYBR	22.3868
32	C8	PG>W1118-R3	ALAS	UNKNOWN	SYBR	22.3559	0.0355361	22.3529	22.3529	4.98128
33	C9	PG>W1118-R3	ALAS	UNKNOWN	SYBR	22.316
34
35
36
37	D1	PG>Rab11IR-R1	ALAS	UNKNOWN	SYBR	20.4361					ddCT:S1	ddCT:S2	ddCT:S3	ddCT final rp49	SE rp49	linear FC	SE	SE
38	D2	PG>Rab11IR-R1	ALAS	UNKNOWN	SYBR	20.4063	0.0276763	20.4078	20.4078	3.13373	-1.73116	-1.96586	-1.84755					0.388138	3.31995	3.90646	3.59889
39	D3	PG>Rab11IR-R1	ALAS	UNKNOWN	SYBR	20.3809								-2.01793	0.126779	4.05003	0.191621	SD	5.21485	6.13612	5.653
40	D4	PG>Rab11IR-R2	ALAS	UNKNOWN	SYBR	20.3939												1.16441	3.00823	3.53967	3.26098
41	D5	PG>Rab11IR-R2	ALAS	UNKNOWN	SYBR	20.3683	0.0405752	20.3589	20.3589	2.48226	-2.38262	-2.61733	-2.49902
42	D6	PG>Rab11IR-R2	ALAS	UNKNOWN	SYBR	20.3144
43	D7	PG>Rab11IR-R3	ALAS	UNKNOWN	SYBR	20.3233
44	D8	PG>Rab11IR-R3	ALAS	UNKNOWN	SYBR	20.4228	0.0623239	20.3513	20.3513	3.27597	-1.58891	-1.82362	-1.70531				ddCT	FC	Diff
45	D9	PG>Rab11IR-R3	ALAS	UNKNOWN	SYBR	20.3079										Confidence	0.248482	4.05003
46																lower FC	-1.76945	3.40924	0.640788
47																upper FC	-2.26641	4.81125	0.761228
48
																ttest	0.00135035
