# Supplementary material for: Drosophila Evi5 is a critical regulator of intracellular iron transport via transferrin and ferritin interactions
Source: Nat Commun. 2024 May 14;15:4045. doi: 10.1038/s41467-024-48165-9 (PMC11094094; doi:10.1038/s41467-024-48165-9)
Supplement: Supplementary file 7 — Source Data [file 41467_2024_48165_MOESM7_ESM.zip › Source Data file/Fig. 4C.xlsx]

## Sheet: Hrs signal
			# of pixels	total area	Hrs Signal / Ring gland (mean)	percent of area
	PG>W1118	R1	1460	35244	24.14	3.361
		R2	1164	31288	26.88	2.984
		R3	1240	25804	20.81	2.461
		R4	1250	33300	26.64	3.176
		R5	1429	30809	21.56	2.938
		R6	1143	17351	15.18	1.655
	PG>Evi5IR1	R1	243	13921	57.288	1.328
		R2	262	17276	65.939	1.648
		R3	374	34726	92.85	3.312
		R4	210	10206	48.6	0.973
		R5	240	15293	63.721	1.458
		R6	224	11767	52.531	1.122
	PG>FLP;Evi5FRT	R1	424	30583	72.131	2.922
		R2	318	25189	79.21	2.4
		R3	439	37337	85.051	3.561
		R4	344	24830	72.182	2.372
		R5	780	65224	83.621	6.221
		R6	731	61601	84.273	5.875
		ttest	0.000113123	3.94148e-09

## Sheet: Cell number
		PG>W1118	PG>Evi5IR1	PG>FLP;Evi5FRT
	R1	61	63	55
	R2	56	57	53
	R3	63	58	54
	R4	57	60	59
	R5	58	55	58
	R6	61	53	60
	R7	59	63	63
	R8	58	55	59
	R9	57	54	58
	R10	57	52	60
	ttest	0.252502	0.515673
