# Supplementary material for: Drosophila Evi5 is a critical regulator of intracellular iron transport via transferrin and ferritin interactions
Source: Nat Commun. 2024 May 14;15:4045. doi: 10.1038/s41467-024-48165-9 (PMC11094094; doi:10.1038/s41467-024-48165-9)
Supplement: Supplementary file 7 — Source Data [file 41467_2024_48165_MOESM7_ESM.zip › Source Data file/Fig. 5E.xlsx]

## Sheet: Evi5FRT- no FB
row	Well	Sample Name	Target Name	Task	Reporter	Cт	SD	Cт uncorrected	Cт corrected	dCT
1	A1	PG>W1118-R1	RP49	UNKNOWN	SYBR	15.9886
2	A2	PG>W1118-R1	RP49	UNKNOWN	SYBR	15.9179	0.0449324	15.9373	15.9373
3	A3	PG>W1118-R1	RP49	UNKNOWN	SYBR	15.9053
4	A4	PG>W1118-R2	RP49	UNKNOWN	SYBR	15.9977
5	A5	PG>W1118-R2	RP49	UNKNOWN	SYBR	15.9379	0.0428598	15.9501	15.9501
6	A6	PG>W1118-R2	RP49	UNKNOWN	SYBR	15.9146
7	A7	PG>W1118-R3	RP49	UNKNOWN	SYBR	15.8618
8	A8	PG>W1118-R3	RP49	UNKNOWN	SYBR	15.9504	0.0470651	15.9153	15.9153
9	A9	PG>W1118-R3	RP49	UNKNOWN	SYBR	15.9337
10
11
12
13	B1	PG>FLP;Evi5FRT-R1	RP49	UNKNOWN	SYBR	15.9878
14	B2	PG>FLP;Evi5FRT-R1	RP49	UNKNOWN	SYBR	16.0029	0.0178464	16.0047	16.0047
15	B3	PG>FLP;Evi5FRT-R1	RP49	UNKNOWN	SYBR	16.0233
16	B4	PG>FLP;Evi5FRT-R2	RP49	UNKNOWN	SYBR	16.02
17	B5	PG>FLP;Evi5FRT-R2	RP49	UNKNOWN	SYBR	16.0996	0.0894513	16.1061	16.1061
18	B6	PG>FLP;Evi5FRT-R2	RP49	UNKNOWN	SYBR	16.1986
19	B7	PG>FLP;Evi5FRT-R3	RP49	UNKNOWN	SYBR	16.0355
20	B8	PG>FLP;Evi5FRT-R3	RP49	UNKNOWN	SYBR	16.03	0.0734646	16.0751	16.0751
21	B9	PG>FLP;Evi5FRT-R3	RP49	UNKNOWN	SYBR	16.1599
22
23
24
25	C1	PG>W1118-R1	ALAS	UNKNOWN	SYBR	22.1
26	C2	PG>W1118-R1	ALAS	UNKNOWN	SYBR	22.249	0.368389	22.3828	22.3828	6.44553
27	C3	PG>W1118-R1	ALAS	UNKNOWN	SYBR	22.7994
28	C4	PG>W1118-R2	ALAS	UNKNOWN	SYBR	22.0116
29	C5	PG>W1118-R2	ALAS	UNKNOWN	SYBR	22.17	0.0941421	22.1202	22.1202	6.17011
30	C6	PG>W1118-R2	ALAS	UNKNOWN	SYBR	22.179
31	C7	PG>W1118-R3	ALAS	UNKNOWN	SYBR	22.3498
32	C8	PG>W1118-R3	ALAS	UNKNOWN	SYBR	22.1235	0.118864	22.2156	22.2156	6.30027
33	C9	PG>W1118-R3	ALAS	UNKNOWN	SYBR	22.1735
34
35
36
37	D1	PG>FLP;Evi5FRT-R1	ALAS	UNKNOWN	SYBR	19.0812					ddCT:S1	ddCT:S2	ddCT:S3	ddCT final rp49	SE rp49	linear FC	SE	SE
38	D2	PG>FLP;Evi5FRT-R1	ALAS	UNKNOWN	SYBR	18.0178	0.593216	18.3977	18.3977	2.39298	-4.05256	-3.77714	-3.90729					1.53501	16.5936	13.7098	15.0041
39	D3	PG>FLP;Evi5FRT-R1	ALAS	UNKNOWN	SYBR	18.0939								-4.24468	0.111884	18.9573	0.473329	SD	20.1276	16.6296	18.1996
40	D4	PG>FLP;Evi5FRT-R2	ALAS	UNKNOWN	SYBR	18.2015												4.60503	27.3044	22.5592	24.689
41	D5	PG>FLP;Evi5FRT-R2	ALAS	UNKNOWN	SYBR	18.178	0.0544639	18.2205	18.2205	2.11443	-4.3311	-4.05569	-4.18584
42	D6	PG>FLP;Evi5FRT-R2	ALAS	UNKNOWN	SYBR	18.2819
43	D7	PG>FLP;Evi5FRT-R3	ALAS	UNKNOWN	SYBR	18.0388
44	D8	PG>FLP;Evi5FRT-R3	ALAS	UNKNOWN	SYBR	18.19	0.636376	17.7496	17.7496	1.67447	-4.77106	-4.49564	-4.6258				ddCT	FC	Diff
45	D9	PG>FLP;Evi5FRT-R3	ALAS	UNKNOWN	SYBR	17.02										Confidence	0.219289	18.9573
46																lower FC	-4.02539	16.2841	2.67318
47																upper FC	-4.46397	22.0693	3.11201
48
																ttest	4.54947e-05

## Sheet: Evi5FRT- FB
row	Well	Sample Name	Target Name	Task	Reporter	Cт	SD	Cт uncorrected	Cт corrected	dCT
1	A1	PG>W1118-R1	RP49	UNKNOWN	SYBR	15.9886
2	A2	PG>W1118-R1	RP49	UNKNOWN	SYBR	15.9179	0.0449324	15.9373	15.9373
3	A3	PG>W1118-R1	RP49	UNKNOWN	SYBR	15.9053
4	A4	PG>W1118-R2	RP49	UNKNOWN	SYBR	15.9977
5	A5	PG>W1118-R2	RP49	UNKNOWN	SYBR	15.9379	0.0428598	15.9501	15.9501
6	A6	PG>W1118-R2	RP49	UNKNOWN	SYBR	15.9146
7	A7	PG>W1118-R3	RP49	UNKNOWN	SYBR	15.8618
8	A8	PG>W1118-R3	RP49	UNKNOWN	SYBR	15.9504	0.0470651	15.9153	15.9153
9	A9	PG>W1118-R3	RP49	UNKNOWN	SYBR	15.9337
10
11
12
13	B1	PG>FLP;Evi5FRT-R1	RP49	UNKNOWN	SYBR	16.0878
14	B2	PG>FLP;Evi5FRT-R1	RP49	UNKNOWN	SYBR	16.1229	0.0470063	16.0802	16.0802
15	B3	PG>FLP;Evi5FRT-R1	RP49	UNKNOWN	SYBR	16.0298
16	B4	PG>FLP;Evi5FRT-R2	RP49	UNKNOWN	SYBR	16.0198
17	B5	PG>FLP;Evi5FRT-R2	RP49	UNKNOWN	SYBR	16.019	0.000453851	16.0196	16.0196
18	B6	PG>FLP;Evi5FRT-R2	RP49	UNKNOWN	SYBR	16.0199
19	B7	PG>FLP;Evi5FRT-R3	RP49	UNKNOWN	SYBR	15.9906
20	B8	PG>FLP;Evi5FRT-R3	RP49	UNKNOWN	SYBR	15.7492	0.120858	15.8666	15.8666
21	B9	PG>FLP;Evi5FRT-R3	RP49	UNKNOWN	SYBR	15.8599
22
23
24
25	C1	PG>W1118-R1	ALAS	UNKNOWN	SYBR	22.1
26	C2	PG>W1118-R1	ALAS	UNKNOWN	SYBR	22.249	0.368389	22.3828	22.3828	6.44553
27	C3	PG>W1118-R1	ALAS	UNKNOWN	SYBR	22.7994
28	C4	PG>W1118-R2	ALAS	UNKNOWN	SYBR	22.0116
29	C5	PG>W1118-R2	ALAS	UNKNOWN	SYBR	22.17	0.0941421	22.1202	22.1202	6.17011
30	C6	PG>W1118-R2	ALAS	UNKNOWN	SYBR	22.179
31	C7	PG>W1118-R3	ALAS	UNKNOWN	SYBR	22.3498
32	C8	PG>W1118-R3	ALAS	UNKNOWN	SYBR	22.1235	0.118864	22.2156	22.2156	6.30027
33	C9	PG>W1118-R3	ALAS	UNKNOWN	SYBR	22.1735
34
35
36
37	D1	PG>FLP;Evi5FRT-R1	ALAS	UNKNOWN	SYBR	18.5814					ddCT:S1	ddCT:S2	ddCT:S3	ddCT final rp49	SE rp49	linear FC	SE	SE
38	D2	PG>FLP;Evi5FRT-R1	ALAS	UNKNOWN	SYBR	18.9179	0.187725	18.7978	18.7978	2.71758	-3.72795	-3.45253	-3.58268					0.406798	13.2503	10.9475	11.9811
39	D3	PG>FLP;Evi5FRT-R1	ALAS	UNKNOWN	SYBR	18.894								-3.50668	0.0517256	11.3662	0.152908	SD	12.9684	10.7146	11.7262
40	D4	PG>FLP;Evi5FRT-R2	ALAS	UNKNOWN	SYBR	18.6995												1.22039	11.4387	9.45074	10.343
41	D5	PG>FLP;Evi5FRT-R2	ALAS	UNKNOWN	SYBR	18.823	0.0628921	18.7682	18.7682	2.7486	-3.69693	-3.42151	-3.55166
42	D6	PG>FLP;Evi5FRT-R2	ALAS	UNKNOWN	SYBR	18.7819
43	D7	PG>FLP;Evi5FRT-R3	ALAS	UNKNOWN	SYBR	18.6988
44	D8	PG>FLP;Evi5FRT-R3	ALAS	UNKNOWN	SYBR	18.9899	0.167711	18.7962	18.7962	2.92969	-3.51585	-3.24043	-3.37058				ddCT	FC	Diff
45	D9	PG>FLP;Evi5FRT-R3	ALAS	UNKNOWN	SYBR	18.7										Confidence	0.10138	11.3662
46																lower FC	-3.4053	10.5949	0.771303
47																upper FC	-3.60806	12.1937	0.827454
48
																ttest	4.5185e-06

## Sheet: AGBEIR- no FB
row	Well	Sample Name	Target Name	Task	Reporter	Cт	SD	Cт uncorrected	Cт corrected	dCT
1	A1	PG>W1118-R1	RP49	UNKNOWN	SYBR	15.9886
2	A2	PG>W1118-R1	RP49	UNKNOWN	SYBR	15.9179	0.0449324	15.9373	15.9373
3	A3	PG>W1118-R1	RP49	UNKNOWN	SYBR	15.9053
4	A4	PG>W1118-R2	RP49	UNKNOWN	SYBR	15.9977
5	A5	PG>W1118-R2	RP49	UNKNOWN	SYBR	15.9379	0.0428598	15.9501	15.9501
6	A6	PG>W1118-R2	RP49	UNKNOWN	SYBR	15.9146
7	A7	PG>W1118-R3	RP49	UNKNOWN	SYBR	15.8618
8	A8	PG>W1118-R3	RP49	UNKNOWN	SYBR	15.9504	0.0470651	15.9153	15.9153
9	A9	PG>W1118-R3	RP49	UNKNOWN	SYBR	15.9337
10
11
12
13	B1	PG>AGBEIR-R1	RP49	UNKNOWN	SYBR	15.9878
14	B2	PG>AGBEIR-R1	RP49	UNKNOWN	SYBR	16.0029	0.0178464	16.0047	16.0047
15	B3	PG>AGBEIR-R1	RP49	UNKNOWN	SYBR	16.0233
16	B4	PG>AGBEIR-R2	RP49	UNKNOWN	SYBR	16.02
17	B5	PG>AGBEIR-R2	RP49	UNKNOWN	SYBR	16.0996	0.0894513	16.1061	16.1061
18	B6	PG>AGBEIR-R2	RP49	UNKNOWN	SYBR	16.1986
19	B7	PG>AGBEIR-R3	RP49	UNKNOWN	SYBR	16.0355
20	B8	PG>AGBEIR-R3	RP49	UNKNOWN	SYBR	16.03	0.0734646	16.0751	16.0751
21	B9	PG>AGBEIR-R3	RP49	UNKNOWN	SYBR	16.1599
22
23
24
25	C1	PG>W1118-R1	ALAS	UNKNOWN	SYBR	23.2
26	C2	PG>W1118-R1	ALAS	UNKNOWN	SYBR	23.249	0.0496968	23.2495	23.2495	7.3122
27	C3	PG>W1118-R1	ALAS	UNKNOWN	SYBR	23.2994
28	C4	PG>W1118-R2	ALAS	UNKNOWN	SYBR	23.3516
29	C5	PG>W1118-R2	ALAS	UNKNOWN	SYBR	23.31	0.0733478	23.2902	23.2902	7.34011
30	C6	PG>W1118-R2	ALAS	UNKNOWN	SYBR	23.209
31	C7	PG>W1118-R3	ALAS	UNKNOWN	SYBR	23.3498
32	C8	PG>W1118-R3	ALAS	UNKNOWN	SYBR	23.3235	0.0250386	23.3489	23.3489	7.4336
33	C9	PG>W1118-R3	ALAS	UNKNOWN	SYBR	23.3735
34
35
36
37	D1	PG>AGBEIR-R1	ALAS	UNKNOWN	SYBR	19.0812					ddCT:S1	ddCT:S2	ddCT:S3	ddCT final rp49	SE rp49	linear FC	SE	SE
38	D2	PG>AGBEIR-R1	ALAS	UNKNOWN	SYBR	19.0178	0.0407743	19.0643	19.0643	3.05964	-4.25256	-4.28047	-4.37396					1.79617	19.061	19.4335	20.7344
39	D3	PG>AGBEIR-R1	ALAS	UNKNOWN	SYBR	19.0939								-4.55468	0.102683	23.5015	0.507286	SD	29.949	30.5341	32.5782
40	D4	PG>AGBEIR-R2	ALAS	UNKNOWN	SYBR	18.4815												5.38851	20.5025	20.9031	22.3024
41	D5	PG>AGBEIR-R2	ALAS	UNKNOWN	SYBR	18.478	0.0589818	18.5138	18.5138	2.40776	-4.90444	-4.93235	-5.02584
42	D6	PG>AGBEIR-R2	ALAS	UNKNOWN	SYBR	18.5819
43	D7	PG>AGBEIR-R3	ALAS	UNKNOWN	SYBR	19.0388
44	D8	PG>AGBEIR-R3	ALAS	UNKNOWN	SYBR	19.03	0.00943688	19.0296	19.0296	2.95447	-4.35773	-4.38564	-4.47913				ddCT	FC	Diff
45	D9	PG>AGBEIR-R3	ALAS	UNKNOWN	SYBR	19.02										Confidence	0.201256	23.5015
46																lower FC	-4.35342	20.4414	3.06005
47																upper FC	-4.75593	27.0196	3.51813
48
																ttest	2.44667e-05

## Sheet: AGBEIR- FB
row	Well	Sample Name	Target Name	Task	Reporter	Cт	SD	Cт uncorrected	Cт corrected	dCT
1	A1	PG>W1118-R1	RP49	UNKNOWN	SYBR	15.9886
2	A2	PG>W1118-R1	RP49	UNKNOWN	SYBR	15.9179	0.0449324	15.9373	15.9373
3	A3	PG>W1118-R1	RP49	UNKNOWN	SYBR	15.9053
4	A4	PG>W1118-R2	RP49	UNKNOWN	SYBR	15.9977
5	A5	PG>W1118-R2	RP49	UNKNOWN	SYBR	15.9379	0.0428598	15.9501	15.9501
6	A6	PG>W1118-R2	RP49	UNKNOWN	SYBR	15.9146
7	A7	PG>W1118-R3	RP49	UNKNOWN	SYBR	15.8618
8	A8	PG>W1118-R3	RP49	UNKNOWN	SYBR	15.9504	0.0470651	15.9153	15.9153
9	A9	PG>W1118-R3	RP49	UNKNOWN	SYBR	15.9337
10
11
12
13	B1	PG>AGBEIR-R1	RP49	UNKNOWN	SYBR	16.0878
14	B2	PG>AGBEIR-R1	RP49	UNKNOWN	SYBR	16.1229	0.0470063	16.0802	16.0802
15	B3	PG>AGBEIR-R1	RP49	UNKNOWN	SYBR	16.0298
16	B4	PG>AGBEIR-R2	RP49	UNKNOWN	SYBR	16.0198
17	B5	PG>AGBEIR-R2	RP49	UNKNOWN	SYBR	16.019	0.000453851	16.0196	16.0196
18	B6	PG>AGBEIR-R2	RP49	UNKNOWN	SYBR	16.0199
19	B7	PG>AGBEIR-R3	RP49	UNKNOWN	SYBR	15.9906
20	B8	PG>AGBEIR-R3	RP49	UNKNOWN	SYBR	15.7492	0.120858	15.8666	15.8666
21	B9	PG>AGBEIR-R3	RP49	UNKNOWN	SYBR	15.8599
22
23
24
25	C1	PG>W1118-R1	ALAS	UNKNOWN	SYBR	23.2
26	C2	PG>W1118-R1	ALAS	UNKNOWN	SYBR	23.249	0.0496968	23.2495	23.2495	7.3122
27	C3	PG>W1118-R1	ALAS	UNKNOWN	SYBR	23.2994
28	C4	PG>W1118-R2	ALAS	UNKNOWN	SYBR	23.3516
29	C5	PG>W1118-R2	ALAS	UNKNOWN	SYBR	23.31	0.0733478	23.2902	23.2902	7.34011
30	C6	PG>W1118-R2	ALAS	UNKNOWN	SYBR	23.209
31	C7	PG>W1118-R3	ALAS	UNKNOWN	SYBR	23.3498
32	C8	PG>W1118-R3	ALAS	UNKNOWN	SYBR	23.3235	0.0250386	23.3489	23.3489	7.4336
33	C9	PG>W1118-R3	ALAS	UNKNOWN	SYBR	23.3735
34
35
36
37	D1	PG>AGBEIR-R1	ALAS	UNKNOWN	SYBR	22.4814					ddCT:S1	ddCT:S2	ddCT:S3	ddCT final rp49	SE rp49	linear FC	SE	SE
38	D2	PG>AGBEIR-R1	ALAS	UNKNOWN	SYBR	22.5679	0.106867	22.5811	22.5811	6.50091	-0.811285	-0.8392	-0.932686					0.142921	1.75477	1.78906	1.90883
39	D3	PG>AGBEIR-R1	ALAS	UNKNOWN	SYBR	22.6939								-1.21138	0.0921681	2.31559	0.100097	SD	2.39539	2.4422	2.60569
40	D4	PG>AGBEIR-R2	ALAS	UNKNOWN	SYBR	22.1095												0.428762	2.6634	2.71544	2.89723
41	D5	PG>AGBEIR-R2	ALAS	UNKNOWN	SYBR	22.023	0.0441752	22.0715	22.0715	6.05194	-1.26026	-1.28818	-1.38166
42	D6	PG>AGBEIR-R2	ALAS	UNKNOWN	SYBR	22.0819
43	D7	PG>AGBEIR-R3	ALAS	UNKNOWN	SYBR	22.1985
44	D8	PG>AGBEIR-R3	ALAS	UNKNOWN	SYBR	21.103	0.582698	21.7655	21.7655	5.89893	-1.41327	-1.44119	-1.53467				ddCT	FC	Diff
45	D9	PG>AGBEIR-R3	ALAS	UNKNOWN	SYBR	21.995										Confidence	0.180646	2.31559
46																lower FC	-1.03073	2.04306	0.272527
47																upper FC	-1.39202	2.62447	0.30888
48
																ttest	0.00277484
