# Supplementary material for: Drosophila Evi5 is a critical regulator of intracellular iron transport via transferrin and ferritin interactions
Source: Nat Commun. 2024 May 14;15:4045. doi: 10.1038/s41467-024-48165-9 (PMC11094094; doi:10.1038/s41467-024-48165-9)
Supplement: Supplementary file 7 — Source Data [file 41467_2024_48165_MOESM7_ESM.zip › Source Data file/Fig. 3H.xlsx]

## Sheet: Sheet1
		hours after egg deposition	80	88	96	104	112	120	128	136	144	152	160	168	176	184	192	200	208	216	224	232	240	248	256
	Control	R1= 50 egg	0	0	1	4	14	33	41	43	43	43	43	43	43	43	43	43	43	43	43	43	43	43	43
		R2= 50 egg	0	0	1	2	13	32	42	42	42	42	42	42	42	42	42	42	42	42	42	42	42	42	42
		R3= 50 egg	0	0	0	2	15	34	43	44	44	44	44	44	44	44	44	44	44	44	44	44	44	44	44
		R1/50	0	0	2	8	28	66	82	86	86	86	86	86	86	86	86	86	86	86	86	86	86	86	86
		R2/50	0	0	2	4	26	64	84	84	84	84	84	84	84	84	84	84	84	84	84	84	84	84	84
		R3/50	0	0	0	4	30	68	86	88	88	88	88	88	88	88	88	88	88	88	88	88	88	88	88
		Average	0	0	1.33333	5.33333	28	66	84	86	86	86	86	86	86	86	86	86	86	86	86	86	86	86	86
		Round -Ave	0	0	1.34	5.34	28	66	84	86	86	86	86	86	86	86	86	86	86	86	86	86	86	86	86
		STDEVA	0	0	1.1547	2.3094	2	2	2	2	2	2	2	2	2	2	2	2	2	2	2	2	2	2	2
		SE	0	0	0.666667	1.33333	1.1547	1.1547	1.1547	1.1547	1.1547	1.1547	1.1547	1.1547	1.1547	1.1547	1.1547	1.1547	1.1547	1.1547	1.1547	1.1547	1.1547	1.1547	1.1547
		Round SE	0	0	0.67	1.34	1.16	1.16	1.16	1.16	1.16	1.16	1.16	1.16	1.16	1.16	1.16	1.16	1.16	1.16	1.16	1.16	1.16	1.16	1.16
	PG>Evi5IR1	R1= 50 egg	0	0	0	0	0	0	0	0	0	0	0	0	0	0	0	0	1	2	9	24	38	44	45
		R2= 50 egg	0	0	0	0	0	0	0	0	0	0	0	0	0	0	0	0	1	2	8	20	35	43	45
		R3= 50 egg	0	0	0	0	0	0	0	0	0	0	0	0	0	0	0	0	0	1	6	17	32	43	44
		R1/50	0	0	0	0	0	0	0	0	0	0	0	0	0	0	0	0	2	4	18	48	76	88	90
		R2/50	0	0	0	0	0	0	0	0	0	0	0	0	0	0	0	0	2	4	16	40	70	86	90
		R3/50	0	0	0	0	0	0	0	0	0	0	0	0	0	0	0	0	0	2	12	34	64	86	88
		Average	0	0	0	0	0	0	0	0	0	0	0	0	0	0	0	0	1.33333	3.33333	15.3333	40.6667	70	86.6667	89.3333
		Round -Ave	0	0	0	0	0	0	0	0	0	0	0	0	0	0	0	0	1.34	3.34	15.34	40.67	70	86.67	89.34
		STDEVA	0	0	0	0	0	0	0	0	0	0	0	0	0	0	0	0	1.1547	1.1547	3.05505	7.02377	6	1.1547	1.1547
		SE	0	0	0	0	0	0	0	0	0	0	0	0	0	0	0	0	0.666667	0.666667	1.76383	4.05518	3.4641	0.666667	0.666667
		Round SE	0	0	0	0	0	0	0	0	0	0	0	0	0	0	0	0	0.67	0.67	1.77	4.06	3.47	0.67	0.67
	PG>Evi5IR2	R1= 50 egg	0	0	0	0	0	0	1	1	1	2	5	11	16	29	36	40	43	43	43	43	43	43	43
		R2= 50 egg	0	0	0	0	0	0	0	0	1	3	4	10	15	22	35	38	40	41	41	41	41	41	41
		R3= 50 egg	0	0	0	0	0	0	0	0	2	3	4	9	13	25	31	42	42	42	42	42	42	42	42
		R1/50	0	0	0	0	0	0	2	2	2	4	10	22	32	58	72	80	86	86	86	86	86	86	86
		R2/50	0	0	0	0	0	0	0	0	2	6	8	20	30	44	70	76	80	82	82	82	82	82	82
		R3/50	0	0	0	0	0	0	0	0	4	6	8	18	26	50	62	84	84	84	84	84	84	84	84
		Average	0	0	0	0	0	0	0.666667	0.666667	2.66667	5.33333	8.66667	20	29.3333	50.6667	68	80	83.3333	84	84	84	84	84	84
		Round -Ave	0	0	0	0	0	0	0.67	0.67	2.67	5.34	8.67	20	29.34	50.67	68	80	83.34	84	84	84	84	84	84
		STDEVA	0	0	0	0	0	0	1.1547	1.1547	1.1547	1.1547	1.1547	2	3.05505	7.02377	5.2915	4	3.05505	2	2	2	2	2	2
		SE	0	0	0	0	0	0	0.666667	0.666667	0.666667	0.666667	0.666667	1.1547	1.76383	4.05518	3.05505	2.3094	1.76383	1.1547	1.1547	1.1547	1.1547	1.1547	1.1547
		Round SE	0	0	0	0	0	0	0.67	0.67	0.67	0.67	0.67	1.16	1.77	4.06	3.06	2.31	1.77	1.16	1.16	1.16	1.16	1.16	1.16
	PG>CG1695-IR	R1= 50 egg	0	0	0	1	13	31	41	41	41	41	41	41	41	41	41	41	41	41	41	41	41	41	41
		R2= 50 egg	0	0	0	2	13	36	42	42	42	42	42	42	42	42	42	42	42	42	42	42	42	42	42
		R3= 50 egg	0	0	0	1	11	29	40	40	40	40	40	40	40	40	40	40	40	40	40	40	40	40	40
		R1/50	0	0	0	2	26	62	82	82	82	82	82	82	82	82	82	82	82	82	82	82	82	82	82
		R2/50	0	0	0	4	26	72	84	84	84	84	84	84	84	84	84	84	84	84	84	84	84	84	84
		R3/50	0	0	0	2	22	58	80	80	80	80	80	80	80	80	80	80	80	80	80	80	80	80	80
		Average	0	0	0	2.66667	24.6667	64	82	82	82	82	82	82	82	82	82	82	82	82	82	82	82	82	82
		Round -Ave	0	0	0	2.67	24.67	64	82	82	82	82	82	82	82	82	82	82	82	82	82	82	82	82	82
		STDEVA	0	0	0	1.1547	2.3094	7.2111	2	2	2	2	2	2	2	2	2	2	2	2	2	2	2	2	2
		SE	0	0	0	0.666667	1.33333	4.16333	1.1547	1.1547	1.1547	1.1547	1.1547	1.1547	1.1547	1.1547	1.1547	1.1547	1.1547	1.1547	1.1547	1.1547	1.1547	1.1547	1.1547
		Round SE	0	0	0	0.67	1.34	4.17	1.16	1.16	1.16	1.16	1.16	1.16	1.16	1.16	1.16	1.16	1.16	1.16	1.16	1.16	1.16	1.16	1.16
	PG>CG4041-IR	R1= 50 egg	0	0	0	1	8	11	29	40	40	40	40	40	40	40	40	40	40	40	40	40	40	40	40
		R2= 50 egg	0	0	0	2	5	10	33	38	38	38	38	38	38	38	38	38	38	38	38	38	38	38	38
		R3= 50 egg	0	0	1	2	6	13	30	41	41	41	41	41	41	41	41	41	41	41	41	41	41	41	41
		R1/50	0	0	0	2	16	22	58	80	80	80	80	80	80	80	80	80	80	80	80	80	80	80	80
		R2/50	0	0	0	4	10	20	66	76	76	76	76	76	76	76	76	76	76	76	76	76	76	76	76
		R3/50	0	0	2	4	12	26	60	82	82	82	82	82	82	82	82	82	82	82	82	82	82	82	82
		Average	0	0	0.666667	3.33333	12.6667	22.6667	61.3333	79.3333	79.3333	79.3333	79.3333	79.3333	79.3333	79.3333	79.3333	79.3333	79.3333	79.3333	79.3333	79.3333	79.3333	79.3333	79.3333
		Round -Ave	0	0	0.67	3.34	12.67	22.67	61.34	79.34	79.34	79.34	79.34	79.34	79.34	79.34	79.34	79.34	79.34	79.34	79.34	79.34	79.34	79.34	79.34
		STDEVA	0	0	1.1547	1.1547	3.05505	3.05505	4.16333	3.05505	3.05505	3.05505	3.05505	3.05505	3.05505	3.05505	3.05505	3.05505	3.05505	3.05505	3.05505	3.05505	3.05505	3.05505	3.05505
		SE	0	0	0.666667	0.666667	1.76383	1.76383	2.4037	1.76383	1.76383	1.76383	1.76383	1.76383	1.76383	1.76383	1.76383	1.76383	1.76383	1.76383	1.76383	1.76383	1.76383	1.76383	1.76383
		Round SE	0	0	0.67	0.67	1.77	1.77	2.41	1.77	1.77	1.77	1.77	1.77	1.77	1.77	1.77	1.77	1.77	1.77	1.77	1.77	1.77	1.77	1.77
	P>CG4552-IR	R1= 50 egg	0	0	0	1	14	33	39	42	42	42	42	42	42	42	42	42	42	42	42	42	42	42	42
		R2= 50 egg	0	0	0	2	12	39	43	43	43	43	43	43	43	43	43	43	43	43	43	43	43	43	43
		R3= 50 egg	0	0	1	2	15	37	40	46	46	46	46	46	46	46	46	46	46	46	46	46	46	46	46
		R1/50	0	0	0	2	28	66	78	84	84	84	84	84	84	84	84	84	84	84	84	84	84	84	84
		R2/50	0	0	0	4	24	78	86	86	86	86	86	86	86	86	86	86	86	86	86	86	86	86	86
		R3/50	0	0	2	4	30	74	80	92	92	92	92	92	92	92	92	92	92	92	92	92	92	92	92
		Average	0	0	0.666667	3.33333	27.3333	72.6667	81.3333	87.3333	87.3333	87.3333	87.3333	87.3333	87.3333	87.3333	87.3333	87.3333	87.3333	87.3333	87.3333	87.3333	87.3333	87.3333	87.3333
		Round -Ave	0	0	0.67	3.34	27.34	72.67	81.34	87.34	87.34	87.34	87.34	87.34	87.34	87.34	87.34	87.34	87.34	87.34	87.34	87.34	87.34	87.34	87.34
		STDEVA	0	0	1.1547	1.1547	3.05505	6.1101	4.16333	4.16333	4.16333	4.16333	4.16333	4.16333	4.16333	4.16333	4.16333	4.16333	4.16333	4.16333	4.16333	4.16333	4.16333	4.16333	4.16333
		SE	0	0	0.666667	0.666667	1.76383	3.52767	2.4037	2.4037	2.4037	2.4037	2.4037	2.4037	2.4037	2.4037	2.4037	2.4037	2.4037	2.4037	2.4037	2.4037	2.4037	2.4037	2.4037
		Round SE	0	0	0.67	0.67	1.77	3.53	2.41	2.41	2.41	2.41	2.41	2.41	2.41	2.41	2.41	2.41	2.41	2.41	2.41	2.41	2.41	2.41	2.41
	PG>CG5337-IR	R1= 50 egg	0	0	0	1	11	36	42	42	42	42	42	42	42	42	42	42	42	42	42	42	42	42	42
		R2= 50 egg	0	0	0	2	14	35	39	44	44	44	44	44	44	44	44	44	44	44	44	44	44	44	44
		R3= 50 egg	0	0	0	2	15	37	40	42	45	47	47	47	47	47	47	47	47	47	47	47	47	47	47
		R1/50	0	0	0	2	22	72	84	84	84	84	84	84	84	84	84	84	84	84	84	84	84	84	84
		R2/50	0	0	0	4	28	70	78	88	88	88	88	88	88	88	88	88	88	88	88	88	88	88	88
		R3/50	0	0	0	4	30	74	80	84	90	94	94	94	94	94	94	94	94	94	94	94	94	94	94
		Average	0	0	0	3.33333	26.6667	72	80.6667	85.3333	87.3333	88.6667	88.6667	88.6667	88.6667	88.6667	88.6667	88.6667	88.6667	88.6667	88.6667	88.6667	88.6667	88.6667	88.6667
		Round -Ave	0	0	0	3.34	26.67	72	80.67	85.34	87.34	88.67	88.67	88.67	88.67	88.67	88.67	88.67	88.67	88.67	88.67	88.67	88.67	88.67	88.67
		STDEVA	0	0	0	1.1547	4.16333	2	3.05505	2.3094	3.05505	5.03322	5.03322	5.03322	5.03322	5.03322	5.03322	5.03322	5.03322	5.03322	5.03322	5.03322	5.03322	5.03322	5.03322
		SE	0	0	0	0.666667	2.4037	1.1547	1.76383	1.33333	1.76383	2.90593	2.90593	2.90593	2.90593	2.90593	2.90593	2.90593	2.90593	2.90593	2.90593	2.90593	2.90593	2.90593	2.90593
		Round SE	0	0	0	0.67	2.41	1.16	1.77	1.34	1.77	2.91	2.91	2.91	2.91	2.91	2.91	2.91	2.91	2.91	2.91	2.91	2.91	2.91	2.91
	PG>wkd-IR	R1= 50 egg	0	0	0	1	14	37	42	45	45	45	45	45	45	45	45	45	45	45	45	45	45	45	45
		R2= 50 egg	0	0	0	0	9	35	39	40	40	40	40	40	40	40	40	40	40	40	40	40	40	40	40
		R3= 50 egg	0	0	0	1	10	29	40	42	42	42	42	42	42	42	42	42	42	42	42	42	42	42	42
		R1/50	0	0	0	2	28	74	84	90	90	90	90	90	90	90	90	90	90	90	90	90	90	90	90
		R2/50	0	0	0	0	18	70	78	80	80	80	80	80	80	80	80	80	80	80	80	80	80	80	80
		R3/50	0	0	0	2	20	58	80	84	84	84	84	84	84	84	84	84	84	84	84	84	84	84	84
		Average	0	0	0	1.33333	22	67.3333	80.6667	84.6667	84.6667	84.6667	84.6667	84.6667	84.6667	84.6667	84.6667	84.6667	84.6667	84.6667	84.6667	84.6667	84.6667	84.6667	84.6667
		Round -Ave	0	0	0	1.34	22	67.34	80.67	84.67	84.67	84.67	84.67	84.67	84.67	84.67	84.67	84.67	84.67	84.67	84.67	84.67	84.67	84.67	84.67
		STDEVA	0	0	0	1.1547	5.2915	8.32666	3.05505	5.03322	5.03322	5.03322	5.03322	5.03322	5.03322	5.03322	5.03322	5.03322	5.03322	5.03322	5.03322	5.03322	5.03322	5.03322	5.03322
		SE	0	0	0	0.666667	3.05505	4.8074	1.76383	2.90593	2.90593	2.90593	2.90593	2.90593	2.90593	2.90593	2.90593	2.90593	2.90593	2.90593	2.90593	2.90593	2.90593	2.90593	2.90593
		Round SE	0	0	0	0.67	3.06	4.81	1.77	2.91	2.91	2.91	2.91	2.91	2.91	2.91	2.91	2.91	2.91	2.91	2.91	2.91	2.91	2.91	2.91
	PG>CG5745-IR	R1= 50 egg	0	0	0	2	12	37	44	44	44	44	44	44	44	44	44	44	44	44	44	44	44	44	44
		R2= 50 egg	0	0	0	1	11	35	39	43	43	43	43	43	43	43	43	43	43	43	43	43	43	43	43
		R3= 50 egg	0	0	0	0	9	27	38	40	42	42	42	42	42	42	42	42	42	42	42	42	42	42	42
		R1/50	0	0	0	4	24	74	88	88	88	88	88	88	88	88	88	88	88	88	88	88	88	88	88
		R2/50	0	0	0	2	22	70	78	86	86	86	86	86	86	86	86	86	86	86	86	86	86	86	86
		R3/50	0	0	0	0	18	54	76	80	84	84	84	84	84	84	84	84	84	84	84	84	84	84	84
		Average	0	0	0	2	21.3333	66	80.6667	84.6667	86	86	86	86	86	86	86	86	86	86	86	86	86	86	86
		Round -Ave	0	0	0	2	21.34	66	80.67	84.67	86	86	86	86	86	86	86	86	86	86	86	86	86	86	86
		STDEVA	0	0	0	2	3.05505	10.583	6.4291	4.16333	2	2	2	2	2	2	2	2	2	2	2	2	2	2	2
		SE	0	0	0	1.1547	1.76383	6.1101	3.71184	2.4037	1.1547	1.1547	1.1547	1.1547	1.1547	1.1547	1.1547	1.1547	1.1547	1.1547	1.1547	1.1547	1.1547	1.1547	1.1547
		Round SE	0	0	0	1.16	1.77	6.12	3.72	2.41	1.16	1.16	1.16	1.16	1.16	1.16	1.16	1.16	1.16	1.16	1.16	1.16	1.16	1.16	1.16
	PG>CG5916-IR	R1= 50 egg	0	0	0	1	12	37	42	42	42	42	42	42	42	42	42	42	42	42	42	42	42	42	42
		R2= 50 egg	0	0	0	1	10	32	40	41	41	41	41	41	41	41	41	41	41	41	41	41	41	41	41
		R3= 50 egg	0	0	1	3	14	36	43	46	46	46	46	46	46	46	46	46	46	46	46	46	46	46	46
		R1/50	0	0	0	2	24	74	84	84	84	84	84	84	84	84	84	84	84	84	84	84	84	84	84
		R2/50	0	0	0	2	20	64	80	82	82	82	82	82	82	82	82	82	82	82	82	82	82	82	82
		R3/50	0	0	2	6	28	72	86	92	92	92	92	92	92	92	92	92	92	92	92	92	92	92	92
		Average	0	0	0.666667	3.33333	24	70	83.3333	86	86	86	86	86	86	86	86	86	86	86	86	86	86	86	86
		Round -Ave	0	0	0.67	3.34	24	70	83.34	86	86	86	86	86	86	86	86	86	86	86	86	86	86	86	86
		STDEVA	0	0	1.1547	2.3094	4	5.2915	3.05505	5.2915	5.2915	5.2915	5.2915	5.2915	5.2915	5.2915	5.2915	5.2915	5.2915	5.2915	5.2915	5.2915	5.2915	5.2915	5.2915
		SE	0	0	0.666667	1.33333	2.3094	3.05505	1.76383	3.05505	3.05505	3.05505	3.05505	3.05505	3.05505	3.05505	3.05505	3.05505	3.05505	3.05505	3.05505	3.05505	3.05505	3.05505	3.05505
		Round SE	0	0	0.67	1.34	2.31	3.06	1.77	3.06	3.06	3.06	3.06	3.06	3.06	3.06	3.06	3.06	3.06	3.06	3.06	3.06	3.06	3.06	3.06
	PG>GAPsec-IR	R1= 50 egg	0	0	0	1	11	31	40	43	46	46	46	46	46	46	46	46	46	46	46	46	46	46	46
		R2= 50 egg	0	0	1	2	16	32	42	45	45	45	45	45	45	45	45	45	45	45	45	45	45	45	45
		R3= 50 egg	0	0	0	1	10	30	43	45	45	45	45	45	45	45	45	45	45	45	45	45	45	45	45
		R1/50	0	0	0	2	22	62	80	86	92	92	92	92	92	92	92	92	92	92	92	92	92	92	92
		R2/50	0	0	2	4	32	64	84	90	90	90	90	90	90	90	90	90	90	90	90	90	90	90	90
		R3/50	0	0	0	2	20	60	86	90	90	90	90	90	90	90	90	90	90	90	90	90	90	90	90
		Average	0	0	0.666667	2.66667	24.6667	62	83.3333	88.6667	90.6667	90.6667	90.6667	90.6667	90.6667	90.6667	90.6667	90.6667	90.6667	90.6667	90.6667	90.6667	90.6667	90.6667	90.6667
		Round -Ave	0	0	0.67	2.67	24.67	62	83.34	88.67	90.67	90.67	90.67	90.67	90.67	90.67	90.67	90.67	90.67	90.67	90.67	90.67	90.67	90.67	90.67
		STDEVA	0	0	1.1547	1.1547	6.4291	2	3.05505	2.3094	1.1547	1.1547	1.1547	1.1547	1.1547	1.1547	1.1547	1.1547	1.1547	1.1547	1.1547	1.1547	1.1547	1.1547	1.1547
		SE	0	0	0.666667	0.666667	3.71184	1.1547	1.76383	1.33333	0.666667	0.666667	0.666667	0.666667	0.666667	0.666667	0.666667	0.666667	0.666667	0.666667	0.666667	0.666667	0.666667	0.666667	0.666667
		Round SE	0	0	0.67	0.67	3.72	1.16	1.77	1.34	0.67	0.67	0.67	0.67	0.67	0.67	0.67	0.67	0.67	0.67	0.67	0.67	0.67	0.67	0.67
	PG>CG6182-IR	R1= 50 egg	0	0	1	2	4	14	30	38	38	38	38	38	38	38	38	38	38	38	38	38	38	38	38
		R2= 50 egg	0	0	0	0	3	17	36	42	42	42	42	42	42	42	42	42	42	42	42	42	42	42	42
		R3= 50 egg	0	0	0	1	6	16	33	40	40	40	40	40	40	40	40	40	40	40	40	40	40	40	40
		R1/50	0	0	2	4	8	28	60	76	76	76	76	76	76	76	76	76	76	76	76	76	76	76	76
		R2/50	0	0	0	0	6	34	72	84	84	84	84	84	84	84	84	84	84	84	84	84	84	84	84
		R3/50	0	0	0	2	12	32	66	80	80	80	80	80	80	80	80	80	80	80	80	80	80	80	80
		Average	0	0	0.666667	2	8.66667	31.3333	66	80	80	80	80	80	80	80	80	80	80	80	80	80	80	80	80
		Round -Ave	0	0	0.67	2	8.67	31.34	66	80	80	80	80	80	80	80	80	80	80	80	80	80	80	80	80
		STDEVA	0	0	1.1547	2	3.05505	3.05505	6	4	4	4	4	4	4	4	4	4	4	4	4	4	4	4	4
		SE	0	0	0.666667	1.1547	1.76383	1.76383	3.4641	2.3094	2.3094	2.3094	2.3094	2.3094	2.3094	2.3094	2.3094	2.3094	2.3094	2.3094	2.3094	2.3094	2.3094	2.3094	2.3094
		Round SE	0	0	0.67	1.16	1.77	1.77	3.47	2.31	2.31	2.31	2.31	2.31	2.31	2.31	2.31	2.31	2.31	2.31	2.31	2.31	2.31	2.31	2.31
	PG>Rab3-GAP-IR	R1= 50 egg	0	0	0	1	9	29	33	40	40	40	40	40	40	40	40	40	40	40	40	40	40	40	40
		R2= 50 egg	0	0	1	2	11	31	35	39	42	42	42	42	42	42	42	42	42	42	42	42	42	42	42
		R3= 50 egg	0	0	0	2	10	29	37	40	40	40	40	40	40	40	40	40	40	40	40	40	40	40	40
		R1/50	0	0	0	2	18	58	66	80	80	80	80	80	80	80	80	80	80	80	80	80	80	80	80
		R2/50	0	0	2	4	22	62	70	78	84	84	84	84	84	84	84	84	84	84	84	84	84	84	84
		R3/50	0	0	0	4	20	58	74	80	80	80	80	80	80	80	80	80	80	80	80	80	80	80	80
		Average	0	0	0.666667	3.33333	20	59.3333	70	79.3333	81.3333	81.3333	81.3333	81.3333	81.3333	81.3333	81.3333	81.3333	81.3333	81.3333	81.3333	81.3333	81.3333	81.3333	81.3333
		Round -Ave	0	0	0.67	3.34	20	59.34	70	79.34	81.34	81.34	81.34	81.34	81.34	81.34	81.34	81.34	81.34	81.34	81.34	81.34	81.34	81.34	81.34
		STDEVA	0	0	1.1547	1.1547	2	2.3094	4	1.1547	2.3094	2.3094	2.3094	2.3094	2.3094	2.3094	2.3094	2.3094	2.3094	2.3094	2.3094	2.3094	2.3094	2.3094	2.3094
		SE	0	0	0.666667	0.666667	1.1547	1.33333	2.3094	0.666667	1.33333	1.33333	1.33333	1.33333	1.33333	1.33333	1.33333	1.33333	1.33333	1.33333	1.33333	1.33333	1.33333	1.33333	1.33333
		Round SE	0	0	0.67	0.67	1.16	1.34	2.31	0.67	1.34	1.34	1.34	1.34	1.34	1.34	1.34	1.34	1.34	1.34	1.34	1.34	1.34	1.34	1.34
	PG>CG7112-IR	R1= 50 egg	0	0	0	1	8	14	38	40	40	40	40	40	40	40	40	40	40	40	40	40	40	40	40
		R2= 50 egg	0	0	0	0	9	17	36	41	41	41	41	41	41	41	41	41	41	41	41	41	41	41	41
		R3= 50 egg	0	0	0	1	11	29	39	44	44	44	44	44	44	44	44	44	44	44	44	44	44	44	44
		R1/50	0	0	0	2	16	28	76	80	80	80	80	80	80	80	80	80	80	80	80	80	80	80	80
		R2/50	0	0	0	0	18	34	72	82	82	82	82	82	82	82	82	82	82	82	82	82	82	82	82
		R3/50	0	0	0	2	22	58	78	88	88	88	88	88	88	88	88	88	88	88	88	88	88	88	88
		Average	0	0	0	1.33333	18.6667	40	75.3333	83.3333	83.3333	83.3333	83.3333	83.3333	83.3333	83.3333	83.3333	83.3333	83.3333	83.3333	83.3333	83.3333	83.3333	83.3333	83.3333
		Round -Ave	0	0	0	1.34	18.67	40	75.34	83.34	83.34	83.34	83.34	83.34	83.34	83.34	83.34	83.34	83.34	83.34	83.34	83.34	83.34	83.34	83.34
		STDEVA	0	0	0	1.1547	3.05505	15.8745	3.05505	4.16333	4.16333	4.16333	4.16333	4.16333	4.16333	4.16333	4.16333	4.16333	4.16333	4.16333	4.16333	4.16333	4.16333	4.16333	4.16333
		SE	0	0	0	0.666667	1.76383	9.16515	1.76383	2.4037	2.4037	2.4037	2.4037	2.4037	2.4037	2.4037	2.4037	2.4037	2.4037	2.4037	2.4037	2.4037	2.4037	2.4037	2.4037
		Round SE	0	0	0	0.67	1.77	9.17	1.77	2.41	2.41	2.41	2.41	2.41	2.41	2.41	2.41	2.41	2.41	2.41	2.41	2.41	2.41	2.41	2.41
	PG>CG7324-IR	R1= 50 egg	0	0	1	4	12	37	42	42	44	44	44	44	44	44	44	44	44	44	44	44	44	44	44
		R2= 50 egg	0	0	1	3	16	36	41	41	41	41	41	41	41	41	41	41	41	41	41	41	41	41	41
		R3= 50 egg	0	0	0	4	14	34	40	42	42	42	42	42	42	42	42	42	42	42	42	42	42	42	42
		R1/50	0	0	2	8	24	74	84	84	88	88	88	88	88	88	88	88	88	88	88	88	88	88	88
		R2/50	0	0	2	6	32	72	82	82	82	82	82	82	82	82	82	82	82	82	82	82	82	82	82
		R3/50	0	0	0	8	28	68	80	84	84	84	84	84	84	84	84	84	84	84	84	84	84	84	84
		Average	0	0	1.33333	7.33333	28	71.3333	82	83.3333	84.6667	84.6667	84.6667	84.6667	84.6667	84.6667	84.6667	84.6667	84.6667	84.6667	84.6667	84.6667	84.6667	84.6667	84.6667
		Round -Ave	0	0	1.34	7.34	28	71.34	82	83.34	84.67	84.67	84.67	84.67	84.67	84.67	84.67	84.67	84.67	84.67	84.67	84.67	84.67	84.67	84.67
		STDEVA	0	0	1.1547	1.1547	4	3.05505	2	1.1547	3.05505	3.05505	3.05505	3.05505	3.05505	3.05505	3.05505	3.05505	3.05505	3.05505	3.05505	3.05505	3.05505	3.05505	3.05505
		SE	0	0	0.666667	0.666667	2.3094	1.76383	1.1547	0.666667	1.76383	1.76383	1.76383	1.76383	1.76383	1.76383	1.76383	1.76383	1.76383	1.76383	1.76383	1.76383	1.76383	1.76383	1.76383
		Round SE	0	0	0.67	0.67	2.31	1.77	1.16	0.67	1.77	1.77	1.77	1.77	1.77	1.77	1.77	1.77	1.77	1.77	1.77	1.77	1.77	1.77	1.77
	PG>CG7742-IR	R1= 50 egg	0	0	1	2	12	34	40	40	40	40	40	40	40	40	40	40	40	40	40	40	40	40	40
		R2= 50 egg	0	0	1	4	14	30	38	41	41	41	41	41	41	41	41	41	41	41	41	41	41	41	41
		R3= 50 egg	0	0	0	1	11	32	40	42	42	42	43	43	43	43	43	43	43	43	43	43	43	43	43
		R1/50	0	0	2	4	24	68	80	80	80	80	80	80	80	80	80	80	80	80	80	80	80	80	80
		R2/50	0	0	2	8	28	60	76	82	82	82	82	82	82	82	82	82	82	82	82	82	82	82	82
		R3/50	0	0	0	2	22	64	80	84	84	84	86	86	86	86	86	86	86	86	86	86	86	86	86
		Average	0	0	1.33333	4.66667	24.6667	64	78.6667	82	82	82	82.6667	82.6667	82.6667	82.6667	82.6667	82.6667	82.6667	82.6667	82.6667	82.6667	82.6667	82.6667	82.6667
		Round -Ave	0	0	1.34	4.67	24.67	64	78.67	82	82	82	82.67	82.67	82.67	82.67	82.67	82.67	82.67	82.67	82.67	82.67	82.67	82.67	82.67
		STDEVA	0	0	1.1547	3.05505	3.05505	4	2.3094	2	2	2	3.05505	3.05505	3.05505	3.05505	3.05505	3.05505	3.05505	3.05505	3.05505	3.05505	3.05505	3.05505	3.05505
		SE	0	0	0.666667	1.76383	1.76383	2.3094	1.33333	1.1547	1.1547	1.1547	1.76383	1.76383	1.76383	1.76383	1.76383	1.76383	1.76383	1.76383	1.76383	1.76383	1.76383	1.76383	1.76383
		Round SE	0	0	0.67	1.77	1.77	2.31	1.34	1.16	1.16	1.16	1.77	1.77	1.77	1.77	1.77	1.77	1.77	1.77	1.77	1.77	1.77	1.77	1.77
	PG>RN-tre-IR	R1= 50 egg	0	0	0	0	3	13	36	41	41	41	41	41	41	41	41	41	41	41	41	41	41	41	41
		R2= 50 egg	0	0	0	0	4	17	33	39	39	39	39	39	39	39	39	39	39	39	39	39	39	39	39
		R3= 50 egg	0	0	0	1	6	20	34	40	40	40	40	40	40	40	40	40	40	40	40	40	40	40	40
		R1/50	0	0	0	0	6	26	72	82	82	82	82	82	82	82	82	82	82	82	82	82	82	82	82
		R2/50	0	0	0	0	8	34	66	78	78	78	78	78	78	78	78	78	78	78	78	78	78	78	78
		R3/50	0	0	0	2	12	40	68	80	80	80	80	80	80	80	80	80	80	80	80	80	80	80	80
		Average	0	0	0	0.666667	8.66667	33.3333	68.6667	80	80	80	80	80	80	80	80	80	80	80	80	80	80	80	80
		Round -Ave	0	0	0	0.67	8.67	33.34	68.67	80	80	80	80	80	80	80	80	80	80	80	80	80	80	80	80
		STDEVA	0	0	0	1.1547	3.05505	7.02377	3.05505	2	2	2	2	2	2	2	2	2	2	2	2	2	2	2	2
		SE	0	0	0	0.666667	1.76383	4.05518	1.76383	1.1547	1.1547	1.1547	1.1547	1.1547	1.1547	1.1547	1.1547	1.1547	1.1547	1.1547	1.1547	1.1547	1.1547	1.1547	1.1547
		Round SE	0	0	0	0.67	1.77	4.06	1.77	1.16	1.16	1.16	1.16	1.16	1.16	1.16	1.16	1.16	1.16	1.16	1.16	1.16	1.16	1.16	1.16
	PG>CG8155-IR	R1= 50 egg	0	0	1	3	14	39	42	43	43	43	43	43	43	43	43	43	43	43	43	43	43	43	43
		R2= 50 egg	0	0	1	2	12	37	40	41	41	41	41	41	41	41	41	41	41	41	41	41	41	41	41
		R3= 50 egg	0	0	0	1	11	31	39	43	43	44	44	44	44	44	44	44	44	44	44	44	44	44	44
		R1/50	0	0	2	6	28	78	84	86	86	86	86	86	86	86	86	86	86	86	86	86	86	86	86
		R2/50	0	0	2	4	24	74	80	82	82	82	82	82	82	82	82	82	82	82	82	82	82	82	82
		R3/50	0	0	0	2	22	62	78	86	86	88	88	88	88	88	88	88	88	88	88	88	88	88	88
		Average	0	0	1.33333	4	24.6667	71.3333	80.6667	84.6667	84.6667	85.3333	85.3333	85.3333	85.3333	85.3333	85.3333	85.3333	85.3333	85.3333	85.3333	85.3333	85.3333	85.3333	85.3333
		Round -Ave	0	0	1.34	4	24.67	71.34	80.67	84.67	84.67	85.34	85.34	85.34	85.34	85.34	85.34	85.34	85.34	85.34	85.34	85.34	85.34	85.34	85.34
		STDEVA	0	0	1.1547	2	3.05505	8.32666	3.05505	2.3094	2.3094	3.05505	3.05505	3.05505	3.05505	3.05505	3.05505	3.05505	3.05505	3.05505	3.05505	3.05505	3.05505	3.05505	3.05505
		SE	0	0	0.666667	1.1547	1.76383	4.8074	1.76383	1.33333	1.33333	1.76383	1.76383	1.76383	1.76383	1.76383	1.76383	1.76383	1.76383	1.76383	1.76383	1.76383	1.76383	1.76383	1.76383
		Round SE	0	0	0.67	1.16	1.77	4.81	1.77	1.34	1.34	1.77	1.77	1.77	1.77	1.77	1.77	1.77	1.77	1.77	1.77	1.77	1.77	1.77	1.77
	PG>CG8449-IR	R1= 50 egg	0	0	0	0	3	16	31	39	40	40	40	40	40	40	40	40	40	40	40	40	40	40	40
		R2= 50 egg	0	0	1	0	1	13	24	36	41	41	41	41	41	41	41	41	41	41	41	41	41	41	41
		R3= 50 egg	0	0	0	0	2	14	28	37	41	41	41	41	41	41	41	41	41	41	41	41	41	41	41
		R1/50	0	0	0	0	6	32	62	78	80	80	80	80	80	80	80	80	80	80	80	80	80	80	80
		R2/50	0	0	2	0	2	26	48	72	82	82	82	82	82	82	82	82	82	82	82	82	82	82	82
		R3/50	0	0	0	0	4	28	56	74	82	82	82	82	82	82	82	82	82	82	82	82	82	82	82
		Average	0	0	0.666667	0	4	28.6667	55.3333	74.6667	81.3333	81.3333	81.3333	81.3333	81.3333	81.3333	81.3333	81.3333	81.3333	81.3333	81.3333	81.3333	81.3333	81.3333	81.3333
		Round -Ave	0	0	0.67	0	4	28.67	55.34	74.67	81.34	81.34	81.34	81.34	81.34	81.34	81.34	81.34	81.34	81.34	81.34	81.34	81.34	81.34	81.34
		STDEVA	0	0	1.1547	0	2	3.05505	7.02377	3.05505	1.1547	1.1547	1.1547	1.1547	1.1547	1.1547	1.1547	1.1547	1.1547	1.1547	1.1547	1.1547	1.1547	1.1547	1.1547
		SE	0	0	0.666667	0	1.1547	1.76383	4.05518	1.76383	0.666667	0.666667	0.666667	0.666667	0.666667	0.666667	0.666667	0.666667	0.666667	0.666667	0.666667	0.666667	0.666667	0.666667	0.666667
		Round SE	0	0	0.67	0	1.16	1.77	4.06	1.77	0.67	0.67	0.67	0.67	0.67	0.67	0.67	0.67	0.67	0.67	0.67	0.67	0.67	0.67	0.67
	PG>sky-IR	R1= 50 egg	0	1	2	4	14	36	44	44	44	44	44	44	44	44	44	44	44	44	44	44	44	44	44
		R2= 50 egg	0	0	1	3	10	34	41	43	43	43	43	43	43	43	43	43	43	43	43	43	43	43	43
		R3= 50 egg	0	0	1	5	13	31	42	42	42	42	42	42	42	42	42	42	42	42	42	42	42	42	42
		R1/50	0	2	4	8	28	72	88	88	88	88	88	88	88	88	88	88	88	88	88	88	88	88	88
		R2/50	0	0	2	6	20	68	82	86	86	86	86	86	86	86	86	86	86	86	86	86	86	86	86
		R3/50	0	0	2	10	26	62	84	84	84	84	84	84	84	84	84	84	84	84	84	84	84	84	84
		Average	0	0.666667	2.66667	8	24.6667	67.3333	84.6667	86	86	86	86	86	86	86	86	86	86	86	86	86	86	86	86
		Round -Ave	0	0.67	2.67	8	24.67	67.34	84.67	86	86	86	86	86	86	86	86	86	86	86	86	86	86	86	86
		STDEVA	0	1.1547	1.1547	2	4.16333	5.03322	3.05505	2	2	2	2	2	2	2	2	2	2	2	2	2	2	2	2
		SE	0	0.666667	0.666667	1.1547	2.4037	2.90593	1.76383	1.1547	1.1547	1.1547	1.1547	1.1547	1.1547	1.1547	1.1547	1.1547	1.1547	1.1547	1.1547	1.1547	1.1547	1.1547	1.1547
		Round SE	0	0.67	0.67	1.16	2.41	2.91	1.77	1.16	1.16	1.16	1.16	1.16	1.16	1.16	1.16	1.16	1.16	1.16	1.16	1.16	1.16	1.16	1.16
	PG>CG11490-IR	R1= 50 egg	0	0	1	3	17	36	43	43	43	43	43	43	43	43	43	43	43	43	43	43	43	43	43
		R2= 50 egg	0	0	1	2	15	37	44	44	44	44	44	44	44	44	44	44	44	44	44	44	44	44	44
		R3= 50 egg	0	0	2	4	16	39	42	42	42	42	42	42	42	42	42	42	42	42	42	42	42	42	42
		R1/50	0	0	2	6	34	72	86	86	86	86	86	86	86	86	86	86	86	86	86	86	86	86	86
		R2/50	0	0	2	4	30	74	88	88	88	88	88	88	88	88	88	88	88	88	88	88	88	88	88
		R3/50	0	0	4	8	32	78	84	84	84	84	84	84	84	84	84	84	84	84	84	84	84	84	84
		Average	0	0	2.66667	6	32	74.6667	86	86	86	86	86	86	86	86	86	86	86	86	86	86	86	86	86
		Round -Ave	0	0	2.67	6	32	74.67	86	86	86	86	86	86	86	86	86	86	86	86	86	86	86	86	86
		STDEVA	0	0	1.1547	2	2	3.05505	2	2	2	2	2	2	2	2	2	2	2	2	2	2	2	2	2
		SE	0	0	0.666667	1.1547	1.1547	1.76383	1.1547	1.1547	1.1547	1.1547	1.1547	1.1547	1.1547	1.1547	1.1547	1.1547	1.1547	1.1547	1.1547	1.1547	1.1547	1.1547	1.1547
		Round SE	0	0	0.67	1.16	1.16	1.77	1.16	1.16	1.16	1.16	1.16	1.16	1.16	1.16	1.16	1.16	1.16	1.16	1.16	1.16	1.16	1.16	1.16
	PG>CG12241-IR	R1= 50 egg	0	0	1	4	18	40	41	41	41	41	41	41	41	41	41	41	41	41	41	41	41	41	41
		R2= 50 egg	0	0	1	2	19	37	42	42	42	42	42	42	42	42	42	42	42	42	42	42	42	42	42
		R3= 50 egg	0	0	0	3	17	38	42	42	42	42	42	42	42	42	42	42	42	42	42	42	42	42	42
		R1/50	0	0	2	8	36	80	82	82	82	82	82	82	82	82	82	82	82	82	82	82	82	82	82
		R2/50	0	0	2	4	38	74	84	84	84	84	84	84	84	84	84	84	84	84	84	84	84	84	84
		R3/50	0	0	0	6	34	76	84	84	84	84	84	84	84	84	84	84	84	84	84	84	84	84	84
		Average	0	0	1.33333	6	36	76.6667	83.3333	83.3333	83.3333	83.3333	83.3333	83.3333	83.3333	83.3333	83.3333	83.3333	83.3333	83.3333	83.3333	83.3333	83.3333	83.3333	83.3333
		Round -Ave	0	0	1.34	6	36	76.67	83.34	83.34	83.34	83.34	83.34	83.34	83.34	83.34	83.34	83.34	83.34	83.34	83.34	83.34	83.34	83.34	83.34
		STDEVA	0	0	1.1547	2	2	3.05505	1.1547	1.1547	1.1547	1.1547	1.1547	1.1547	1.1547	1.1547	1.1547	1.1547	1.1547	1.1547	1.1547	1.1547	1.1547	1.1547	1.1547
		SE	0	0	0.666667	1.1547	1.1547	1.76383	0.666667	0.666667	0.666667	0.666667	0.666667	0.666667	0.666667	0.666667	0.666667	0.666667	0.666667	0.666667	0.666667	0.666667	0.666667	0.666667	0.666667
		Round SE	0	0	0.67	1.16	1.16	1.77	0.67	0.67	0.67	0.67	0.67	0.67	0.67	0.67	0.67	0.67	0.67	0.67	0.67	0.67	0.67	0.67	0.67
	PG>CG16896-IR	R1= 50 egg	0	0	1	2	11	34	42	42	42	42	42	42	42	42	42	42	42	42	42	42	42	42	42
		R2= 50 egg	0	0	1	2	10	37	40	40	40	40	40	40	40	40	40	40	40	40	40	40	40	40	40
		R3= 50 egg	0	0	0	3	17	38	39	39	39	39	39	39	39	39	39	39	39	39	39	39	39	39	39
		R1/50	0	0	2	4	22	68	84	84	84	84	84	84	84	84	84	84	84	84	84	84	84	84	84
		R2/50	0	0	2	4	20	74	80	80	80	80	80	80	80	80	80	80	80	80	80	80	80	80	80
		R3/50	0	0	0	6	34	76	78	78	78	78	78	78	78	78	78	78	78	78	78	78	78	78	78
		Average	0	0	1.33333	4.66667	25.3333	72.6667	80.6667	80.6667	80.6667	80.6667	80.6667	80.6667	80.6667	80.6667	80.6667	80.6667	80.6667	80.6667	80.6667	80.6667	80.6667	80.6667	80.6667
		Round -Ave	0	0	1.34	4.67	25.34	72.67	80.67	80.67	80.67	80.67	80.67	80.67	80.67	80.67	80.67	80.67	80.67	80.67	80.67	80.67	80.67	80.67	80.67
		STDEVA	0	0	1.1547	1.1547	7.57188	4.16333	3.05505	3.05505	3.05505	3.05505	3.05505	3.05505	3.05505	3.05505	3.05505	3.05505	3.05505	3.05505	3.05505	3.05505	3.05505	3.05505	3.05505
		SE	0	0	0.666667	0.666667	4.37163	2.4037	1.76383	1.76383	1.76383	1.76383	1.76383	1.76383	1.76383	1.76383	1.76383	1.76383	1.76383	1.76383	1.76383	1.76383	1.76383	1.76383	1.76383
		Round SE	0	0	0.67	0.67	4.38	2.41	1.77	1.77	1.77	1.77	1.77	1.77	1.77	1.77	1.77	1.77	1.77	1.77	1.77	1.77	1.77	1.77	1.77
	PG>CG17883-IR	R1= 50 egg	0	0	1	4	13	34	40	40	40	40	40	40	40	40	40	40	40	40	40	40	40	40	40
		R2= 50 egg	0	0	1	3	12	37	41	41	41	41	41	41	41	41	41	41	41	41	41	41	41	41	41
		R3= 50 egg	0	0	0	1	14	29	36	40	42	42	43	43	43	43	43	43	43	43	43	43	43	43	43
		R1/50	0	0	2	8	26	68	80	80	80	80	80	80	80	80	80	80	80	80	80	80	80	80	80
		R2/50	0	0	2	6	24	74	82	82	82	82	82	82	82	82	82	82	82	82	82	82	82	82	82
		R3/50	0	0	0	2	28	58	72	80	84	84	86	86	86	86	86	86	86	86	86	86	86	86	86
		Average	0	0	1.33333	5.33333	26	66.6667	78	80.6667	82	82	82.6667	82.6667	82.6667	82.6667	82.6667	82.6667	82.6667	82.6667	82.6667	82.6667	82.6667	82.6667	82.6667
		Round -Ave	0	0	1.34	5.34	26	66.67	78	80.67	82	82	82.67	82.67	82.67	82.67	82.67	82.67	82.67	82.67	82.67	82.67	82.67	82.67	82.67
		STDEVA	0	0	1.1547	3.05505	2	8.0829	5.2915	1.1547	2	2	3.05505	3.05505	3.05505	3.05505	3.05505	3.05505	3.05505	3.05505	3.05505	3.05505	3.05505	3.05505	3.05505
		SE	0	0	0.666667	1.76383	1.1547	4.66667	3.05505	0.666667	1.1547	1.1547	1.76383	1.76383	1.76383	1.76383	1.76383	1.76383	1.76383	1.76383	1.76383	1.76383	1.76383	1.76383	1.76383
		Round SE	0	0	0.67	1.77	1.16	4.67	3.06	0.67	1.16	1.16	1.77	1.77	1.77	1.77	1.77	1.77	1.77	1.77	1.77	1.77	1.77	1.77	1.77
	PG>tbc-IR	R1= 50 egg	0	0	1	4	13	38	42	46	46	46	46	46	46	46	46	46	46	46	46	46	46	46	46
		R2= 50 egg	0	0	1	3	17	40	44	44	44	44	44	44	44	44	44	44	44	44	44	44	44	44	44
		R3= 50 egg	0	0	1	4	14	29	39	43	43	43	43	43	43	43	43	43	43	43	43	43	43	43	43
		R1/50	0	0	2	8	26	76	84	92	92	92	92	92	92	92	92	92	92	92	92	92	92	92	92
		R2/50	0	0	2	6	34	80	88	88	88	88	88	88	88	88	88	88	88	88	88	88	88	88	88
		R3/50	0	0	2	8	28	58	78	86	86	86	86	86	86	86	86	86	86	86	86	86	86	86	86
		Average	0	0	2	7.33333	29.3333	71.3333	83.3333	88.6667	88.6667	88.6667	88.6667	88.6667	88.6667	88.6667	88.6667	88.6667	88.6667	88.6667	88.6667	88.6667	88.6667	88.6667	88.6667
		Round -Ave	0	0	2	7.34	29.34	71.34	83.34	88.67	88.67	88.67	88.67	88.67	88.67	88.67	88.67	88.67	88.67	88.67	88.67	88.67	88.67	88.67	88.67
		STDEVA	0	0	0	1.1547	4.16333	11.7189	5.03322	3.05505	3.05505	3.05505	3.05505	3.05505	3.05505	3.05505	3.05505	3.05505	3.05505	3.05505	3.05505	3.05505	3.05505	3.05505	3.05505
		SE	0	0	0	0.666667	2.4037	6.76593	2.90593	1.76383	1.76383	1.76383	1.76383	1.76383	1.76383	1.76383	1.76383	1.76383	1.76383	1.76383	1.76383	1.76383	1.76383	1.76383	1.76383
		Round SE	0	0	0	0.67	2.41	6.77	2.91	1.77	1.77	1.77	1.77	1.77	1.77	1.77	1.77	1.77	1.77	1.77	1.77	1.77	1.77	1.77	1.77
	PG>Muc14A-IR	R1= 50 egg	0	0	0	0	2	10	31	39	39	39	39	39	39	39	39	39	39	39	39	39	39	39	39
		R2= 50 egg	0	0	0	0	4	11	32	40	42	42	42	42	42	42	42	42	42	42	42	42	42	42	42
		R3= 50 egg	0	0	0	0	3	13	29	37	39	40	40	40	40	40	40	40	40	40	40	40	40	40	40
		R1/50	0	0	0	0	4	20	62	78	78	78	78	78	78	78	78	78	78	78	78	78	78	78	78
		R2/50	0	0	0	0	8	22	64	80	84	84	84	84	84	84	84	84	84	84	84	84	84	84	84
		R3/50	0	0	0	0	6	26	58	74	78	80	80	80	80	80	80	80	80	80	80	80	80	80	80
		Average	0	0	0	0	6	22.6667	61.3333	77.3333	80	80.6667	80.6667	80.6667	80.6667	80.6667	80.6667	80.6667	80.6667	80.6667	80.6667	80.6667	80.6667	80.6667	80.6667
		Round -Ave	0	0	0	0	6	22.67	61.34	77.34	80	80.67	80.67	80.67	80.67	80.67	80.67	80.67	80.67	80.67	80.67	80.67	80.67	80.67	80.67
		STDEVA	0	0	0	0	2	3.05505	3.05505	3.05505	3.4641	3.05505	3.05505	3.05505	3.05505	3.05505	3.05505	3.05505	3.05505	3.05505	3.05505	3.05505	3.05505	3.05505	3.05505
		SE	0	0	0	0	1.1547	1.76383	1.76383	1.76383	2	1.76383	1.76383	1.76383	1.76383	1.76383	1.76383	1.76383	1.76383	1.76383	1.76383	1.76383	1.76383	1.76383	1.76383
		Round SE	0	0	0	0	1.16	1.77	1.77	1.77	2	1.77	1.77	1.77	1.77	1.77	1.77	1.77	1.77	1.77	1.77	1.77	1.77	1.77	1.77
	PG>plx-IR	R1= 50 egg	0	0	1	4	18	33	40	42	42	42	42	42	42	42	42	42	42	42	42	42	42	42	42
		R2= 50 egg	0	0	0	2	13	29	39	44	44	44	44	44	44	44	44	44	44	44	44	44	44	44	44
		R3= 50 egg	0	0	0	3	12	36	44	44	44	44	44	44	44	44	44	44	44	44	44	44	44	44	44
		R1/50	0	0	2	8	36	66	80	84	84	84	84	84	84	84	84	84	84	84	84	84	84	84	84
		R2/50	0	0	0	4	26	58	78	88	88	88	88	88	88	88	88	88	88	88	88	88	88	88	88
		R3/50	0	0	0	6	24	72	88	88	88	88	88	88	88	88	88	88	88	88	88	88	88	88	88
		Average	0	0	0.666667	6	28.6667	65.3333	82	86.6667	86.6667	86.6667	86.6667	86.6667	86.6667	86.6667	86.6667	86.6667	86.6667	86.6667	86.6667	86.6667	86.6667	86.6667	86.6667
		Round -Ave	0	0	0.67	6	28.67	65.34	82	86.67	86.67	86.67	86.67	86.67	86.67	86.67	86.67	86.67	86.67	86.67	86.67	86.67	86.67	86.67	86.67
		STDEVA	0	0	1.1547	2	6.4291	7.02377	5.2915	2.3094	2.3094	2.3094	2.3094	2.3094	2.3094	2.3094	2.3094	2.3094	2.3094	2.3094	2.3094	2.3094	2.3094	2.3094	2.3094
		SE	0	0	0.666667	1.1547	3.71184	4.05518	3.05505	1.33333	1.33333	1.33333	1.33333	1.33333	1.33333	1.33333	1.33333	1.33333	1.33333	1.33333	1.33333	1.33333	1.33333	1.33333	1.33333
		Round SE	0	0	0.67	1.16	3.72	4.06	3.06	1.34	1.34	1.34	1.34	1.34	1.34	1.34	1.34	1.34	1.34	1.34	1.34	1.34	1.34	1.34	1.34
	PG>CG42795-IR	R1= 50 egg	0	0	0	2	11	30	37	42	42	42	42	42	42	42	42	42	42	42	42	42	42	42	42
		R2= 50 egg	0	0	0	2	10	26	33	38	40	41	41	41	41	41	41	41	41	41	41	41	41	41	41
		R3= 50 egg	0	0	0	1	9	29	38	41	41	41	41	41	41	41	41	41	41	41	41	41	41	41	41
		R1/50	0	0	0	4	22	60	74	84	84	84	84	84	84	84	84	84	84	84	84	84	84	84	84
		R2/50	0	0	0	4	20	52	66	76	80	82	82	82	82	82	82	82	82	82	82	82	82	82	82
		R3/50	0	0	0	2	18	58	76	82	82	82	82	82	82	82	82	82	82	82	82	82	82	82	82
		Average	0	0	0	3.33333	20	56.6667	72	80.6667	82	82.6667	82.6667	82.6667	82.6667	82.6667	82.6667	82.6667	82.6667	82.6667	82.6667	82.6667	82.6667	82.6667	82.6667
		Round -Ave	0	0	0	3.34	20	56.67	72	80.67	82	82.67	82.67	82.67	82.67	82.67	82.67	82.67	82.67	82.67	82.67	82.67	82.67	82.67	82.67
		STDEVA	0	0	0	1.1547	2	4.16333	5.2915	4.16333	2	1.1547	1.1547	1.1547	1.1547	1.1547	1.1547	1.1547	1.1547	1.1547	1.1547	1.1547	1.1547	1.1547	1.1547
		SE	0	0	0	0.666667	1.1547	2.4037	3.05505	2.4037	1.1547	0.666667	0.666667	0.666667	0.666667	0.666667	0.666667	0.666667	0.666667	0.666667	0.666667	0.666667	0.666667	0.666667	0.666667
		Round SE	0	0	0	0.67	1.16	2.41	3.06	2.41	1.16	0.67	0.67	0.67	0.67	0.67	0.67	0.67	0.67	0.67	0.67	0.67	0.67	0.67	0.67
	PG>Msp-300-IR	R1= 50 egg	0	0	0	0	0	0	0	2	6	11	27	33	39	41	41	41	41	41	41	41	41	41	41
		R2= 50 egg	0	0	0	0	0	0	0	1	5	9	22	30	36	40	40	40	40	40	40	40	40	40	40
		R3= 50 egg	0	0	0	0	0	0	1	2	7	10	20	28	37	42	42	42	42	42	42	42	42	42	42
		R1/50	0	0	0	0	0	0	0	4	12	22	54	66	78	82	82	82	82	82	82	82	82	82	82
		R2/50	0	0	0	0	0	0	0	2	10	18	44	60	72	80	80	80	80	80	80	80	80	80	80
		R3/50	0	0	0	0	0	0	2	4	14	20	40	56	74	84	84	84	84	84	84	84	84	84	84
		Average	0	0	0	0	0	0	0.666667	3.33333	12	20	46	60.6667	74.6667	82	82	82	82	82	82	82	82	82	82
		Round -Ave	0	0	0	0	0	0	0.67	3.34	12	20	46	60.67	74.67	82	82	82	82	82	82	82	82	82	82
		STDEVA	0	0	0	0	0	0	1.1547	1.1547	2	2	7.2111	5.03322	3.05505	2	2	2	2	2	2	2	2	2	2
		SE	0	0	0	0	0	0	0.666667	0.666667	1.1547	1.1547	4.16333	2.90593	1.76383	1.1547	1.1547	1.1547	1.1547	1.1547	1.1547	1.1547	1.1547	1.1547	1.1547
		Round SE	0	0	0	0	0	0	0.67	0.67	1.16	1.16	4.17	2.91	1.77	1.16	1.16	1.16	1.16	1.16	1.16	1.16	1.16	1.16	1.16
	PG>bulli-IR	R1= 50 egg	0	0	0	1	9	27	36	43	43	43	43	43	43	43	43	43	43	43	43	43	43	43	43
		R2= 50 egg	0	0	0	2	11	28	37	42	42	42	42	42	42	42	42	42	42	42	42	42	42	42	42
		R3= 50 egg	0	0	0	1	10	29	39	41	41	41	41	41	41	41	41	41	41	41	41	41	41	41	41
		R1/50	0	0	0	2	18	54	72	86	86	86	86	86	86	86	86	86	86	86	86	86	86	86	86
		R2/50	0	0	0	4	22	56	74	84	84	84	84	84	84	84	84	84	84	84	84	84	84	84	84
		R3/50	0	0	0	2	20	58	78	82	82	82	82	82	82	82	82	82	82	82	82	82	82	82	82
		Average	0	0	0	2.66667	20	56	74.6667	84	84	84	84	84	84	84	84	84	84	84	84	84	84	84	84
		Round -Ave	0	0	0	2.67	20	56	74.67	84	84	84	84	84	84	84	84	84	84	84	84	84	84	84	84
		STDEVA	0	0	0	1.1547	2	2	3.05505	2	2	2	2	2	2	2	2	2	2	2	2	2	2	2	2
		SE	0	0	0	0.666667	1.1547	1.1547	1.76383	1.1547	1.1547	1.1547	1.1547	1.1547	1.1547	1.1547	1.1547	1.1547	1.1547	1.1547	1.1547	1.1547	1.1547	1.1547	1.1547
		Round SE	0	0	0	0.67	1.16	1.16	1.77	1.16	1.16	1.16	1.16	1.16	1.16	1.16	1.16	1.16	1.16	1.16	1.16	1.16	1.16	1.16	1.16
	PG>CCZ1-IR	R1= 50 egg	0	0	0	0	1	9	27	38	42	43	43	43	43	43	43	43	43	43	43	43	43	43	43
		R2= 50 egg	0	0	0	0	2	7	25	33	39	39	40	40	40	40	40	40	40	40	40	40	40	40	40
		R3= 50 egg	0	0	0	0	1	10	24	35	40	42	42	42	42	42	42	42	42	42	42	42	42	42	42
		R1/50	0	0	0	0	2	18	54	76	84	86	86	86	86	86	86	86	86	86	86	86	86	86	86
		R2/50	0	0	0	0	4	14	50	66	78	78	80	80	80	80	80	80	80	80	80	80	80	80	80
		R3/50	0	0	0	0	2	20	48	70	80	84	84	84	84	84	84	84	84	84	84	84	84	84	84
		Average	0	0	0	0	2.66667	17.3333	50.6667	70.6667	80.6667	82.6667	83.3333	83.3333	83.3333	83.3333	83.3333	83.3333	83.3333	83.3333	83.3333	83.3333	83.3333	83.3333	83.3333
		Round -Ave	0	0	0	0	2.67	17.34	50.67	70.67	80.67	82.67	83.34	83.34	83.34	83.34	83.34	83.34	83.34	83.34	83.34	83.34	83.34	83.34	83.34
		STDEVA	0	0	0	0	1.1547	3.05505	3.05505	5.03322	3.05505	4.16333	3.05505	3.05505	3.05505	3.05505	3.05505	3.05505	3.05505	3.05505	3.05505	3.05505	3.05505	3.05505	3.05505
		SE	0	0	0	0	0.666667	1.76383	1.76383	2.90593	1.76383	2.4037	1.76383	1.76383	1.76383	1.76383	1.76383	1.76383	1.76383	1.76383	1.76383	1.76383	1.76383	1.76383	1.76383
		Round SE	0	0	0	0	0.67	1.77	1.77	2.91	1.77	2.41	1.77	1.77	1.77	1.77	1.77	1.77	1.77	1.77	1.77	1.77	1.77	1.77	1.77
	PG>Mon1-IR	R1= 50 egg	0	0	2	3	9	23	39	42	42	42	42	42	42	42	42	42	42	42	42	42	42	42	42
		R2= 50 egg	0	0	0	1	8	24	37	40	41	41	41	41	41	41	41	41	41	41	41	41	41	41	41
		R3= 50 egg	0	0	0	0	6	18	33	39	40	40	40	40	40	40	40	40	40	40	40	40	40	40	40
		R1/50	0	0	0.04	0.06	0.18	0.46	0.78	0.84	0.84	0.84	0.84	0.84	0.84	0.84	0.84	0.84	0.84	0.84	0.84	0.84	0.84	0.84	0.84
		R2/50	0	0	0	0.02	0.16	0.48	0.74	0.8	0.82	0.82	0.82	0.82	0.82	0.82	0.82	0.82	0.82	0.82	0.82	0.82	0.82	0.82	0.82
		R3/50	0	0	0	0	0.12	0.36	0.66	0.78	0.8	0.8	0.8	0.8	0.8	0.8	0.8	0.8	0.8	0.8	0.8	0.8	0.8	0.8	0.8
		Average	0	0	0.0133333	0.0266667	0.153333	0.433333	0.726667	0.806667	0.82	0.82	0.82	0.82	0.82	0.82	0.82	0.82	0.82	0.82	0.82	0.82	0.82	0.82	0.82
		Round -Ave	0	0	0.02	0.03	0.16	0.44	0.73	0.81	0.82	0.82	0.82	0.82	0.82	0.82	0.82	0.82	0.82	0.82	0.82	0.82	0.82	0.82	0.82
		STDEVA	0	0	0.023094	0.0305505	0.0305505	0.064291	0.061101	0.0305505	0.02	0.02	0.02	0.02	0.02	0.02	0.02	0.02	0.02	0.02	0.02	0.02	0.02	0.02	0.02
		SE	0	0	0.0133333	0.0176383	0.0176383	0.0371184	0.0352767	0.0176383	0.011547	0.011547	0.011547	0.011547	0.011547	0.011547	0.011547	0.011547	0.011547	0.011547	0.011547	0.011547	0.011547	0.011547	0.011547
		Round SE	0	0	0.02	0.02	0.02	0.04	0.04	0.02	0.02	0.02	0.02	0.02	0.02	0.02	0.02	0.02	0.02	0.02	0.02	0.02	0.02	0.02	0.02
	PG>Spri-IR	R1= 50 egg	0	0	1	3	9	37	44	44	44	45	45	45	45	45	45	45	45	45	45	45	45	45	45
		R2= 50 egg	0	0	0	2	10	30	37	41	42	42	43	43	43	43	43	43	43	43	43	43	43	43	43
		R3= 50 egg	0	0	1	4	13	36	37	42	45	46	46	46	46	46	46	46	46	46	46	46	46	46	46
		R1/50	0	0	2	6	18	74	88	88	88	90	90	90	90	90	90	90	90	90	90	90	90	90	90
		R2/50	0	0	0	4	20	60	74	82	84	84	86	86	86	86	86	86	86	86	86	86	86	86	86
		R3/50	0	0	2	8	26	72	74	84	90	92	92	92	92	92	92	92	92	92	92	92	92	92	92
		Average	0	0	1.33333	6	21.3333	68.6667	78.6667	84.6667	87.3333	88.6667	89.3333	89.3333	89.3333	89.3333	89.3333	89.3333	89.3333	89.3333	89.3333	89.3333	89.3333	89.3333	89.3333
		Round -Ave	0	0	1.34	6	21.34	68.67	78.67	84.67	87.34	88.67	89.34	89.34	89.34	89.34	89.34	89.34	89.34	89.34	89.34	89.34	89.34	89.34	89.34
		STDEVA	0	0	1.1547	2	4.16333	7.57188	8.0829	3.05505	3.05505	4.16333	3.05505	3.05505	3.05505	3.05505	3.05505	3.05505	3.05505	3.05505	3.05505	3.05505	3.05505	3.05505	3.05505
		SE	0	0	0.666667	1.1547	2.4037	4.37163	4.66667	1.76383	1.76383	2.4037	1.76383	1.76383	1.76383	1.76383	1.76383	1.76383	1.76383	1.76383	1.76383	1.76383	1.76383	1.76383	1.76383
		Round SE	0	0	0.67	1.16	2.41	4.38	4.67	1.77	1.77	2.41	1.77	1.77	1.77	1.77	1.77	1.77	1.77	1.77	1.77	1.77	1.77	1.77	1.77
	PG>Crag-IR	R1= 50 egg	0	0	0	0	0	0	0	0	0	1	7	24	33	38	38	38	38	40	40	40	40	40	40
		R2= 50 egg	0	0	0	0	0	0	0	0	0	2	8	24	36	39	41	41	41	41	41	41	41	41	41
		R3= 50 egg	0	0	0	0	0	0	0	0	0	3	11	30	38	38	40	40	40	40	40	40	40	40	40
		R1/50	0	0	0	0	0	0	0	0	0	2	14	48	66	76	76	76	76	80	80	80	80	80	80
		R2/50	0	0	0	0	0	0	0	0	0	4	16	48	72	78	82	82	82	82	82	82	82	82	82
		R3/50	0	0	0	0	0	0	0	0	0	6	22	60	76	76	80	80	80	80	80	80	80	80	80
		Average	0	0	0	0	0	0	0	0	0	4	17.3333	52	71.3333	76.6667	79.3333	79.3333	79.3333	80.6667	80.6667	80.6667	80.6667	80.6667	80.6667
		Round -Ave	0	0	0	0	0	0	0	0	0	4	17.34	52	71.34	76.67	79.34	79.34	79.34	80.67	80.67	80.67	80.67	80.67	80.67
		STDEVA	0	0	0	0	0	0	0	0	0	2	4.16333	6.9282	5.03322	1.1547	3.05505	3.05505	3.05505	1.1547	1.1547	1.1547	1.1547	1.1547	1.1547
		SE	0	0	0	0	0	0	0	0	0	1.1547	2.4037	4	2.90593	0.666667	1.76383	1.76383	1.76383	0.666667	0.666667	0.666667	0.666667	0.666667	0.666667
		Round SE	0	0	0	0	0	0	0	0	0	1.16	2.41	4	2.91	0.67	1.77	1.77	1.77	0.67	0.67	0.67	0.67	0.67	0.67
	PG>ParCas-IR	R1= 50 egg	0	0	0	1	5	17	30	36	41	41	41	41	41	41	41	41	41	41	41	41	41	41	41
		R2= 50 egg	0	0	0	2	8	24	37	41	44	44	44	44	44	44	44	44	44	44	44	44	44	44	44
		R3= 50 egg	0	0	0	1	1	21	37	41	41	42	42	42	42	42	42	42	42	42	42	42	42	42	42
		R1/50	0	0	0	2	10	34	60	72	82	82	82	82	82	82	82	82	82	82	82	82	82	82	82
		R2/50	0	0	0	4	16	48	74	82	88	88	88	88	88	88	88	88	88	88	88	88	88	88	88
		R3/50	0	0	0	2	2	42	74	82	82	84	84	84	84	84	84	84	84	84	84	84	84	84	84
		Average	0	0	0	2.66667	9.33333	41.3333	69.3333	78.6667	84	84.6667	84.6667	84.6667	84.6667	84.6667	84.6667	84.6667	84.6667	84.6667	84.6667	84.6667	84.6667	84.6667	84.6667
		Round -Ave	0	0	0	2.67	9.34	41.34	69.34	78.67	84	84.67	84.67	84.67	84.67	84.67	84.67	84.67	84.67	84.67	84.67	84.67	84.67	84.67	84.67
		STDEVA	0	0	0	1.1547	7.02377	7.02377	8.0829	5.7735	3.4641	3.05505	3.05505	3.05505	3.05505	3.05505	3.05505	3.05505	3.05505	3.05505	3.05505	3.05505	3.05505	3.05505	3.05505
		SE	0	0	0	0.666667	4.05518	4.05518	4.66667	3.33333	2	1.76383	1.76383	1.76383	1.76383	1.76383	1.76383	1.76383	1.76383	1.76383	1.76383	1.76383	1.76383	1.76383	1.76383
		Round SE	0	0	0	0.67	4.06	4.06	4.67	3.34	2	1.77	1.77	1.77	1.77	1.77	1.77	1.77	1.77	1.77	1.77	1.77	1.77	1.77	1.77
	PG>Sbf-IR	R1= 50 egg	0	0	1	4	10	27	39	44	44	44	45	45	45	45	45	45	45	45	45	45	45	45	45
		R2= 50 egg	0	0	1	2	13	28	37	43	43	43	43	43	43	43	43	43	43	43	43	43	43	43	43
		R3= 50 egg	0	0	0	1	9	23	39	42	42	43	43	43	43	43	43	43	43	43	43	43	43	43	43
		R1/50	0	0	2	8	20	54	78	88	88	88	90	90	90	90	90	90	90	90	90	90	90	90	90
		R2/50	0	0	2	4	26	56	74	86	86	86	86	86	86	86	86	86	86	86	86	86	86	86	86
		R3/50	0	0	0	2	18	46	78	84	84	86	86	86	86	86	86	86	86	86	86	86	86	86	86
		Average	0	0	1.33333	4.66667	21.3333	52	76.6667	86	86	86.6667	87.3333	87.3333	87.3333	87.3333	87.3333	87.3333	87.3333	87.3333	87.3333	87.3333	87.3333	87.3333	87.3333
		Round -Ave	0	0	1.34	4.67	21.34	52	76.67	86	86	86.67	87.34	87.34	87.34	87.34	87.34	87.34	87.34	87.34	87.34	87.34	87.34	87.34	87.34
		STDEVA	0	0	1.1547	3.05505	4.16333	5.2915	2.3094	2	2	1.1547	2.3094	2.3094	2.3094	2.3094	2.3094	2.3094	2.3094	2.3094	2.3094	2.3094	2.3094	2.3094	2.3094
		SE	0	0	0.666667	1.76383	2.4037	3.05505	1.33333	1.1547	1.1547	0.666667	1.33333	1.33333	1.33333	1.33333	1.33333	1.33333	1.33333	1.33333	1.33333	1.33333	1.33333	1.33333	1.33333
		Round SE	0	0	0.67	1.77	2.41	3.06	1.34	1.16	1.16	0.67	1.34	1.34	1.34	1.34	1.34	1.34	1.34	1.34	1.34	1.34	1.34	1.34	1.34
