# Supplementary material for: Drosophila Evi5 is a critical regulator of intracellular iron transport via transferrin and ferritin interactions
Source: Nat Commun. 2024 May 14;15:4045. doi: 10.1038/s41467-024-48165-9 (PMC11094094; doi:10.1038/s41467-024-48165-9)
Supplement: Supplementary file 7 — Source Data [file 41467_2024_48165_MOESM7_ESM.zip › Source Data file/Fig. 5D.xlsx]

## Sheet: Sheet1
	Genotype	Medium	Tissue	# of pixels	total area	GFP signal/selected tissue	percent of area
	PG>W1118-R1	S2 cell medium (S2M)	Ring Gland (RG)	1242	4842	3.899	1.932
	PG>W1118-R2	S2 cell medium (S2M)	Ring Gland (RG)	1220	4704	3.855	2
	PG>W1118-R3	S2 cell medium (S2M)	Ring Gland (RG)	1198	4566	3.811	1.768
	PG>W1118-R4	S2 cell medium (S2M)	Ring Gland (RG)	1276	5428	4.254	2.136
	PG>W1118-R5	S2 cell medium (S2M)	Ring Gland (RG)	1154	5290	4.584	2.704
	PG>W1118-R1	S2 cell medium (S2M)	CNS	29747	160507	5.396	18.74
	PG>W1118-R2	S2 cell medium (S2M)	CNS	28463	198929	6.989	19.568
	PG>W1118-R3	S2 cell medium (S2M)	CNS	29179	171351	5.872	18.396
	PG>W1118-R4	S2 cell medium (S2M)	CNS	27895	103773	3.72	16.224
	PG>W1118-R5	S2 cell medium (S2M)	CNS	27611	116195	4.208	19.052
	PG>AGBEIR-R1	S2 cell medium (S2M)	Ring Gland (RG)	1350	8331	6.171	2.651	ttest-RG	0.0153273
	PG>AGBEIR-R2	S2 cell medium (S2M)	Ring Gland (RG)	1470	7364	5.01	3.051	ttest-CNS	0.216182
	PG>AGBEIR-R3	S2 cell medium (S2M)	Ring Gland (RG)	1390	6997	5.034	3.251
	PG>AGBEIR-R4	S2 cell medium (S2M)	Ring Gland (RG)	1710	7430	4.345	3.851
	PG>AGBEIR-R5	S2 cell medium (S2M)	Ring Gland (RG)	1433	9463	6.604	4.251
	PG>AGBEIR-R1	S2 cell medium (S2M)	CNS	23294	100326	4.307	11.569
	PG>AGBEIR-R2	S2 cell medium (S2M)	CNS	23746	100318	4.225	9.997
	PG>AGBEIR-R3	S2 cell medium (S2M)	CNS	24028	100910	4.2	11.125
	PG>AGBEIR-R4	S2 cell medium (S2M)	CNS	23650	107302	4.537	12.593
	PG>AGBEIR-R5	S2 cell medium (S2M)	CNS	22502	109974	4.89	12.961
	PG>AGBEIR-R1	S2 cell medium (S2M) + BPS	Ring Gland (RG)	5649	15938	2.821	2.28	ttest-RG	0.000150278
	PG>AGBEIR-R2	S2 cell medium (S2M) + BPS	Ring Gland (RG)	5648	10979	1.944	2.086	ttest-CNS	0.00653317
	PG>AGBEIR-R3	S2 cell medium (S2M) + BPS	Ring Gland (RG)	4647	11720	2.522	3.892
	PG>AGBEIR-R4	S2 cell medium (S2M) + BPS	Ring Gland (RG)	5646	13661	2.419	2.698
	PG>AGBEIR-R5	S2 cell medium (S2M) + BPS	Ring Gland (RG)	5985	9102	1.521	3.504
	PG>AGBEIR-R1	S2 cell medium (S2M) + BPS	CNS	16118	35236	2.186	10.311
	PG>AGBEIR-R2	S2 cell medium (S2M) + BPS	CNS	14118	34236	2.425	10.196
	PG>AGBEIR-R3	S2 cell medium (S2M) + BPS	CNS	12098	33236	2.747	11.081
	PG>AGBEIR-R4	S2 cell medium (S2M) + BPS	CNS	10118	32236	3.186	11.966
	PG>AGBEIR-R5	S2 cell medium (S2M) + BPS	CNS	10118	38236	3.78	12.851
	PG>AGBEIR-R1	S2 cell medium (S2M) + FAC	Ring Gland (RG)	3984	22940	5.758	2.188	ttest-RG	0.00390741
	PG>AGBEIR-R2	S2 cell medium (S2M) + FAC	Ring Gland (RG)	3672	25311	6.893	2.414	ttest-CNS	0.188594
	PG>AGBEIR-R3	S2 cell medium (S2M) + FAC	Ring Gland (RG)	3160	26782	8.475	2.64
	PG>AGBEIR-R4	S2 cell medium (S2M) + FAC	Ring Gland (RG)	3878	27053	6.98	2.436
	PG>AGBEIR-R5	S2 cell medium (S2M) + FAC	Ring Gland (RG)	3986	19424	4.873	3.092
	PG>AGBEIR-R1	S2 cell medium (S2M) + FAC	CNS	19400	76874	3.963	9.831
	PG>AGBEIR-R2	S2 cell medium (S2M) + FAC	CNS	19126	80862	4.228	10.331
	PG>AGBEIR-R3	S2 cell medium (S2M) + FAC	CNS	20852	74850	3.56	9.681
	PG>AGBEIR-R4	S2 cell medium (S2M) + FAC	CNS	18578	88838	4.782	9.986
	PG>AGBEIR-R5	S2 cell medium (S2M) + FAC	CNS	18304	92016	5.027	10.854
	PG>FLP;Evi5FRT-R1	S2 cell medium (S2M)	Ring Gland (RG)	1368	39613	28.957	3.778	ttest-RG	1.27537e-08
	PG>FLP;Evi5FRT-R2	S2 cell medium (S2M)	Ring Gland (RG)	1398	39508	28.26	3.768	ttest-CNS	0.303677
	PG>FLP;Evi5FRT-R3	S2 cell medium (S2M)	Ring Gland (RG)	1421	36792	25.892	3.649
	PG>FLP;Evi5FRT-R4	S2 cell medium (S2M)	Ring Gland (RG)	1352	39276	29.05	3.734
	PG>FLP;Evi5FRT-R5	S2 cell medium (S2M)	Ring Gland (RG)	1258	40907	32.517	3.806
	PG>FLP;Evi5FRT-R1	S2 cell medium (S2M)	CNS	47277	166302	3.518	15.86
	PG>FLP;Evi5FRT-R2	S2 cell medium (S2M)	CNS	34326	166117	4.839	15.842
	PG>FLP;Evi5FRT-R3	S2 cell medium (S2M)	CNS	36975	140932	3.811	16.18
	PG>FLP;Evi5FRT-R4	S2 cell medium (S2M)	CNS	35424	165747	4.679	16.39
	PG>FLP;Evi5FRT-R5	S2 cell medium (S2M)	CNS	33473	185562	5.544	15.48
	PG>FLP;Evi5FRT-R1	S2 cell medium (S2M) + BPS	Ring Gland (RG)	1795	17557	9.781	1.674	ttest-RG	1.13163e-08
	PG>FLP;Evi5FRT-R2	S2 cell medium (S2M) + BPS	Ring Gland (RG)	1805	17536	9.715	1.672	ttest-CNS	0.00320289
	PG>FLP;Evi5FRT-R3	S2 cell medium (S2M) + BPS	Ring Gland (RG)	1785	17915	10.036	1.771
	PG>FLP;Evi5FRT-R4	S2 cell medium (S2M) + BPS	Ring Gland (RG)	1905	17194	9.026	1.638
	PG>FLP;Evi5FRT-R5	S2 cell medium (S2M) + BPS	Ring Gland (RG)	1835	17073	9.304	1.666
	PG>FLP;Evi5FRT-R1	S2 cell medium (S2M) + BPS	CNS	36167	95114	2.63	9.071
	PG>FLP;Evi5FRT-R2	S2 cell medium (S2M) + BPS	CNS	36152	95075	2.62	9.067
	PG>FLP;Evi5FRT-R3	S2 cell medium (S2M) + BPS	CNS	37137	95036	2.56	9.023
	PG>FLP;Evi5FRT-R4	S2 cell medium (S2M) + BPS	CNS	36122	98997	2.74	9.359
	PG>FLP;Evi5FRT-R5	S2 cell medium (S2M) + BPS	CNS	34107	109958	3.224	10.055
	PG>FLP;Evi5FRT-R1	S2 cell medium (S2M) + FAC	Ring Gland (RG)	1860	40858	21.967	3.897	ttest-RG	1.42413e-07
	PG>FLP;Evi5FRT-R2	S2 cell medium (S2M) + FAC	Ring Gland (RG)	1895	50410	26.602	4.807	ttest-CNS	0.171484
	PG>FLP;Evi5FRT-R3	S2 cell medium (S2M) + FAC	Ring Gland (RG)	1930	49962	25.887	4.717
	PG>FLP;Evi5FRT-R4	S2 cell medium (S2M) + FAC	Ring Gland (RG)	1965	43514	22.146	3.987
	PG>FLP;Evi5FRT-R5	S2 cell medium (S2M) + FAC	Ring Gland (RG)	2000	42066	21.033	3.537
	PG>FLP;Evi5FRT-R1	S2 cell medium (S2M) + FAC	CNS	35478	187359	5.281	14.053
	PG>FLP;Evi5FRT-R2	S2 cell medium (S2M) + FAC	CNS	37440	148311	3.961	14.144
	PG>FLP;Evi5FRT-R3	S2 cell medium (S2M) + FAC	CNS	38002	138263	3.638	14.235
	PG>FLP;Evi5FRT-R4	S2 cell medium (S2M) + FAC	CNS	37364	150215	4.02	14.926
	PG>FLP;Evi5FRT-R5	S2 cell medium (S2M) + FAC	CNS	36326	159897	4.402	15.017
