# Supplementary material for: Drosophila Evi5 is a critical regulator of intracellular iron transport via transferrin and ferritin interactions
Source: Nat Commun. 2024 May 14;15:4045. doi: 10.1038/s41467-024-48165-9 (PMC11094094; doi:10.1038/s41467-024-48165-9)
Supplement: Supplementary file 7 — Source Data [file 41467_2024_48165_MOESM7_ESM.zip › Source Data file/Fig. 1E.xlsx]

## Sheet: Sheet1
		PG>W1118			PG>Evi5IR1			PG>Evi5IR2			PG>FLP;Evi5FRT
		L3	P	Ad	L3	P	Ad	L3	P	Ad	L3	P	Ad
		50	42	39	50	42	38	50	45	44	50	41	29
		50	45	42	50	43	35	50	46	46	50	43	24
		50	41	38	50	43	37	50	47	45	50	44	31
	R1/50	100	84	78	100	84	76	100	90	88	100	82	58
	R2/50	100	90	84	100	86	70	100	92	92	100	86	48
	R3/50	100	82	76	100	86	74	100	94	90	100	88	62
	Average	100	85.3333	79.3333	100	85.3333	73.3333	100	92	90	100	85.3333	56
	Round -Ave	100	85.33	79.34	100	85.33	73.34	100	92	90	100	85.33	56
	STDEVA	0	4.16333	4.16333	0	1.1547	3.05505	0	2	2	0	3.05505	7.2111
	SE	0	2.4037	2.4037	0	0.666667	1.76383	0	1.1547	1.1547	0	1.76383	4.16333
	Round SE	0	2.41	2.41	0	0.67	1.77	0	1.16	1.16	0	1.77	4.17
	ttest	0.114477	0.0161301	0.00831755
