# Supplementary material for: Drosophila Evi5 is a critical regulator of intracellular iron transport via transferrin and ferritin interactions
Source: Nat Commun. 2024 May 14;15:4045. doi: 10.1038/s41467-024-48165-9 (PMC11094094; doi:10.1038/s41467-024-48165-9)
Supplement: Supplementary file 7 — Source Data [file 41467_2024_48165_MOESM7_ESM.zip › Source Data file/Fig. 3E.xlsx]

## Sheet: Rab5
row	Well	Sample Name	Target Name	Task	Reporter	Cт	SD	Cт uncorrected	Cт corrected	dCT
1	A1	PG>W1118-R1	RP49	UNKNOWN	SYBR	18.1774
2	A2	PG>W1118-R1	RP49	UNKNOWN	SYBR	18.1253	0.042318	18.1321	18.1321
3	A3	PG>W1118-R1	RP49	UNKNOWN	SYBR	18.0936
4	A4	PG>W1118-R2	RP49	UNKNOWN	SYBR	18.1985
5	A5	PG>W1118-R2	RP49	UNKNOWN	SYBR	18.1883	0.0359868	18.214	18.214
6	A6	PG>W1118-R2	RP49	UNKNOWN	SYBR	18.2551
7	A7	PG>W1118-R3	RP49	UNKNOWN	SYBR	18.1977
8	A8	PG>W1118-R3	RP49	UNKNOWN	SYBR	18.2308	0.0534529	18.2436	18.2436
9	A9	PG>W1118-R3	RP49	UNKNOWN	SYBR	18.3023
10
11
12
13	B1	PG>FLP;Evi5FRT-R1	RP49	UNKNOWN	SYBR	18.0169
14	B2	PG>FLP;Evi5FRT-R1	RP49	UNKNOWN	SYBR	18.0972	0.108952	18.1155	18.1155
15	B3	PG>FLP;Evi5FRT-R1	RP49	UNKNOWN	SYBR	18.2325
16	B4	PG>FLP;Evi5FRT-R2	RP49	UNKNOWN	SYBR	18.1898
17	B5	PG>FLP;Evi5FRT-R2	RP49	UNKNOWN	SYBR	18.4181	0.185314	18.3883	18.3883
18	B6	PG>FLP;Evi5FRT-R2	RP49	UNKNOWN	SYBR	18.5568
19	B7	PG>FLP;Evi5FRT-R3	RP49	UNKNOWN	SYBR	18.3196
20	B8	PG>FLP;Evi5FRT-R3	RP49	UNKNOWN	SYBR	18.765	0.237413	18.5898	18.5898
21	B9	PG>FLP;Evi5FRT-R3	RP49	UNKNOWN	SYBR	18.6849
22
23
24
25	C1	PG>W1118-R1	Rab5	UNKNOWN	SYBR	28.4713
26	C2	PG>W1118-R1	Rab5	UNKNOWN	SYBR	28.8708	0.298225	28.7989	28.7989	10.6668
27	C3	PG>W1118-R1	Rab5	UNKNOWN	SYBR	29.0546
28	C4	PG>W1118-R2	Rab5	UNKNOWN	SYBR	28.2656
29	C5	PG>W1118-R2	Rab5	UNKNOWN	SYBR	28.6267	0.244674	28.5414	28.5414	10.3275
30	C6	PG>W1118-R2	Rab5	UNKNOWN	SYBR	28.7321
31	C7	PG>W1118-R3	Rab5	UNKNOWN	SYBR	28.5442
32	C8	PG>W1118-R3	Rab5	UNKNOWN	SYBR	28.5165	0.18533	28.6371	28.6371	10.3935
33	C9	PG>W1118-R3	Rab5	UNKNOWN	SYBR	28.8505
34
35
36
37	D1	PG>FLP;Evi5FRT-R1	Rab5	UNKNOWN	SYBR	28.9084					ddCT:S1	ddCT:S2	ddCT:S3	ddCT final rp49	SE rp49	linear FC	SE	SE
38	D2	PG>FLP;Evi5FRT-R1	Rab5	UNKNOWN	SYBR	28.079	0.424689	28.4409	28.4409	10.3254	-0.34139	-0.00206718	-0.0681047					0.0698541	1.26698	1.00143	1.04834
39	D3	PG>FLP;Evi5FRT-R1	Rab5	UNKNOWN	SYBR	28.3353								-0.342626	0.0776861	1.26806	0.0607798	SD	1.67159	1.32124	1.38313
40	D4	PG>FLP;Evi5FRT-R2	Rab5	UNKNOWN	SYBR	28.0611												0.209562	1.4721	1.16357	1.21807
41	D5	PG>FLP;Evi5FRT-R2	Rab5	UNKNOWN	SYBR	28.1636	0.35272	28.3138	28.3138	9.92557	-0.741219	-0.401896	-0.467933
42	D6	PG>FLP;Evi5FRT-R2	Rab5	UNKNOWN	SYBR	28.7168
43	D7	PG>FLP;Evi5FRT-R3	Rab5	UNKNOWN	SYBR	28.7355
44	D8	PG>FLP;Evi5FRT-R3	Rab5	UNKNOWN	SYBR	28.5054	0.177903	28.6988	28.6988	10.1089	-0.557878	-0.218555	-0.284593				ddCT	FC	Diff
45	D9	PG>FLP;Evi5FRT-R3	Rab5	UNKNOWN	SYBR	28.8554										Confidence	0.152262	1.26806
46																lower FC	-0.190364	1.14105	0.127011
47																upper FC	-0.494888	1.40921	0.141149
48
																ttest	0.0921177

## Sheet: Rab11
row	Well	Sample Name	Target Name	Task	Reporter	Cт	SD	Cт uncorrected	Cт corrected	dCT
1	A1	PG>W1118-R1	RP49	UNKNOWN	SYBR	18.1774
2	A2	PG>W1118-R1	RP49	UNKNOWN	SYBR	18.1253	0.042318	18.1321	18.1321
3	A3	PG>W1118-R1	RP49	UNKNOWN	SYBR	18.0936
4	A4	PG>W1118-R2	RP49	UNKNOWN	SYBR	18.1985
5	A5	PG>W1118-R2	RP49	UNKNOWN	SYBR	18.1883	0.0359868	18.214	18.214
6	A6	PG>W1118-R2	RP49	UNKNOWN	SYBR	18.2551
7	A7	PG>W1118-R3	RP49	UNKNOWN	SYBR	18.1977
8	A8	PG>W1118-R3	RP49	UNKNOWN	SYBR	18.2308	0.0534529	18.2436	18.2436
9	A9	PG>W1118-R3	RP49	UNKNOWN	SYBR	18.3023
10
11
12
13	B1	PG>FLP;Evi5FRT-R1	RP49	UNKNOWN	SYBR	18.0169
14	B2	PG>FLP;Evi5FRT-R1	RP49	UNKNOWN	SYBR	18.0972	0.108952	18.1155	18.1155
15	B3	PG>FLP;Evi5FRT-R1	RP49	UNKNOWN	SYBR	18.2325
16	B4	PG>FLP;Evi5FRT-R2	RP49	UNKNOWN	SYBR	18.1898
17	B5	PG>FLP;Evi5FRT-R2	RP49	UNKNOWN	SYBR	18.4181	0.185314	18.3883	18.3883
18	B6	PG>FLP;Evi5FRT-R2	RP49	UNKNOWN	SYBR	18.5568
19	B7	PG>FLP;Evi5FRT-R3	RP49	UNKNOWN	SYBR	18.3196
20	B8	PG>FLP;Evi5FRT-R3	RP49	UNKNOWN	SYBR	18.765	0.237413	18.5898	18.5898
21	B9	PG>FLP;Evi5FRT-R3	RP49	UNKNOWN	SYBR	18.6849
22
23
24
25	C1	PG>W1118-R1	Rab11	UNKNOWN	SYBR	21.8469
26	C2	PG>W1118-R1	Rab11	UNKNOWN	SYBR	21.9538	0.120799	21.8378	21.8378	3.70566
27	C3	PG>W1118-R1	Rab11	UNKNOWN	SYBR	21.7127
28	C4	PG>W1118-R2	Rab11	UNKNOWN	SYBR	21.9185
29	C5	PG>W1118-R2	Rab11	UNKNOWN	SYBR	21.6615	0.245627	21.6691	21.6691	3.45516
30	C6	PG>W1118-R2	Rab11	UNKNOWN	SYBR	21.4275
31	C7	PG>W1118-R3	Rab11	UNKNOWN	SYBR	21.6033
32	C8	PG>W1118-R3	Rab11	UNKNOWN	SYBR	21.8029	0.141723	21.7612	21.7612	3.51765
33	C9	PG>W1118-R3	Rab11	UNKNOWN	SYBR	21.8775
34
35
36
37	D1	PG>FLP;Evi5FRT-R1	Rab11	UNKNOWN	SYBR	23.363					ddCT:S1	ddCT:S2	ddCT:S3	ddCT final rp49	SE rp49	linear FC	SE	SE
38	D2	PG>FLP;Evi5FRT-R1	Rab11	UNKNOWN	SYBR	23.6536	0.145489	23.5041	23.5041	5.38858	1.68292	1.93342	1.87093					0.0167619	0.311452	0.261808	0.273397
39	D3	PG>FLP;Evi5FRT-R1	Rab11	UNKNOWN	SYBR	23.4956								1.65574	0.0733027	0.317374	0.030221	SD	0.334289	0.281005	0.293443
40	D4	PG>FLP;Evi5FRT-R2	Rab11	UNKNOWN	SYBR	23.6005												0.0502858	0.416108	0.349783	0.365266
41	D5	PG>FLP;Evi5FRT-R2	Rab11	UNKNOWN	SYBR	23.5674	0.158219	23.6748	23.6748	5.2865	1.58083	1.83133	1.76885
42	D6	PG>FLP;Evi5FRT-R2	Rab11	UNKNOWN	SYBR	23.8564
43	D7	PG>FLP;Evi5FRT-R3	Rab11	UNKNOWN	SYBR	23.378
44	D8	PG>FLP;Evi5FRT-R3	Rab11	UNKNOWN	SYBR	23.7158	0.170517	23.5605	23.5605	4.97063	1.26497	1.51547	1.45298				ddCT	FC	Diff
45	D9	PG>FLP;Evi5FRT-R3	Rab11	UNKNOWN	SYBR	23.5877										Confidence	0.143671	0.317374
46																lower FC	1.79941	0.287291	0.0300829
47																upper FC	1.51207	0.350607	0.0332329
48
																ttest	0.000350278
