# Supplementary material for: Drosophila Evi5 is a critical regulator of intracellular iron transport via transferrin and ferritin interactions
Source: Nat Commun. 2024 May 14;15:4045. doi: 10.1038/s41467-024-48165-9 (PMC11094094; doi:10.1038/s41467-024-48165-9)
Supplement: Supplementary file 7 — Source Data [file 41467_2024_48165_MOESM7_ESM.zip › Source Data file/Fig. 2C.xlsx]

## Sheet: Sheet1
		PG>PpoxIR
		No Suppl.			Hemin			ZnPP
		L3	P	Ad	L3	P	Ad	L3	P	Ad
	R1= 50 egg	31	8	0	44	32	26	41	25	13
	R2= 50 egg	36	6	0	36	29	21	43	29	15
	R3= 50 egg	28	4	0	40	30	23	44	19	9
	R1/50	62	16	0	88	64	52	82	50	26
	R2/50	72	12	0	72	58	42	86	58	30
	R3/50	56	8	0	80	60	46	88	38	18
	Average	63.3333	12	0	80	60.6667	46.6667	85.3333	48.6667	24.6667
	Round -Ave	63.34	12	0	80	60.67	46.67	85.34	48.67	24.67
	STDEVA	8.0829	4	0	8	3.05505	5.03322	3.05505	10.0664	6.1101
	SE	4.66667	2.3094	0	4.6188	1.76383	2.90593	1.76383	5.81187	3.52767
	Round SE	4.67	2.31	0	4.62	1.77	2.91	1.77	5.82	3.53
	ttest	8.7927e-05	0.00220114
