# Supplementary material for: Drosophila Evi5 is a critical regulator of intracellular iron transport via transferrin and ferritin interactions
Source: Nat Commun. 2024 May 14;15:4045. doi: 10.1038/s41467-024-48165-9 (PMC11094094; doi:10.1038/s41467-024-48165-9)
Supplement: Supplementary file 7 — Source Data [file 41467_2024_48165_MOESM7_ESM.zip › Source Data file/Fig. 1F-2.xlsx]

## Sheet: Nvd
row	Well	Sample Name	Target Name	Task	Reporter	Cт	SD	Cт uncorrected	Cт corrected	dCT
1	A1	PG>W1118-R1	RP49	UNKNOWN	SYBR	16.991
2	A2	PG>W1118-R1	RP49	UNKNOWN	SYBR	16.871	0.0612701	16.9382	16.9382
3	A3	PG>W1118-R1	RP49	UNKNOWN	SYBR	16.9525
4	A4	PG>W1118-R2	RP49	UNKNOWN	SYBR	16.806
5	A5	PG>W1118-R2	RP49	UNKNOWN	SYBR	16.854	0.029665	16.8401	16.8401
6	A6	PG>W1118-R2	RP49	UNKNOWN	SYBR	16.8602
7	A7	PG>W1118-R3	RP49	UNKNOWN	SYBR	16.929
8	A8	PG>W1118-R3	RP49	UNKNOWN	SYBR	16.971	0.0237461	16.9436	16.9436
9	A9	PG>W1118-R3	RP49	UNKNOWN	SYBR	16.9308
10
11
12
13	B1	PG>Evi5IR1-R1	RP49	UNKNOWN	SYBR	17.346
14	B2	PG>Evi5IR1-R1	RP49	UNKNOWN	SYBR	17.283	0.112189	17.2523	17.2523
15	B3	PG>Evi5IR1-R1	RP49	UNKNOWN	SYBR	17.128
16	B4	PG>Evi5IR1-R2	RP49	UNKNOWN	SYBR	17.475
17	B5	PG>Evi5IR1-R2	RP49	UNKNOWN	SYBR	17.441	0.0401497	17.479	17.479
18	B6	PG>Evi5IR1-R2	RP49	UNKNOWN	SYBR	17.521
19	B7	PG>Evi5IR1-R3	RP49	UNKNOWN	SYBR	17.0906
20	B8	PG>Evi5IR1-R3	RP49	UNKNOWN	SYBR	17.054	0.0212766	17.066	17.066
21	B9	PG>Evi5IR1-R3	RP49	UNKNOWN	SYBR	17.0535
22
23
24
25	C1	PG>W1118-R1	nvd	UNKNOWN	SYBR	21.9945
26	C2	PG>W1118-R1	nvd	UNKNOWN	SYBR	21.9385	0.0294845	21.9612	21.9612	5.023
27	C3	PG>W1118-R1	nvd	UNKNOWN	SYBR	21.9505
28	C4	PG>W1118-R2	nvd	UNKNOWN	SYBR	22.372
29	C5	PG>W1118-R2	nvd	UNKNOWN	SYBR	22.305	0.110014	22.278	22.278	5.43793
30	C6	PG>W1118-R2	nvd	UNKNOWN	SYBR	22.157
31	C7	PG>W1118-R3	nvd	UNKNOWN	SYBR	21.617
32	C8	PG>W1118-R3	nvd	UNKNOWN	SYBR	21.572	0.0891977	21.6443	21.6443	4.70073
33	C9	PG>W1118-R3	nvd	UNKNOWN	SYBR	21.744
34
35
36
37	D1	PG>Evi5IR1-R1	nvd	UNKNOWN	SYBR	22.5985					ddCT:S1	ddCT:S2	ddCT:S3	ddCT final rp49	SE rp49	linear FC	SE	SE
38	D2	PG>Evi5IR1-R1	nvd	UNKNOWN	SYBR	22.6495	0.0255015	22.6238	22.6238	5.3715	0.348499	-0.0664342	0.670765					0.0621878	0.785401	1.04713	0.628173
39	D3	PG>Evi5IR1-R1	nvd	UNKNOWN	SYBR	22.6235								0.304155	0.107515	0.809917	0.0671922	SD	0.772176	1.02949	0.617596
40	D4	PG>Evi5IR1-R2	nvd	UNKNOWN	SYBR	22.931												0.186563	0.821519	1.09528	0.657061
41	D5	PG>Evi5IR1-R2	nvd	UNKNOWN	SYBR	22.932	0.0978623	22.875	22.875	5.396	0.372999	-0.0419343	0.695265
42	D6	PG>Evi5IR1-R2	nvd	UNKNOWN	SYBR	22.762
43	D7	PG>Evi5IR1-R3	nvd	UNKNOWN	SYBR	22.266
44	D8	PG>Evi5IR1-R3	nvd	UNKNOWN	SYBR	22.367	0.10961	22.3727	22.3727	5.30663	0.283633	-0.1313	0.6059				ddCT	FC	Diff
45	D9	PG>Evi5IR1-R3	nvd	UNKNOWN	SYBR	22.485										Confidence	0.210726	0.809917
46																lower FC	0.51488	0.699851	0.110066
47																upper FC	0.0934293	0.937292	0.127376
48
																ttest	0.230128

## Sheet: Phm
row	Well	Sample Name	Target Name	Task	Reporter	Cт	SD	Cт uncorrected	Cт corrected	dCT
1	A1	PG>W1118-R1	RP49	UNKNOWN	SYBR	16.991
2	A2	PG>W1118-R1	RP49	UNKNOWN	SYBR	16.871	0.0612701	16.9382	16.9382
3	A3	PG>W1118-R1	RP49	UNKNOWN	SYBR	16.9525
4	A4	PG>W1118-R2	RP49	UNKNOWN	SYBR	16.806
5	A5	PG>W1118-R2	RP49	UNKNOWN	SYBR	16.854	0.029665	16.8401	16.8401
6	A6	PG>W1118-R2	RP49	UNKNOWN	SYBR	16.8602
7	A7	PG>W1118-R3	RP49	UNKNOWN	SYBR	16.929
8	A8	PG>W1118-R3	RP49	UNKNOWN	SYBR	16.971	0.0237461	16.9436	16.9436
9	A9	PG>W1118-R3	RP49	UNKNOWN	SYBR	16.9308
10
11
12
13	B1	PG>Evi5IR1-R1	RP49	UNKNOWN	SYBR	17.346
14	B2	PG>Evi5IR1-R1	RP49	UNKNOWN	SYBR	17.283	0.112189	17.2523	17.2523
15	B3	PG>Evi5IR1-R1	RP49	UNKNOWN	SYBR	17.128
16	B4	PG>Evi5IR1-R2	RP49	UNKNOWN	SYBR	17.475
17	B5	PG>Evi5IR1-R2	RP49	UNKNOWN	SYBR	17.441	0.0401497	17.479	17.479
18	B6	PG>Evi5IR1-R2	RP49	UNKNOWN	SYBR	17.521
19	B7	PG>Evi5IR1-R3	RP49	UNKNOWN	SYBR	17.0906
20	B8	PG>Evi5IR1-R3	RP49	UNKNOWN	SYBR	17.054	0.0212766	17.066	17.066
21	B9	PG>Evi5IR1-R3	RP49	UNKNOWN	SYBR	17.0535
22
23
24
25	C1	PG>W1118-R1	Phm	UNKNOWN	SYBR	20.0916
26	C2	PG>W1118-R1	Phm	UNKNOWN	SYBR	20.094	0.00301992	20.0912	20.0912	3.15303
27	C3	PG>W1118-R1	Phm	UNKNOWN	SYBR	20.088
28	C4	PG>W1118-R2	Phm	UNKNOWN	SYBR	19.9019
29	C5	PG>W1118-R2	Phm	UNKNOWN	SYBR	19.952	0.0395675	19.9446	19.9446	3.10457
30	C6	PG>W1118-R2	Phm	UNKNOWN	SYBR	19.98
31	C7	PG>W1118-R3	Phm	UNKNOWN	SYBR	19.492
32	C8	PG>W1118-R3	Phm	UNKNOWN	SYBR	19.66	0.107791	19.615	19.615	2.6714
33	C9	PG>W1118-R3	Phm	UNKNOWN	SYBR	19.693
34
35
36
37	D1	PG>Evi5IR1-R1	Phm	UNKNOWN	SYBR	21.9865					ddCT:S1	ddCT:S2	ddCT:S3	ddCT final rp49	SE rp49	linear FC	SE	SE
38	D2	PG>Evi5IR1-R1	Phm	UNKNOWN	SYBR	21.9375	0.0376428	21.9785	21.9785	4.72617	1.57313	1.6216	2.05477					0.0163077	0.336078	0.324975	0.240688
39	D3	PG>Evi5IR1-R1	Phm	UNKNOWN	SYBR	22.0115								1.73638	0.0812886	0.300122	0.0327648	SD	0.363754	0.351737	0.260508
40	D4	PG>Evi5IR1-R2	Phm	UNKNOWN	SYBR	22.206												0.048923	0.319318	0.308769	0.228685
41	D5	PG>Evi5IR1-R2	Phm	UNKNOWN	SYBR	22.024	0.100045	22.091	22.091	4.612	1.45897	1.50743	1.9406
42	D6	PG>Evi5IR1-R2	Phm	UNKNOWN	SYBR	22.043
43	D7	PG>Evi5IR1-R3	Phm	UNKNOWN	SYBR	21.767
44	D8	PG>Evi5IR1-R3	Phm	UNKNOWN	SYBR	21.851	0.107289	21.866	21.866	4.79997	1.64693	1.6954	2.12857				ddCT	FC	Diff
45	D9	PG>Evi5IR1-R3	Phm	UNKNOWN	SYBR	21.98										Confidence	0.159323	0.300122
46																lower FC	1.8957	0.268743	0.0313792
47																upper FC	1.57705	0.335166	0.0350431
48
																ttest	0.000435359

## Sheet: Dib
row	Well	Sample Name	Target Name	Task	Reporter	Cт	SD	Cт uncorrected	Cт corrected	dCT
1	A1	PG>W1118-R1	RP49	UNKNOWN	SYBR	16.991
2	A2	PG>W1118-R1	RP49	UNKNOWN	SYBR	16.871	0.0612701	16.9382	16.9382
3	A3	PG>W1118-R1	RP49	UNKNOWN	SYBR	16.9525
4	A4	PG>W1118-R2	RP49	UNKNOWN	SYBR	16.806
5	A5	PG>W1118-R2	RP49	UNKNOWN	SYBR	16.854	0.029665	16.8401	16.8401
6	A6	PG>W1118-R2	RP49	UNKNOWN	SYBR	16.8602
7	A7	PG>W1118-R3	RP49	UNKNOWN	SYBR	16.929
8	A8	PG>W1118-R3	RP49	UNKNOWN	SYBR	16.971	0.0237461	16.9436	16.9436
9	A9	PG>W1118-R3	RP49	UNKNOWN	SYBR	16.9308
10
11
12
13	B1	PG>Evi5IR1-R1	RP49	UNKNOWN	SYBR	17.346
14	B2	PG>Evi5IR1-R1	RP49	UNKNOWN	SYBR	17.283	0.112189	17.2523	17.2523
15	B3	PG>Evi5IR1-R1	RP49	UNKNOWN	SYBR	17.128
16	B4	PG>Evi5IR1-R2	RP49	UNKNOWN	SYBR	17.475
17	B5	PG>Evi5IR1-R2	RP49	UNKNOWN	SYBR	17.441	0.0401497	17.479	17.479
18	B6	PG>Evi5IR1-R2	RP49	UNKNOWN	SYBR	17.521
19	B7	PG>Evi5IR1-R3	RP49	UNKNOWN	SYBR	17.0906
20	B8	PG>Evi5IR1-R3	RP49	UNKNOWN	SYBR	17.054	0.0212766	17.066	17.066
21	B9	PG>Evi5IR1-R3	RP49	UNKNOWN	SYBR	17.0535
22
23
24
25	C1	PG>W1118-R1	Dib	UNKNOWN	SYBR	22.773
26	C2	PG>W1118-R1	Dib	UNKNOWN	SYBR	22.8137	0.0247336	22.7852	22.7852	5.84707
27	C3	PG>W1118-R1	Dib	UNKNOWN	SYBR	22.769
28	C4	PG>W1118-R2	Dib	UNKNOWN	SYBR	22.1203
29	C5	PG>W1118-R2	Dib	UNKNOWN	SYBR	22.022	0.0587838	22.0898	22.0898	5.2497
30	C6	PG>W1118-R2	Dib	UNKNOWN	SYBR	22.127
31	C7	PG>W1118-R3	Dib	UNKNOWN	SYBR	21.9741
32	C8	PG>W1118-R3	Dib	UNKNOWN	SYBR	21.9788	0.008171	21.981	21.981	5.03736
33	C9	PG>W1118-R3	Dib	UNKNOWN	SYBR	21.99
34
35
36
37	D1	PG>Evi5IR1-R1	Dib	UNKNOWN	SYBR	27.247					ddCT:S1	ddCT:S2	ddCT:S3	ddCT final rp49	SE rp49	linear FC	SE	SE
38	D2	PG>Evi5IR1-R1	Dib	UNKNOWN	SYBR	27.353	0.0881501	27.2593	27.2593	10.007	4.15993	4.7573	4.96964					0.026293	0.0559417	0.0369752	0.0319146
39	D3	PG>Evi5IR1-R1	Dib	UNKNOWN	SYBR	27.178								3.38962	0.3551	0.0954161	0.0947649	SD	0.150625	0.099557	0.0859313
40	D4	PG>Evi5IR1-R2	Dib	UNKNOWN	SYBR	26.073												0.0788791	0.273403	0.180708	0.155976
41	D5	PG>Evi5IR1-R2	Dib	UNKNOWN	SYBR	26.0668	0.0225003	26.057	26.057	8.57803	2.73097	3.32833	3.54067
42	D6	PG>Evi5IR1-R2	Dib	UNKNOWN	SYBR	26.0313
43	D7	PG>Evi5IR1-R3	Dib	UNKNOWN	SYBR	24.715
44	D8	PG>Evi5IR1-R3	Dib	UNKNOWN	SYBR	24.697	0.1354	24.784	24.784	7.71797	1.8709	2.46827	2.68061				ddCT	FC	Diff
45	D9	PG>Evi5IR1-R3	Dib	UNKNOWN	SYBR	24.94										Confidence	0.695982	0.0954161
46																lower FC	4.08561	0.0588993	0.0365168
47																upper FC	2.69364	0.154573	0.0591567
48
																ttest	0.00882208

## Sheet: Shd
row	Well	Sample Name	Target Name	Task	Reporter	Cт	SD	Cт uncorrected	Cт corrected	dCT
1	A1	PG>W1118-R1	RP49	UNKNOWN	SYBR	16.991
2	A2	PG>W1118-R1	RP49	UNKNOWN	SYBR	16.871	0.0612701	16.9382	16.9382
3	A3	PG>W1118-R1	RP49	UNKNOWN	SYBR	16.9525
4	A4	PG>W1118-R2	RP49	UNKNOWN	SYBR	16.806
5	A5	PG>W1118-R2	RP49	UNKNOWN	SYBR	16.854	0.029665	16.8401	16.8401
6	A6	PG>W1118-R2	RP49	UNKNOWN	SYBR	16.8602
7	A7	PG>W1118-R3	RP49	UNKNOWN	SYBR	16.929
8	A8	PG>W1118-R3	RP49	UNKNOWN	SYBR	16.971	0.0237461	16.9436	16.9436
9	A9	PG>W1118-R3	RP49	UNKNOWN	SYBR	16.9308
10
11
12
13	B1	PG>Evi5IR1-R1	RP49	UNKNOWN	SYBR	17.346
14	B2	PG>Evi5IR1-R1	RP49	UNKNOWN	SYBR	17.283	0.112189	17.2523	17.2523
15	B3	PG>Evi5IR1-R1	RP49	UNKNOWN	SYBR	17.128
16	B4	PG>Evi5IR1-R2	RP49	UNKNOWN	SYBR	17.475
17	B5	PG>Evi5IR1-R2	RP49	UNKNOWN	SYBR	17.441	0.0401497	17.479	17.479
18	B6	PG>Evi5IR1-R2	RP49	UNKNOWN	SYBR	17.521
19	B7	PG>Evi5IR1-R3	RP49	UNKNOWN	SYBR	17.0906
20	B8	PG>Evi5IR1-R3	RP49	UNKNOWN	SYBR	17.054	0.0212766	17.066	17.066
21	B9	PG>Evi5IR1-R3	RP49	UNKNOWN	SYBR	17.0535
22
23
24
25	C1	PG>W1118-R1	Shd	UNKNOWN	SYBR	20.707
26	C2	PG>W1118-R1	Shd	UNKNOWN	SYBR	20.7495	0.0960356	20.7824	20.7824	3.84418
27	C3	PG>W1118-R1	Shd	UNKNOWN	SYBR	20.8905
28	C4	PG>W1118-R2	Shd	UNKNOWN	SYBR	20.9061
29	C5	PG>W1118-R2	Shd	UNKNOWN	SYBR	20.962	0.0309318	20.9417	20.9417	4.10163
30	C6	PG>W1118-R2	Shd	UNKNOWN	SYBR	20.957
31	C7	PG>W1118-R3	Shd	UNKNOWN	SYBR	20.508
32	C8	PG>W1118-R3	Shd	UNKNOWN	SYBR	20.537	0.174674	20.623	20.623	3.6794
33	C9	PG>W1118-R3	Shd	UNKNOWN	SYBR	20.824
34
35
36
37	D1	PG>Evi5IR1-R1	Shd	UNKNOWN	SYBR	24.559					ddCT:S1	ddCT:S2	ddCT:S3	ddCT final rp49	SE rp49	linear FC	SE	SE
38	D2	PG>Evi5IR1-R1	Shd	UNKNOWN	SYBR	24.3694	0.132284	24.5175	24.5175	7.26513	3.42095	3.1635	3.58573					0.0145574	0.0933666	0.111607	0.0832889
39	D3	PG>Evi5IR1-R1	Shd	UNKNOWN	SYBR	24.624								3.3766	0.203691	0.096281	0.0545161	SD	0.059399	0.0710035	0.0529877
40	D4	PG>Evi5IR1-R2	Shd	UNKNOWN	SYBR	25.475												0.0436723	0.150923	0.180408	0.134633
41	D5	PG>Evi5IR1-R2	Shd	UNKNOWN	SYBR	25.0998	0.266398	25.3966	25.3966	7.9176	4.07342	3.81597	4.2382
42	D6	PG>Evi5IR1-R2	Shd	UNKNOWN	SYBR	25.615
43	D7	PG>Evi5IR1-R3	Shd	UNKNOWN	SYBR	23.643
44	D8	PG>Evi5IR1-R3	Shd	UNKNOWN	SYBR	23.639	0.00503336	23.6383	23.6383	6.5723	2.72812	2.47067	2.8929				ddCT	FC	Diff
45	D9	PG>Evi5IR1-R3	Shd	UNKNOWN	SYBR	23.633										Confidence	0.399227	0.096281
46																lower FC	3.77583	0.0730065	0.0232745
47																upper FC	2.97738	0.126976	0.0306945
48
																ttest	0.00115671

## Sheet: Spok
row	Well	Sample Name	Target Name	Task	Reporter	Cт	SD	Cт uncorrected	Cт corrected	dCT
1	A1	PG>W1118-R1	RP49	UNKNOWN	SYBR	16.991
2	A2	PG>W1118-R1	RP49	UNKNOWN	SYBR	16.871	0.0612701	16.9382	16.9382
3	A3	PG>W1118-R1	RP49	UNKNOWN	SYBR	16.9525
4	A4	PG>W1118-R2	RP49	UNKNOWN	SYBR	16.806
5	A5	PG>W1118-R2	RP49	UNKNOWN	SYBR	16.854	0.029665	16.8401	16.8401
6	A6	PG>W1118-R2	RP49	UNKNOWN	SYBR	16.8602
7	A7	PG>W1118-R3	RP49	UNKNOWN	SYBR	16.929
8	A8	PG>W1118-R3	RP49	UNKNOWN	SYBR	16.971	0.0237461	16.9436	16.9436
9	A9	PG>W1118-R3	RP49	UNKNOWN	SYBR	16.9308
10
11
12
13	B1	PG>Evi5IR1-R1	RP49	UNKNOWN	SYBR	17.346
14	B2	PG>Evi5IR1-R1	RP49	UNKNOWN	SYBR	17.283	0.112189	17.2523	17.2523
15	B3	PG>Evi5IR1-R1	RP49	UNKNOWN	SYBR	17.128
16	B4	PG>Evi5IR1-R2	RP49	UNKNOWN	SYBR	17.475
17	B5	PG>Evi5IR1-R2	RP49	UNKNOWN	SYBR	17.441	0.0401497	17.479	17.479
18	B6	PG>Evi5IR1-R2	RP49	UNKNOWN	SYBR	17.521
19	B7	PG>Evi5IR1-R3	RP49	UNKNOWN	SYBR	17.0906
20	B8	PG>Evi5IR1-R3	RP49	UNKNOWN	SYBR	17.054	0.0212766	17.066	17.066
21	B9	PG>Evi5IR1-R3	RP49	UNKNOWN	SYBR	17.0535
22
23
24
25	C1	PG>W1118-R1	Spok	UNKNOWN	SYBR	20.0442
26	C2	PG>W1118-R1	Spok	UNKNOWN	SYBR	20.0872	0.022519	20.0618	20.0618	3.12367
27	C3	PG>W1118-R1	Spok	UNKNOWN	SYBR	20.0541
28	C4	PG>W1118-R2	Spok	UNKNOWN	SYBR	19.0286
29	C5	PG>W1118-R2	Spok	UNKNOWN	SYBR	19.067	0.0217769	19.0419	19.0419	2.2018
30	C6	PG>W1118-R2	Spok	UNKNOWN	SYBR	19.03
31	C7	PG>W1118-R3	Spok	UNKNOWN	SYBR	18.93
32	C8	PG>W1118-R3	Spok	UNKNOWN	SYBR	18.712	0.117718	18.7953	18.7953	1.85173
33	C9	PG>W1118-R3	Spok	UNKNOWN	SYBR	18.744
34
35
36
37	D1	PG>Evi5IR1-R1	Spok	UNKNOWN	SYBR	21.619					ddCT:S1	ddCT:S2	ddCT:S3	ddCT final rp49	SE rp49	linear FC	SE	SE
38	D2	PG>Evi5IR1-R1	Spok	UNKNOWN	SYBR	21.597	0.138425	21.5283	21.5283	4.276	1.15233	2.0742	2.42427					0.095297	0.449897	0.237467	0.186305
39	D3	PG>Evi5IR1-R1	Spok	UNKNOWN	SYBR	21.369								1.13571	0.26724	0.455111	0.128216	SD	0.928732	0.490208	0.384592
40	D4	PG>Evi5IR1-R2	Spok	UNKNOWN	SYBR	20.752												0.285891	1.03216	0.544801	0.427422
41	D5	PG>Evi5IR1-R2	Spok	UNKNOWN	SYBR	20.768	0.0881213	20.7093	20.7093	3.23033	0.106667	1.02853	1.3786
42	D6	PG>Evi5IR1-R2	Spok	UNKNOWN	SYBR	20.608
43	D7	PG>Evi5IR1-R3	Spok	UNKNOWN	SYBR	20.033
44	D8	PG>Evi5IR1-R3	Spok	UNKNOWN	SYBR	20.0981	0.13978	20.144	20.144	3.078	-0.0456666	0.8762	1.22627				ddCT	FC	Diff
45	D9	PG>Evi5IR1-R3	Spok	UNKNOWN	SYBR	20.301										Confidence	0.52378	0.455111
46																lower FC	1.65949	0.316551	0.13856
47																upper FC	0.611931	0.65432	0.19921
48
																ttest	0.100785

## Sheet: Sad
row	Well	Sample Name	Target Name	Task	Reporter	Cт	SD	Cт uncorrected	Cт corrected	dCT
1	A1	PG>W1118-R1	RP49	UNKNOWN	SYBR	16.991
2	A2	PG>W1118-R1	RP49	UNKNOWN	SYBR	16.871	0.0612701	16.9382	16.9382
3	A3	PG>W1118-R1	RP49	UNKNOWN	SYBR	16.9525
4	A4	PG>W1118-R2	RP49	UNKNOWN	SYBR	16.806
5	A5	PG>W1118-R2	RP49	UNKNOWN	SYBR	16.854	0.029665	16.8401	16.8401
6	A6	PG>W1118-R2	RP49	UNKNOWN	SYBR	16.8602
7	A7	PG>W1118-R3	RP49	UNKNOWN	SYBR	16.929
8	A8	PG>W1118-R3	RP49	UNKNOWN	SYBR	16.971	0.0237461	16.9436	16.9436
9	A9	PG>W1118-R3	RP49	UNKNOWN	SYBR	16.9308
10
11
12
13	B1	PG>Evi5IR1-R1	RP49	UNKNOWN	SYBR	17.346
14	B2	PG>Evi5IR1-R1	RP49	UNKNOWN	SYBR	17.283	0.112189	17.2523	17.2523
15	B3	PG>Evi5IR1-R1	RP49	UNKNOWN	SYBR	17.128
16	B4	PG>Evi5IR1-R2	RP49	UNKNOWN	SYBR	17.475
17	B5	PG>Evi5IR1-R2	RP49	UNKNOWN	SYBR	17.441	0.0401497	17.479	17.479
18	B6	PG>Evi5IR1-R2	RP49	UNKNOWN	SYBR	17.521
19	B7	PG>Evi5IR1-R3	RP49	UNKNOWN	SYBR	17.0906
20	B8	PG>Evi5IR1-R3	RP49	UNKNOWN	SYBR	17.054	0.0212766	17.066	17.066
21	B9	PG>Evi5IR1-R3	RP49	UNKNOWN	SYBR	17.0535
22
23
24
25	C1	PG>W1118-R1	Sad	UNKNOWN	SYBR	19.364
26	C2	PG>W1118-R1	Sad	UNKNOWN	SYBR	19.3465	0.0571103	19.3878	19.3878	2.44967
27	C3	PG>W1118-R1	Sad	UNKNOWN	SYBR	19.453
28	C4	PG>W1118-R2	Sad	UNKNOWN	SYBR	19.71
29	C5	PG>W1118-R2	Sad	UNKNOWN	SYBR	19.603	0.0614891	19.639	19.639	2.79893
30	C6	PG>W1118-R2	Sad	UNKNOWN	SYBR	19.604
31	C7	PG>W1118-R3	Sad	UNKNOWN	SYBR	19.018
32	C8	PG>W1118-R3	Sad	UNKNOWN	SYBR	19.09	0.147639	19.1367	19.1367	2.19307
33	C9	PG>W1118-R3	Sad	UNKNOWN	SYBR	19.302
34
35
36
37	D1	PG>Evi5IR1-R1	Sad	UNKNOWN	SYBR	22.863					ddCT:S1	ddCT:S2	ddCT:S3	ddCT final rp49	SE rp49	linear FC	SE	SE
38	D2	PG>Evi5IR1-R1	Sad	UNKNOWN	SYBR	23.061	0.125289	22.9177	22.9177	5.66533	3.21567	2.8664	3.47227					0.0281702	0.107644	0.137128	0.0901039
39	D3	PG>Evi5IR1-R1	Sad	UNKNOWN	SYBR	22.829								2.37354	0.221065	0.192971	0.0751644	SD	0.253607	0.323073	0.212284
40	D4	PG>Evi5IR1-R2	Sad	UNKNOWN	SYBR	22.055												0.0845105	0.246849	0.314464	0.206627
41	D5	PG>Evi5IR1-R2	Sad	UNKNOWN	SYBR	21.885	0.136956	21.908	21.908	4.429	1.97933	1.63007	2.23593
42	D6	PG>Evi5IR1-R2	Sad	UNKNOWN	SYBR	21.784
43	D7	PG>Evi5IR1-R3	Sad	UNKNOWN	SYBR	21.486
44	D8	PG>Evi5IR1-R3	Sad	UNKNOWN	SYBR	21.533	0.0485078	21.534	21.534	4.46797	2.0183	1.66903	2.2749				ddCT	FC	Diff
45	D9	PG>Evi5IR1-R3	Sad	UNKNOWN	SYBR	21.583										Confidence	0.43328	0.192971
46																lower FC	2.80682	0.14291	0.0500613
47																upper FC	1.94026	0.260569	0.0675977
48
																ttest	0.00581344
