# Supplementary material for: Drosophila Evi5 is a critical regulator of intracellular iron transport via transferrin and ferritin interactions
Source: Nat Commun. 2024 May 14;15:4045. doi: 10.1038/s41467-024-48165-9 (PMC11094094; doi:10.1038/s41467-024-48165-9)
Supplement: Supplementary file 7 — Source Data [file 41467_2024_48165_MOESM7_ESM.zip › Source Data file/Fig. 7D.xlsx]

## Sheet: PBS buffer
row	Well	Sample Name	Target Name	Task	Reporter	Cт	SD	Cт uncorrected	Cт corrected	dCT
1	A1	PG>W1118-R1	RP49	UNKNOWN	SYBR	16.7208
2	A2	PG>W1118-R1	RP49	UNKNOWN	SYBR	16.711	0.0395633	16.7386	16.7386
3	A3	PG>W1118-R1	RP49	UNKNOWN	SYBR	16.7839
4	A4	PG>W1118-R2	RP49	UNKNOWN	SYBR	16.6409
5	A5	PG>W1118-R2	RP49	UNKNOWN	SYBR	16.6839	0.14296	16.744	16.744
6	A6	PG>W1118-R2	RP49	UNKNOWN	SYBR	16.9072
7	A7	PG>W1118-R3	RP49	UNKNOWN	SYBR	16.6636
8	A8	PG>W1118-R3	RP49	UNKNOWN	SYBR	16.7169	0.0936826	16.7421	16.7421
9	A9	PG>W1118-R3	RP49	UNKNOWN	SYBR	16.8458
10
11
12
13	B1	PG>Flp;Evi5FRT-R1	RP49	UNKNOWN	SYBR	16.8765
14	B2	PG>Flp;Evi5FRT-R1	RP49	UNKNOWN	SYBR	16.9039	0.0381316	16.9108	16.9108
15	B3	PG>Flp;Evi5FRT-R1	RP49	UNKNOWN	SYBR	16.9518
16	B4	PG>Flp;Evi5FRT-R2	RP49	UNKNOWN	SYBR	16.8823
17	B5	PG>Flp;Evi5FRT-R2	RP49	UNKNOWN	SYBR	16.8867	0.0170416	16.8747	16.8747
18	B6	PG>Flp;Evi5FRT-R2	RP49	UNKNOWN	SYBR	16.8552
19	B7	PG>Flp;Evi5FRT-R3	RP49	UNKNOWN	SYBR	16.6558
20	B8	PG>Flp;Evi5FRT-R3	RP49	UNKNOWN	SYBR	16.8175	0.130404	16.7957	16.7957
21	B9	PG>Flp;Evi5FRT-R3	RP49	UNKNOWN	SYBR	16.9139
22
23
24
25	C1	PG>W1118-R1	ALAS	UNKNOWN	SYBR	23.6726
26	C2	PG>W1118-R1	ALAS	UNKNOWN	SYBR	23.6726	0	23.6726	23.6726	6.93405
27	C3	PG>W1118-R1	ALAS	UNKNOWN	SYBR	23.6726
28	C4	PG>W1118-R2	ALAS	UNKNOWN	SYBR	23.6264
29	C5	PG>W1118-R2	ALAS	UNKNOWN	SYBR	23.6264	0	23.6264	23.6264	6.88239
30	C6	PG>W1118-R2	ALAS	UNKNOWN	SYBR	23.6264
31	C7	PG>W1118-R3	ALAS	UNKNOWN	SYBR	23.6225
32	C8	PG>W1118-R3	ALAS	UNKNOWN	SYBR	23.6225	0	23.6225	23.6225	6.88037
33	C9	PG>W1118-R3	ALAS	UNKNOWN	SYBR	23.6225
34
35
36
37	D1	PG>Flp;Evi5FRT-R1	ALAS	UNKNOWN	SYBR	19.0022					ddCT:S1	ddCT:S2	ddCT:S3	ddCT final rp49	SE rp49	linear FC	SE	SE
38	D2	PG>Flp;Evi5FRT-R1	ALAS	UNKNOWN	SYBR	19.0022	0	19.0022	19.0022	2.09149	-4.84256	-4.79089	-4.78888					0.297186	28.6917	27.6823	27.6437
39	D3	PG>Flp;Evi5FRT-R1	ALAS	UNKNOWN	SYBR	19.0022								-4.77662	0.015697	27.4098	0.0867885	SD	28.4949	27.4924	27.4541
40	D4	PG>Flp;Evi5FRT-R2	ALAS	UNKNOWN	SYBR	18.9762												0.891559	27.0961	26.1429	26.1065
41	D5	PG>Flp;Evi5FRT-R2	ALAS	UNKNOWN	SYBR	18.9762	0	18.9762	18.9762	2.10142	-4.83263	-4.78096	-4.77895
42	D6	PG>Flp;Evi5FRT-R2	ALAS	UNKNOWN	SYBR	18.9762
43	D7	PG>Flp;Evi5FRT-R3	ALAS	UNKNOWN	SYBR	18.9698
44	D8	PG>Flp;Evi5FRT-R3	ALAS	UNKNOWN	SYBR	18.9698	0	18.9698	18.9698	2.17404	-4.76002	-4.70835	-4.70634				ddCT	FC	Diff
45	D9	PG>Flp;Evi5FRT-R3	ALAS	UNKNOWN	SYBR	18.9698										Confidence	0.0307656	27.4098
46																lower FC	-4.74585	26.8315	0.578329
47																upper FC	-4.80739	28.0006	0.590794
48
																ttest	1.11927e-08

## Sheet: Holo Ferritin
row	Well	Sample Name	Target Name	Task	Reporter	Cт	SD	Cт uncorrected	Cт corrected	dCT
1	A1	PG>W1118-R1	RP49	UNKNOWN	SYBR	16.8116
2	A2	PG>W1118-R1	RP49	UNKNOWN	SYBR	16.7583	0.0517976	16.8106	16.8106
3	A3	PG>W1118-R1	RP49	UNKNOWN	SYBR	16.8619
4	A4	PG>W1118-R2	RP49	UNKNOWN	SYBR	16.6094
5	A5	PG>W1118-R2	RP49	UNKNOWN	SYBR	16.7298	0.152574	16.7505	16.7505
6	A6	PG>W1118-R2	RP49	UNKNOWN	SYBR	16.9124
7	A7	PG>W1118-R3	RP49	UNKNOWN	SYBR	16.4859
8	A8	PG>W1118-R3	RP49	UNKNOWN	SYBR	16.74	0.173513	16.6812	16.6812
9	A9	PG>W1118-R3	RP49	UNKNOWN	SYBR	16.8176
10
11
12
13	B1	PG>Flp;Evi5FRT-R1	RP49	UNKNOWN	SYBR	16.751
14	B2	PG>Flp;Evi5FRT-R1	RP49	UNKNOWN	SYBR	16.8527	0.0626441	16.823	16.823
15	B3	PG>Flp;Evi5FRT-R1	RP49	UNKNOWN	SYBR	16.8652
16	B4	PG>Flp;Evi5FRT-R2	RP49	UNKNOWN	SYBR	16.5367
17	B5	PG>Flp;Evi5FRT-R2	RP49	UNKNOWN	SYBR	16.8204	0.188725	16.7504	16.7504
18	B6	PG>Flp;Evi5FRT-R2	RP49	UNKNOWN	SYBR	16.8942
19	B7	PG>Flp;Evi5FRT-R3	RP49	UNKNOWN	SYBR	16.6891
20	B8	PG>Flp;Evi5FRT-R3	RP49	UNKNOWN	SYBR	16.8001	0.069765	16.769	16.769
21	B9	PG>Flp;Evi5FRT-R3	RP49	UNKNOWN	SYBR	16.8179
22
23
24
25	C1	PG>W1118-R1	ALAS	UNKNOWN	SYBR	23.5664
26	C2	PG>W1118-R1	ALAS	UNKNOWN	SYBR	23.6392	0.0920187	23.6516	23.6516	6.84094
27	C3	PG>W1118-R1	ALAS	UNKNOWN	SYBR	23.7492
28	C4	PG>W1118-R2	ALAS	UNKNOWN	SYBR	23.5562
29	C5	PG>W1118-R2	ALAS	UNKNOWN	SYBR	23.7165	0.103045	23.6738	23.6738	6.92325
30	C6	PG>W1118-R2	ALAS	UNKNOWN	SYBR	23.7486
31	C7	PG>W1118-R3	ALAS	UNKNOWN	SYBR	23.5511
32	C8	PG>W1118-R3	ALAS	UNKNOWN	SYBR	23.6898	0.0695632	23.6237	23.6237	6.94258
33	C9	PG>W1118-R3	ALAS	UNKNOWN	SYBR	23.6303
34
35
36
37	D1	PG>Flp;Evi5FRT-R1	ALAS	UNKNOWN	SYBR	20.6195					ddCT:S1	ddCT:S2	ddCT:S3	ddCT final rp49	SE rp49	linear FC	SE	SE
38	D2	PG>Flp;Evi5FRT-R1	ALAS	UNKNOWN	SYBR	20.6074	0.014244	20.606	20.606	3.78299	-3.05795	-3.14025	-3.15958					0.110213	8.32786	8.81679	8.93572
39	D3	PG>Flp;Evi5FRT-R1	ALAS	UNKNOWN	SYBR	20.5911								-3.0764	0.0189113	8.43509	0.045705	SD	7.97026	8.4382	8.55202
40	D4	PG>Flp;Evi5FRT-R2	ALAS	UNKNOWN	SYBR	20.5909												0.330639	7.95957	8.42688	8.54055
41	D5	PG>Flp;Evi5FRT-R2	ALAS	UNKNOWN	SYBR	20.5374	0.0625118	20.5968	20.5968	3.84631	-2.99463	-3.07693	-3.09626
42	D6	PG>Flp;Evi5FRT-R2	ALAS	UNKNOWN	SYBR	20.662
43	D7	PG>Flp;Evi5FRT-R3	ALAS	UNKNOWN	SYBR	20.5836
44	D8	PG>Flp;Evi5FRT-R3	ALAS	UNKNOWN	SYBR	20.6102	0.0377366	20.6173	20.6173	3.84825	-2.99269	-3.075	-3.09433				ddCT	FC	Diff
45	D9	PG>Flp;Evi5FRT-R3	ALAS	UNKNOWN	SYBR	20.6581										Confidence	0.0370654	8.43509
46																lower FC	-3.03934	8.22113	0.213952
47																upper FC	-3.11347	8.65461	0.21952
48
																ttest	1.36944e-07

## Sheet: Apo Ferritin
row	Well	Sample Name	Target Name	Task	Reporter	Cт	SD	Cт uncorrected	Cт corrected	dCT
1	A1	PG>W1118-R1	RP49	UNKNOWN	SYBR	16.8086
2	A2	PG>W1118-R1	RP49	UNKNOWN	SYBR	16.7679	0.0233577	16.7816	16.7816
3	A3	PG>W1118-R1	RP49	UNKNOWN	SYBR	16.7684
4	A4	PG>W1118-R2	RP49	UNKNOWN	SYBR	16.6887
5	A5	PG>W1118-R2	RP49	UNKNOWN	SYBR	16.7412	0.052744	16.7413	16.7413
6	A6	PG>W1118-R2	RP49	UNKNOWN	SYBR	16.7941
7	A7	PG>W1118-R3	RP49	UNKNOWN	SYBR	16.7903
8	A8	PG>W1118-R3	RP49	UNKNOWN	SYBR	16.7228	0.0759568	16.7959	16.7959
9	A9	PG>W1118-R3	RP49	UNKNOWN	SYBR	16.8744
10
11
12
13	B1	PG>Flp;Evi5FRT-R1	RP49	UNKNOWN	SYBR	16.9819
14	B2	PG>Flp;Evi5FRT-R1	RP49	UNKNOWN	SYBR	16.9049	0.0389828	16.947	16.947
15	B3	PG>Flp;Evi5FRT-R1	RP49	UNKNOWN	SYBR	16.954
16	B4	PG>Flp;Evi5FRT-R2	RP49	UNKNOWN	SYBR	16.799
17	B5	PG>Flp;Evi5FRT-R2	RP49	UNKNOWN	SYBR	16.8335	0.043655	16.8394	16.8394
18	B6	PG>Flp;Evi5FRT-R2	RP49	UNKNOWN	SYBR	16.8857
19	B7	PG>Flp;Evi5FRT-R3	RP49	UNKNOWN	SYBR	16.7391
20	B8	PG>Flp;Evi5FRT-R3	RP49	UNKNOWN	SYBR	16.8382	0.051168	16.7961	16.7961
21	B9	PG>Flp;Evi5FRT-R3	RP49	UNKNOWN	SYBR	16.811
22
23
24
25	C1	PG>W1118-R1	ALAS	UNKNOWN	SYBR	23.6437
26	C2	PG>W1118-R1	ALAS	UNKNOWN	SYBR	23.6186	0.0863921	23.6805	23.6805	6.89887
27	C3	PG>W1118-R1	ALAS	UNKNOWN	SYBR	23.7792
28	C4	PG>W1118-R2	ALAS	UNKNOWN	SYBR	23.6482
29	C5	PG>W1118-R2	ALAS	UNKNOWN	SYBR	23.6092	0.105146	23.6883	23.6883	6.947
30	C6	PG>W1118-R2	ALAS	UNKNOWN	SYBR	23.8076
31	C7	PG>W1118-R3	ALAS	UNKNOWN	SYBR	23.54
32	C8	PG>W1118-R3	ALAS	UNKNOWN	SYBR	23.5975	0.0331767	23.5783	23.5783	6.78245
33	C9	PG>W1118-R3	ALAS	UNKNOWN	SYBR	23.5974
34
35
36
37	D1	PG>Flp;Evi5FRT-R1	ALAS	UNKNOWN	SYBR	18.8514					ddCT:S1	ddCT:S2	ddCT:S3	ddCT final rp49	SE rp49	linear FC	SE	SE
38	D2	PG>Flp;Evi5FRT-R1	ALAS	UNKNOWN	SYBR	18.8912	0.0500234	18.8978	18.8978	1.95087	-4.948	-4.99613	-4.83159					0.634481	30.8671	31.9143	28.4743
39	D3	PG>Flp;Evi5FRT-R1	ALAS	UNKNOWN	SYBR	18.9508								-4.88075	0.0313847	29.4614	0.183016	SD	30.6465	31.6862	28.2708
40	D4	PG>Flp;Evi5FRT-R2	ALAS	UNKNOWN	SYBR	18.7367												1.90344	28.3424	29.304	26.1453
41	D5	PG>Flp;Evi5FRT-R2	ALAS	UNKNOWN	SYBR	18.7535	0.0965494	18.8006	18.8006	1.96121	-4.93765	-4.98578	-4.82124
42	D6	PG>Flp;Evi5FRT-R2	ALAS	UNKNOWN	SYBR	18.9117
43	D7	PG>Flp;Evi5FRT-R3	ALAS	UNKNOWN	SYBR	18.7919
44	D8	PG>Flp;Evi5FRT-R3	ALAS	UNKNOWN	SYBR	18.9397	0.0742635	18.8701	18.8701	2.07397	-4.82489	-4.87302	-4.70848				ddCT	FC	Diff
45	D9	PG>Flp;Evi5FRT-R3	ALAS	UNKNOWN	SYBR	18.8786										Confidence	0.0615129	29.4614
46																lower FC	-4.81924	28.2317	1.22976
47																upper FC	-4.94227	30.7447	1.28333
48
																ttest	1.63953e-07

## Sheet: denatured Ferritin
row	Well	Sample Name	Target Name	Task	Reporter	Cт	SD	Cт uncorrected	Cт corrected	dCT
1	A1	PG>W1118-R1	RP49	UNKNOWN	SYBR	16.8886
2	A2	PG>W1118-R1	RP49	UNKNOWN	SYBR	16.7227	0.0920938	16.8287	16.8287
3	A3	PG>W1118-R1	RP49	UNKNOWN	SYBR	16.8748
4	A4	PG>W1118-R2	RP49	UNKNOWN	SYBR	16.7287
5	A5	PG>W1118-R2	RP49	UNKNOWN	SYBR	16.7763	0.0724819	16.792	16.792
6	A6	PG>W1118-R2	RP49	UNKNOWN	SYBR	16.8711
7	A7	PG>W1118-R3	RP49	UNKNOWN	SYBR	16.71
8	A8	PG>W1118-R3	RP49	UNKNOWN	SYBR	16.7797	0.0370387	16.7376	16.7376
9	A9	PG>W1118-R3	RP49	UNKNOWN	SYBR	16.723
10
11
12
13	B1	PG>Flp;Evi5FRT-R1	RP49	UNKNOWN	SYBR	16.7527
14	B2	PG>Flp;Evi5FRT-R1	RP49	UNKNOWN	SYBR	16.8478	0.0746567	16.8335	16.8335
15	B3	PG>Flp;Evi5FRT-R1	RP49	UNKNOWN	SYBR	16.8999
16	B4	PG>Flp;Evi5FRT-R2	RP49	UNKNOWN	SYBR	16.634
17	B5	PG>Flp;Evi5FRT-R2	RP49	UNKNOWN	SYBR	16.7699	0.0839476	16.7304	16.7304
18	B6	PG>Flp;Evi5FRT-R2	RP49	UNKNOWN	SYBR	16.7874
19	B7	PG>Flp;Evi5FRT-R3	RP49	UNKNOWN	SYBR	16.767
20	B8	PG>Flp;Evi5FRT-R3	RP49	UNKNOWN	SYBR	16.8039	0.035139	16.8027	16.8027
21	B9	PG>Flp;Evi5FRT-R3	RP49	UNKNOWN	SYBR	16.8372
22
23
24
25	C1	PG>W1118-R1	ALAS	UNKNOWN	SYBR	23.4999
26	C2	PG>W1118-R1	ALAS	UNKNOWN	SYBR	23.5915	0.0501744	23.5576	23.5576	6.72887
27	C3	PG>W1118-R1	ALAS	UNKNOWN	SYBR	23.5813
28	C4	PG>W1118-R2	ALAS	UNKNOWN	SYBR	23.4038
29	C5	PG>W1118-R2	ALAS	UNKNOWN	SYBR	23.5657	0.111287	23.5288	23.5288	6.73681
30	C6	PG>W1118-R2	ALAS	UNKNOWN	SYBR	23.617
31	C7	PG>W1118-R3	ALAS	UNKNOWN	SYBR	23.4865
32	C8	PG>W1118-R3	ALAS	UNKNOWN	SYBR	23.5456	0.0355217	23.5274	23.5274	6.78985
33	C9	PG>W1118-R3	ALAS	UNKNOWN	SYBR	23.5502
34
35
36
37	D1	PG>Flp;Evi5FRT-R1	ALAS	UNKNOWN	SYBR	19.3096					ddCT:S1	ddCT:S2	ddCT:S3	ddCT final rp49	SE rp49	linear FC	SE	SE
38	D2	PG>Flp;Evi5FRT-R1	ALAS	UNKNOWN	SYBR	19.3041	0.0360379	19.3276	19.3276	2.49413	-4.23474	-4.24267	-4.29571					0.303761	18.8271	18.9309	19.6399
39	D3	PG>Flp;Evi5FRT-R1	ALAS	UNKNOWN	SYBR	19.3691								-4.17373	0.0240535	18.0475	0.0982461	SD	16.9736	17.0673	17.7064
40	D4	PG>Flp;Evi5FRT-R2	ALAS	UNKNOWN	SYBR	19.3375												0.911283	17.5368	17.6336	18.2939
41	D5	PG>Flp;Evi5FRT-R2	ALAS	UNKNOWN	SYBR	19.2954	0.102023	19.3741	19.3741	2.64365	-4.08522	-4.09316	-4.1462
42	D6	PG>Flp;Evi5FRT-R2	ALAS	UNKNOWN	SYBR	19.4893
43	D7	PG>Flp;Evi5FRT-R3	ALAS	UNKNOWN	SYBR	19.3779
44	D8	PG>Flp;Evi5FRT-R3	ALAS	UNKNOWN	SYBR	19.4129	0.0187496	19.3993	19.3993	2.59655	-4.13232	-4.14025	-4.19329				ddCT	FC	Diff
45	D9	PG>Flp;Evi5FRT-R3	ALAS	UNKNOWN	SYBR	19.4071										Confidence	0.047144	18.0475
46																lower FC	-4.12659	17.4673	0.58022
47																upper FC	-4.22087	18.647	0.599494
48
																ttest	1.05804e-07

## Sheet: iron
row	Well	Sample Name	Target Name	Task	Reporter	Cт	SD	Cт uncorrected	Cт corrected	dCT
1	A1	PG>W1118-R1	RP49	UNKNOWN	SYBR	16.6493
2	A2	PG>W1118-R1	RP49	UNKNOWN	SYBR	16.6178	0.0371051	16.6142	16.6142
3	A3	PG>W1118-R1	RP49	UNKNOWN	SYBR	16.5754
4	A4	PG>W1118-R2	RP49	UNKNOWN	SYBR	16.4898
5	A5	PG>W1118-R2	RP49	UNKNOWN	SYBR	16.5741	0.062693	16.5587	16.5587
6	A6	PG>W1118-R2	RP49	UNKNOWN	SYBR	16.6123
7	A7	PG>W1118-R3	RP49	UNKNOWN	SYBR	16.5066
8	A8	PG>W1118-R3	RP49	UNKNOWN	SYBR	16.5931	0.0462524	16.5593	16.5593
9	A9	PG>W1118-R3	RP49	UNKNOWN	SYBR	16.5783
10
11
12
13	B1	PG>Flp;Evi5FRT-R1	RP49	UNKNOWN	SYBR	16.7478
14	B2	PG>Flp;Evi5FRT-R1	RP49	UNKNOWN	SYBR	16.7284	0.0288633	16.7538	16.7538
15	B3	PG>Flp;Evi5FRT-R1	RP49	UNKNOWN	SYBR	16.7852
16	B4	PG>Flp;Evi5FRT-R2	RP49	UNKNOWN	SYBR	16.6102
17	B5	PG>Flp;Evi5FRT-R2	RP49	UNKNOWN	SYBR	16.6503	0.0576242	16.6614	16.6614
18	B6	PG>Flp;Evi5FRT-R2	RP49	UNKNOWN	SYBR	16.7238
19	B7	PG>Flp;Evi5FRT-R3	RP49	UNKNOWN	SYBR	16.6017
20	B8	PG>Flp;Evi5FRT-R3	RP49	UNKNOWN	SYBR	16.6089	0.0197428	16.6165	16.6165
21	B9	PG>Flp;Evi5FRT-R3	RP49	UNKNOWN	SYBR	16.6389
22
23
24
25	C1	PG>W1118-R1	ALAS	UNKNOWN	SYBR	23.461
26	C2	PG>W1118-R1	ALAS	UNKNOWN	SYBR	23.4171	0.120648	23.5075	23.5075	6.89337
27	C3	PG>W1118-R1	ALAS	UNKNOWN	SYBR	23.6445
28	C4	PG>W1118-R2	ALAS	UNKNOWN	SYBR	23.4989
29	C5	PG>W1118-R2	ALAS	UNKNOWN	SYBR	23.4214	0.0762671	23.4981	23.4981	6.93934
30	C6	PG>W1118-R2	ALAS	UNKNOWN	SYBR	23.5739
31	C7	PG>W1118-R3	ALAS	UNKNOWN	SYBR	23.2794
32	C8	PG>W1118-R3	ALAS	UNKNOWN	SYBR	23.4901	0.114592	23.4108	23.4108	6.85149
33	C9	PG>W1118-R3	ALAS	UNKNOWN	SYBR	23.4629
34
35
36
37	D1	PG>Flp;Evi5FRT-R1	ALAS	UNKNOWN	SYBR	19.2457					ddCT:S1	ddCT:S2	ddCT:S3	ddCT final rp49	SE rp49	linear FC	SE	SE
38	D2	PG>Flp;Evi5FRT-R1	ALAS	UNKNOWN	SYBR	19.2141	0.0624282	19.2648	19.2648	2.51099	-4.38238	-4.42835	-4.3405					0.45649	20.8558	21.5311	20.2591
39	D3	PG>Flp;Evi5FRT-R1	ALAS	UNKNOWN	SYBR	19.3345								-4.27744	0.0339784	19.3926	0.146104	SD	19.4493	20.079	18.8928
40	D4	PG>Flp;Evi5FRT-R2	ALAS	UNKNOWN	SYBR	19.1559												1.36947	17.9287	18.5092	17.4158
41	D5	PG>Flp;Evi5FRT-R2	ALAS	UNKNOWN	SYBR	19.221	0.150198	19.2731	19.2731	2.61172	-4.28164	-4.32761	-4.23976
42	D6	PG>Flp;Evi5FRT-R2	ALAS	UNKNOWN	SYBR	19.4424
43	D7	PG>Flp;Evi5FRT-R3	ALAS	UNKNOWN	SYBR	19.2428
44	D8	PG>Flp;Evi5FRT-R3	ALAS	UNKNOWN	SYBR	19.3442	0.103632	19.3457	19.3457	2.72917	-4.1642	-4.21017	-4.12232				ddCT	FC	Diff
45	D9	PG>Flp;Evi5FRT-R3	ALAS	UNKNOWN	SYBR	19.45										Confidence	0.0665964	19.3926
46																lower FC	-4.21084	18.5178	0.874839
47																upper FC	-4.34403	20.3088	0.916169
48
																ttest	3.81607e-07
