# Supplementary material for: Drosophila Evi5 is a critical regulator of intracellular iron transport via transferrin and ferritin interactions
Source: Nat Commun. 2024 May 14;15:4045. doi: 10.1038/s41467-024-48165-9 (PMC11094094; doi:10.1038/s41467-024-48165-9)
Supplement: Supplementary file 7 — Source Data [file 41467_2024_48165_MOESM7_ESM.zip › Source Data file/Fig. 1B.xlsx]

## Sheet: IR1
row	Well	Sample Name	Target Name	Task	Reporter	Cт	SD	Cт uncorrected	Cт corrected	dCT
1	A1	PG>W1118-R1	RP49	UNKNOWN	SYBR	15.9286
2	A2	PG>W1118-R1	RP49	UNKNOWN	SYBR	15.9579	0.0179284	15.9373	15.9373
3	A3	PG>W1118-R1	RP49	UNKNOWN	SYBR	15.9253
4	A4	PG>W1118-R2	RP49	UNKNOWN	SYBR	15.9977
5	A5	PG>W1118-R2	RP49	UNKNOWN	SYBR	15.9579	0.0221266	15.9834	15.9834
6	A6	PG>W1118-R2	RP49	UNKNOWN	SYBR	15.9946
7	A7	PG>W1118-R3	RP49	UNKNOWN	SYBR	15.8618
8	A8	PG>W1118-R3	RP49	UNKNOWN	SYBR	15.9704	0.0824619	15.952	15.952
9	A9	PG>W1118-R3	RP49	UNKNOWN	SYBR	16.0236
10
11
12
13	B1	PG>Evi5-IR1-R1	RP49	UNKNOWN	SYBR	16.1357
14	B2	PG>Evi5-IR1-R1	RP49	UNKNOWN	SYBR	16.0989	0.0186331	16.1191	16.1191
15	B3	PG>Evi5-IR1-R1	RP49	UNKNOWN	SYBR	16.1227
16	B4	PG>Evi5-IR1-R2	RP49	UNKNOWN	SYBR	15.9999
17	B5	PG>Evi5-IR1-R2	RP49	UNKNOWN	SYBR	16.0976	0.0993475	16.0987	16.0987
18	B6	PG>Evi5-IR1-R2	RP49	UNKNOWN	SYBR	16.1986
19	B7	PG>Evi5-IR1-R3	RP49	UNKNOWN	SYBR	16.0355
20	B8	PG>Evi5-IR1-R3	RP49	UNKNOWN	SYBR	16.1292	0.064045	16.1076	16.1076
21	B9	PG>Evi5-IR1-R3	RP49	UNKNOWN	SYBR	16.158
22
23
24
25	C1	PG>W1118-R1	ALAS	UNKNOWN	SYBR	22.9202
26	C2	PG>W1118-R1	ALAS	UNKNOWN	SYBR	22.9488	0.0166792	22.9395	22.9395	7.00222
27	C3	PG>W1118-R1	ALAS	UNKNOWN	SYBR	22.9494
28	C4	PG>W1118-R2	ALAS	UNKNOWN	SYBR	22.7116
29	C5	PG>W1118-R2	ALAS	UNKNOWN	SYBR	22.77	0.0849064	22.7868	22.7868	6.80342
30	C6	PG>W1118-R2	ALAS	UNKNOWN	SYBR	22.8789
31	C7	PG>W1118-R3	ALAS	UNKNOWN	SYBR	22.8498
32	C8	PG>W1118-R3	ALAS	UNKNOWN	SYBR	22.8235	0.0801185	22.8822	22.8822	6.93028
33	C9	PG>W1118-R3	ALAS	UNKNOWN	SYBR	22.9735
34
35
36
37	D1	PG>Evi5-IR1-R1	ALAS	UNKNOWN	SYBR	18.1812					ddCT:S1	ddCT:S2	ddCT:S3	ddCT final rp49	SE rp49	linear FC	SE	SE
38	D2	PG>Evi5-IR1-R1	ALAS	UNKNOWN	SYBR	18.014	0.298533	18.2631	18.2631	2.14397	-4.85825	-4.65945	-4.78631					0.587381	29.0053	25.2717	27.5944
39	D3	PG>Evi5-IR1-R1	ALAS	UNKNOWN	SYBR	18.594								-4.76348	0.0314085	27.1612	0.172497	SD	29.704	25.8805	28.2591
40	D4	PG>Evi5-IR1-R2	ALAS	UNKNOWN	SYBR	18.175												1.76214	28.0578	24.4462	26.693
41	D5	PG>Evi5-IR1-R2	ALAS	UNKNOWN	SYBR	18.168	0.0638217	18.2083	18.2083	2.10963	-4.89259	-4.69379	-4.82064
42	D6	PG>Evi5-IR1-R2	ALAS	UNKNOWN	SYBR	18.2819
43	D7	PG>Evi5-IR1-R3	ALAS	UNKNOWN	SYBR	18.1788
44	D8	PG>Evi5-IR1-R3	ALAS	UNKNOWN	SYBR	18.1591	0.226199	18.2995	18.2995	2.19189	-4.81033	-4.61154	-4.73839				ddCT	FC	Diff
45	D9	PG>Evi5-IR1-R3	ALAS	UNKNOWN	SYBR	18.5604										Confidence	0.0615595	27.1612
46																lower FC	-4.70192	26.0266	1.13459
47																upper FC	-4.82504	28.3453	1.18405
48
49																ttest	1.81243e-07

## Sheet: IR2
row	Well	Sample Name	Target Name	Task	Reporter	Cт	SD	Cт uncorrected	Cт corrected	dCT
1	A1	PG>W1118-R1	RP49	UNKNOWN	SYBR	18.1793
2	A2	PG>W1118-R1	RP49	UNKNOWN	SYBR	18.1028	0.0493065	18.159	18.159
3	A3	PG>W1118-R1	RP49	UNKNOWN	SYBR	18.1949
4	A4	PG>W1118-R2	RP49	UNKNOWN	SYBR	18.0885
5	A5	PG>W1118-R2	RP49	UNKNOWN	SYBR	18.1686	0.200066	18.2417	18.2417
6	A6	PG>W1118-R2	RP49	UNKNOWN	SYBR	18.4681
7	A7	PG>W1118-R3	RP49	UNKNOWN	SYBR	18.1101
8	A8	PG>W1118-R3	RP49	UNKNOWN	SYBR	18.2318	0.173064	18.2645	18.2645
9	A9	PG>W1118-R3	RP49	UNKNOWN	SYBR	18.4516
10
11
12
13	B1	PG>Evi5-IR2-R1	RP49	UNKNOWN	SYBR	18.2671
14	B2	PG>Evi5-IR2-R1	RP49	UNKNOWN	SYBR	18.3493	0.20014	18.4213	18.4213
15	B3	PG>Evi5-IR2-R1	RP49	UNKNOWN	SYBR	18.6475
16	B4	PG>Evi5-IR2-R2	RP49	UNKNOWN	SYBR	18.2894
17	B5	PG>Evi5-IR2-R2	RP49	UNKNOWN	SYBR	18.4851	0.22858	18.5065	18.5065
18	B6	PG>Evi5-IR2-R2	RP49	UNKNOWN	SYBR	18.7451
19	B7	PG>Evi5-IR2-R3	RP49	UNKNOWN	SYBR	18.5042
20	B8	PG>Evi5-IR2-R3	RP49	UNKNOWN	SYBR	18.788	0.244748	18.7612	18.7612
21	B9	PG>Evi5-IR2-R3	RP49	UNKNOWN	SYBR	18.9915
22
23
24
25	C1	PG>W1118-R1	ALAS	UNKNOWN	SYBR	24.7519
26	C2	PG>W1118-R1	ALAS	UNKNOWN	SYBR	24.6548	0.0532041	24.7159	24.7159	6.55689
27	C3	PG>W1118-R1	ALAS	UNKNOWN	SYBR	24.741
28	C4	PG>W1118-R2	ALAS	UNKNOWN	SYBR	24.1735
29	C5	PG>W1118-R2	ALAS	UNKNOWN	SYBR	24.1409	0.0164394	24.1561	24.1561	5.91439
30	C6	PG>W1118-R2	ALAS	UNKNOWN	SYBR	24.154
31	C7	PG>W1118-R3	ALAS	UNKNOWN	SYBR	24.1153
32	C8	PG>W1118-R3	ALAS	UNKNOWN	SYBR	24.1153	0.00939947	24.1207	24.1207	5.85625
33	C9	PG>W1118-R3	ALAS	UNKNOWN	SYBR	24.1316
34
35
36
37	D1	PG>Evi5-IR2-R1	ALAS	UNKNOWN	SYBR	21.6878					ddCT:S1	ddCT:S2	ddCT:S3	ddCT final rp49	SE rp49	linear FC	SE	SE
38	D2	PG>Evi5-IR2-R1	ALAS	UNKNOWN	SYBR	21.7573	0.0601055	21.6942	21.6942	3.27294	-3.28395	-2.64145	-2.58331					0.778179	9.74021	6.23958	5.99313
39	D3	PG>Evi5-IR2-R1	ALAS	UNKNOWN	SYBR	21.6376								-2.99921	0.128051	7.99565	0.298679	SD	10.3261	6.6149	6.35363
40	D4	PG>Evi5-IR2-R2	ALAS	UNKNOWN	SYBR	21.6194												2.33454	12.8939	8.25981	7.93357
41	D5	PG>Evi5-IR2-R2	ALAS	UNKNOWN	SYBR	21.7535	0.0687126	21.6952	21.6952	3.18867	-3.36823	-2.72572	-2.66758
42	D6	PG>Evi5-IR2-R2	ALAS	UNKNOWN	SYBR	21.7127
43	D7	PG>Evi5-IR2-R3	ALAS	UNKNOWN	SYBR	21.5343
44	D8	PG>Evi5-IR2-R3	ALAS	UNKNOWN	SYBR	21.7037	0.0866319	21.6295	21.6295	2.86828	-3.68861	-3.04611	-2.98797				ddCT	FC	Diff
45	D9	PG>Evi5-IR2-R3	ALAS	UNKNOWN	SYBR	21.6506										Confidence	0.250976	7.99565
46																lower FC	-2.74824	6.71896	1.27668
47																upper FC	-3.25019	9.51491	1.51927
48
																ttest	0.000304058

## Sheet: FRT
row	Well	Sample Name	Target Name	Task	Reporter	Cт	SD	Cт uncorrected	Cт corrected	dCT
1	A1	PG>W1118-R1	RP49	UNKNOWN	SYBR	18.2792
2	A2	PG>W1118-R1	RP49	UNKNOWN	SYBR	18.178	0.0580572	18.2122	18.2122
3	A3	PG>W1118-R1	RP49	UNKNOWN	SYBR	18.1794
4	A4	PG>W1118-R2	RP49	UNKNOWN	SYBR	18.2685
5	A5	PG>W1118-R2	RP49	UNKNOWN	SYBR	18.1686	0.0578748	18.2017	18.2017
6	A6	PG>W1118-R2	RP49	UNKNOWN	SYBR	18.168
7	A7	PG>W1118-R3	RP49	UNKNOWN	SYBR	18.1301
8	A8	PG>W1118-R3	RP49	UNKNOWN	SYBR	18.1318	0.0119401	18.1378	18.1378
9	A9	PG>W1118-R3	RP49	UNKNOWN	SYBR	18.1516
10
11
12
13	B1	PG>FLP;Evi5FRT-R1	RP49	UNKNOWN	SYBR	18.3607
14	B2	PG>FLP;Evi5FRT-R1	RP49	UNKNOWN	SYBR	18.4903	0.066025	18.4328	18.4328
15	B3	PG>FLP;Evi5FRT-R1	RP49	UNKNOWN	SYBR	18.4475
16	B4	PG>FLP;Evi5FRT-R2	RP49	UNKNOWN	SYBR	18.5894
17	B5	PG>FLP;Evi5FRT-R2	RP49	UNKNOWN	SYBR	18.4851	0.0812115	18.5732	18.5732
18	B6	PG>FLP;Evi5FRT-R2	RP49	UNKNOWN	SYBR	18.6451
19	B7	PG>FLP;Evi5FRT-R3	RP49	UNKNOWN	SYBR	18.6504
20	B8	PG>FLP;Evi5FRT-R3	RP49	UNKNOWN	SYBR	18.688	0.0227674	18.6766	18.6766
21	B9	PG>FLP;Evi5FRT-R3	RP49	UNKNOWN	SYBR	18.6915
22
23
24
25	C1	PG>W1118-R1	ALAS	UNKNOWN	SYBR	23.9519
26	C2	PG>W1118-R1	ALAS	UNKNOWN	SYBR	24.0615	0.0666294	23.9848	23.9848	5.77259
27	C3	PG>W1118-R1	ALAS	UNKNOWN	SYBR	23.941
28	C4	PG>W1118-R2	ALAS	UNKNOWN	SYBR	24.3354
29	C5	PG>W1118-R2	ALAS	UNKNOWN	SYBR	24.1409	0.0975785	24.2426	24.2426	6.0409
30	C6	PG>W1118-R2	ALAS	UNKNOWN	SYBR	24.2515
31	C7	PG>W1118-R3	ALAS	UNKNOWN	SYBR	24.7153
32	C8	PG>W1118-R3	ALAS	UNKNOWN	SYBR	24.3153	0.27082	24.6207	24.6207	6.48292
33	C9	PG>W1118-R3	ALAS	UNKNOWN	SYBR	24.8316
34
35
36
37	D1	PG>FLP;Evi5FRT-R1	ALAS	UNKNOWN	SYBR	20.1778					ddCT:S1	ddCT:S2	ddCT:S3	ddCT final rp49	SE rp49	linear FC	SE	SE
38	D2	PG>FLP;Evi5FRT-R1	ALAS	UNKNOWN	SYBR	20.1773	0.0288464	20.1609	20.1609	1.72807	-4.04451	-4.31282	-4.75484					1.78834	16.5014	19.8742	26.9992
39	D3	PG>FLP;Evi5FRT-R1	ALAS	UNKNOWN	SYBR	20.1276								-4.50293	0.109129	22.6734	0.525257	SD	18.4938	22.2738	30.2591
40	D4	PG>FLP;Evi5FRT-R2	ALAS	UNKNOWN	SYBR	20.1443												5.36501	19.3822	23.3439	31.7128
41	D5	PG>FLP;Evi5FRT-R2	ALAS	UNKNOWN	SYBR	20.1535	0.0214107	20.1368	20.1368	1.56362	-4.20897	-4.47728	-4.9193
42	D6	PG>FLP;Evi5FRT-R2	ALAS	UNKNOWN	SYBR	20.1127
43	D7	PG>FLP;Evi5FRT-R3	ALAS	UNKNOWN	SYBR	20.1734
44	D8	PG>FLP;Evi5FRT-R3	ALAS	UNKNOWN	SYBR	20.1537	0.0184776	20.1726	20.1726	1.49592	-4.27666	-4.54497	-4.98699				ddCT	FC	Diff
45	D9	PG>FLP;Evi5FRT-R3	ALAS	UNKNOWN	SYBR	20.1906										Confidence	0.213889	22.6734
46																lower FC	-4.28904	19.5492	3.12417
47																upper FC	-4.71682	26.2968	3.62344
48
																ttest	3.26048e-05
