# Supplementary material for: Drosophila Evi5 is a critical regulator of intracellular iron transport via transferrin and ferritin interactions
Source: Nat Commun. 2024 May 14;15:4045. doi: 10.1038/s41467-024-48165-9 (PMC11094094; doi:10.1038/s41467-024-48165-9)
Supplement: Supplementary file 7 — Source Data [file 41467_2024_48165_MOESM7_ESM.zip › Source Data file/Fig. 5C.xlsx]

## Sheet: Sheet1
	Tsf1-SGFP fat body cells
	S2 cell medium (S2M)
	Cells	# of pixels	total area	GFP signal/ FB cell	percent of area
	C1	35	359	10.257	0.034
	C2	233	3815	16.373	0.364
	C3	290	4307	14.852	0.411
	C4	349	3283	9.407	0.313
	C5	256	3127	12.215	0.298
	C6	178	2945	16.545	0.281
	C7	361	4793	13.277	0.457
	C8	351	5935	16.909	0.566
	C9	274	4685	17.099	0.447
	C10	279	4842	17.355	0.462
	Tsf1-SGFP fat body cells
	S2 cell medium + BPS
	Cell #	# of pixels	total area	GFP signal/ FB cell	percent of area
	C1	239	7302	30.552	0.696
	C2	270	10111	37.448	0.964	ttest	2.97734e-05
	C3	213	10232	48.038	0.976
	C4	285	6633	23.274	0.633
	C5	204	10946	53.657	1.044
	C6	359	11986	33.387	1.143
	C7	247	5367	21.729	0.512
	C8	248	6166	24.863	0.588
	C9	265	14721	55.551	1.404
	C10	380	14235	37.461	1.358
	Tsf1-SGFP fat body cells
	S2 cell medium + iron (FAC)
	Cells	# of pixels	total area	GFP signal/ FB cell	percent of area
	C1	314	2101	6.691	0.2
	C2	753	5887	7.818	0.561	ttest	9.10532e-07
	C3	796	6006	7.545	0.573
	C4	916	7174	7.832	0.684
	C5	679	4442	6.542	0.424
	C6	564	4798	8.507	0.458
	C7	466	3528	7.571	0.336
	C8	646	4963	7.683	0.473
	C9	676	4141	6.126	0.395
	C10	629	4847	7.706	0.462
