# Supplementary material for: Drosophila Evi5 is a critical regulator of intracellular iron transport via transferrin and ferritin interactions
Source: Nat Commun. 2024 May 14;15:4045. doi: 10.1038/s41467-024-48165-9 (PMC11094094; doi:10.1038/s41467-024-48165-9)
Supplement: Supplementary file 7 — Source Data [file 41467_2024_48165_MOESM7_ESM.zip › Source Data file/Fig. 2D.xlsx]

## Sheet: Sheet1
		hours after egg deposition	80	88	96	104	112	120	128	136	144	152	160	168	176	184	192	200	208	216	224	232	240	248	256	264	272	280	288	296	304
	PG>W1118 (no Suppl.)	R1= 50 egg	0	0	0	0	1	11	25	35	41	44	44	44	44	44	44	44	44	44	44	44	44	44	44	44	44	44	44	44	44
		R2= 50 egg	0	0	0	0	4	8	28	36	39	46	46	46	46	46	46	46	46	46	46	46	46	46	46	46	46	46	46	46	46
		R3= 50 egg	0	0	0	0	2	4	21	33	35	39	42	43	43	43	43	43	43	43	43	43	43	43	43	43	43	43	43	43	43
		R1/50	0	0	0	0	2	22	50	70	82	88	88	88	88	88	88	88	88	88	88	88	88	88	88	88	88	88	88	88	88
		R2/50	0	0	0	0	8	16	56	72	78	92	92	92	92	92	92	92	92	92	92	92	92	92	92	92	92	92	92	92	92
		R3/50	0	0	0	0	4	8	42	66	70	78	84	86	86	86	86	86	86	86	86	86	86	86	86	86	86	86	86	86	86
		Average	0	0	0	0	4.66667	15.3333	49.3333	69.3333	76.6667	86	88	88.6667	88.6667	88.6667	88.6667	88.6667	88.6667	88.6667	88.6667	88.6667	88.6667	88.6667	88.6667	88.6667	88.6667	88.6667	88.6667	88.6667	88.6667
		Round -Ave	0	0	0	0	4.67	15.34	49.34	69.34	76.67	86	88	88.67	88.67	88.67	88.67	88.67	88.67	88.67	88.67	88.67	88.67	88.67	88.67	88.67	88.67	88.67	88.67	88.67	88.67
		STDEVA	0	0	0	0	3.05505	7.02377	7.02377	3.05505	6.1101	7.2111	4	3.05505	3.05505	3.05505	3.05505	3.05505	3.05505	3.05505	3.05505	3.05505	3.05505	3.05505	3.05505	3.05505	3.05505	3.05505	3.05505	3.05505	3.05505
		SE	0	0	0	0	1.76383	4.05518	4.05518	1.76383	3.52767	4.16333	2.3094	1.76383	1.76383	1.76383	1.76383	1.76383	1.76383	1.76383	1.76383	1.76383	1.76383	1.76383	1.76383	1.76383	1.76383	1.76383	1.76383	1.76383	1.76383
		Round SE	0	0	0	0	1.77	4.06	4.06	1.77	3.53	4.17	2.31	1.77	1.77	1.77	1.77	1.77	1.77	1.77	1.77	1.77	1.77	1.77	1.77	1.77	1.77	1.77	1.77	1.77	1.77
		hours after egg deposition	80	88	96	104	112	120	128	136	144	152	160	168	176	184	192	200	208	216	224	232	240	248	256	264	272	280	288	296	304
	PG>FLP;Evi5FRT (Hemin)	R1= 50 egg	0	0	0	0	0	0	0	1	4	16	23	29	37	41	41	41	42	42	42	42	42	42	42	42	42	42	42	42	42
		R2= 50 egg	0	0	0	0	0	0	1	2	3	7	19	31	41	42	46	46	46	46	46	46	46	46	46	46	46	46	46	46	46
		R3= 50 egg	0	0	0	0	0	0	0	1	2	8	23	30	39	43	45	45	45	45	45	45	45	45	45	45	45	45	45	45	45
		R1/50	0	0	0	0	0	0	0	2	8	32	46	58	74	82	82	82	84	84	84	84	84	84	84	84	84	84	84	84	84
		R2/50	0	0	0	0	0	0	2	4	6	14	38	62	82	84	92	92	92	92	92	92	92	92	92	92	92	92	92	92	92
		R3/50	0	0	0	0	0	0	0	2	4	16	46	60	78	86	90	90	90	90	90	90	90	90	90	90	90	90	90	90	90
		Average	0	0	0	0	0	0	0.666667	2.66667	6	20.6667	43.3333	60	78	84	88	88	88.6667	88.6667	88.6667	88.6667	88.6667	88.6667	88.6667	88.6667	88.6667	88.6667	88.6667	88.6667	88.6667
		Round -Ave	0	0	0	0	0	0	0.67	2.67	6	20.67	43.34	60	78	84	88	88	88.67	88.67	88.67	88.67	88.67	88.67	88.67	88.67	88.67	88.67	88.67	88.67	88.67
		STDEVA	0	0	0	0	0	0	1.1547	1.1547	2	9.86577	4.6188	2	4	2	5.2915	5.2915	4.16333	4.16333	4.16333	4.16333	4.16333	4.16333	4.16333	4.16333	4.16333	4.16333	4.16333	4.16333	4.16333
		SE	0	0	0	0	0	0	0.666667	0.666667	1.1547	5.696	2.66667	1.1547	2.3094	1.1547	3.05505	3.05505	2.4037	2.4037	2.4037	2.4037	2.4037	2.4037	2.4037	2.4037	2.4037	2.4037	2.4037	2.4037	2.4037
		Round SE	0	0	0	0	0	0	0.67	0.67	1.16	5.7	2.67	1.16	2.31	1.16	3.06	3.06	2.41	2.41	2.41	2.41	2.41	2.41	2.41	2.41	2.41	2.41	2.41	2.41	2.41
		hours after egg deposition	80	88	96	104	112	120	128	136	144	152	160	168	176	184	192	200	208	216	224	232	240	248	256	264	272	280	288	296	304
	PG>FLP;Evi5FRT (iron)	R1= 50 egg	0	0	0	0	0	0	0	0	0	0	0	1	3	5	16	24	31	37	40	44	45	45	45	45	45	45	45	45	45
		R2= 50 egg	0	0	0	0	0	0	0	0	0	0	0	1	1	2	5	18	33	42	42	43	43	43	43	43	43	43	44	44	44
		R3= 50 egg	0	0	0	0	0	0	0	0	0	0	0	1	2	2	6	15	27	36	40	41	41	41	41	41	41	41	41	41	41
		R1/50	0	0	0	0	0	0	0	0	0	0	0	2	6	10	32	48	62	74	80	88	90	90	90	90	90	90	90	90	90
		R2/50	0	0	0	0	0	0	0	0	0	0	0	2	2	4	10	36	66	84	84	86	86	86	86	86	86	86	88	88	88
		R3/50	0	0	0	0	0	0	0	0	0	0	0	2	4	4	12	30	54	72	80	82	82	82	82	82	82	82	82	82	82
		Average	0	0	0	0	0	0	0	0	0	0	0	2	4	6	18	38	60.6667	76.6667	81.3333	85.3333	86	86	86	86	86	86	86.6667	86.6667	86.6667
		Round -Ave	0	0	0	0	0	0	0	0	0	0	0	2	4	6	18	38	60.67	76.67	81.34	85.34	86	86	86	86	86	86	86.67	86.67	86.67
		STDEVA	0	0	0	0	0	0	0	0	0	0	0	0	2	3.4641	12.1655	9.16515	6.1101	6.4291	2.3094	3.05505	4	4	4	4	4	4	4.16333	4.16333	4.16333
		SE	0	0	0	0	0	0	0	0	0	0	0	0	1.1547	2	7.02377	5.2915	3.52767	3.71184	1.33333	1.76383	2.3094	2.3094	2.3094	2.3094	2.3094	2.3094	2.4037	2.4037	2.4037
		Round SE	0	0	0	0	0	0	0	0	0	0	0	0	1.16	2	7.03	5.3	3.53	3.72	1.34	1.77	2.31	2.31	2.31	2.31	2.31	2.31	2.41	2.41	2.41
		hours after egg deposition	80	88	96	104	112	120	128	136	144	152	160	168	176	184	192	200	208	216	224	232	240	248	256	264	272	280	288	296	304
	PG>FLP;Evi5FRT (ZnPP)	R1= 50 egg	0	0	0	0	0	0	0	0	0	0	0	0	0	0	0	0	1	4	16	23	29	37	41	45	45	45	45	45	45
		R2= 50 egg	0	0	0	0	0	0	0	0	0	0	0	0	0	0	0	1	2	3	5	21	32	41	43	43	43	43	43	43	43
		R3= 50 egg	0	0	0	0	0	0	0	0	0	0	0	0	0	0	0	1	2	2	6	18	29	37	44	44	44	44	44	44	44
		R1/50	0	0	0	0	0	0	0	0	0	0	0	0	0	0	0	0	2	8	32	46	58	74	82	90	90	90	90	90	90
		R2/50	0	0	0	0	0	0	0	0	0	0	0	0	0	0	0	2	4	6	10	42	64	82	86	86	86	86	86	86	86
		R3/50	0	0	0	0	0	0	0	0	0	0	0	0	0	0	0	2	4	4	12	36	58	74	88	88	88	88	88	88	88
		Average	0	0	0	0	0	0	0	0	0	0	0	0	0	0	0	1.33333	3.33333	6	18	41.3333	60	76.6667	85.3333	88	88	88	88	88	88
		Round -Ave	0	0	0	0	0	0	0	0	0	0	0	0	0	0	0	1.34	3.34	6	18	41.34	60	76.67	85.34	88	88	88	88	88	88
		STDEVA	0	0	0	0	0	0	0	0	0	0	0	0	0	0	0	1.1547	1.1547	2	12.1655	5.03322	3.4641	4.6188	3.05505	2	2	2	2	2	2
		SE	0	0	0	0	0	0	0	0	0	0	0	0	0	0	0	0.666667	0.666667	1.1547	7.02377	2.90593	2	2.66667	1.76383	1.1547	1.1547	1.1547	1.1547	1.1547	1.1547
		Round SE	0	0	0	0	0	0	0	0	0	0	0	0	0	0	0	0.67	0.67	1.16	7.03	2.91	2	2.67	1.77	1.16	1.16	1.16	1.16	1.16	1.16
		hours after egg deposition	80	88	96	104	112	120	128	136	144	152	160	168	176	184	192	200	208	216	224	232	240	248	256	264	272	280	288	296	304
	PG>FLP;Evi5FRT (20E)	R1= 50 egg	0	0	0	0	0	1	1	4	16	23	35	40	41	41	41	41	41	41	41	41	41	41	41	41	41	41	41	41	41
		R2= 50 egg	0	0	0	0	0	1	2	3	7	19	31	41	42	43	43	43	43	43	43	43	43	43	43	43	43	43	43	43	43
		R3= 50 egg	0	0	0	0	0	0	2	6	17	29	36	42	42	42	42	42	42	42	42	42	42	42	42	42	42	42	42	42	42
		R1/50	0	0	0	0	0	2	2	8	32	46	70	80	82	82	82	82	82	82	82	82	82	82	82	82	82	82	82	82	82
		R2/50	0	0	0	0	0	2	4	6	14	38	62	82	84	86	86	86	86	86	86	86	86	86	86	86	86	86	86	86	86
		R3/50	0	0	0	0	0	0	4	12	34	58	72	84	84	84	84	84	84	84	84	84	84	84	84	84	84	84	84	84	84
		Average	0	0	0	0	0	1.33333	3.33333	8.66667	26.6667	47.3333	68	82	83.3333	84	84	84	84	84	84	84	84	84	84	84	84	84	84	84	84
		Round -Ave	0	0	0	0	0	1.34	3.34	8.67	26.67	47.34	68	82	83.34	84	84	84	84	84	84	84	84	84	84	84	84	84	84	84	84
		STDEVA	0	0	0	0	0	1.1547	1.1547	3.05505	11.0151	10.0664	5.2915	2	1.1547	2	2	2	2	2	2	2	2	2	2	2	2	2	2	2	2
		SE	0	0	0	0	0	0.666667	0.666667	1.76383	6.35959	5.81187	3.05505	1.1547	0.666667	1.1547	1.1547	1.1547	1.1547	1.1547	1.1547	1.1547	1.1547	1.1547	1.1547	1.1547	1.1547	1.1547	1.1547	1.1547	1.1547
		Round SE	0	0	0	0	0	0.67	0.67	1.77	6.36	5.82	3.06	1.16	0.67	1.16	1.16	1.16	1.16	1.16	1.16	1.16	1.16	1.16	1.16	1.16	1.16	1.16	1.16	1.16	1.16
		hours after egg deposition	80	88	96	104	112	120	128	136	144	152	160	168	176	184	192	200	208	216	224	232	240	248	256	264	272	280	288	296	304
	PG>FLP;Evi5FRT (no Suppl.)	R1= 50 egg	0	0	0	0	0	0	0	0	0	0	0	0	0	0	0	0	1	4	16	23	29	37	41	41	41	42	42	42	42
		R2= 50 egg	0	0	0	0	0	0	0	0	0	0	0	0	0	0	0	0	2	3	5	21	32	41	42	42	42	42	42	42	42
		R3= 50 egg	0	0	0	0	0	0	0	0	0	0	0	0	0	0	0	0	1	1	6	18	24	36	43	43	43	43	43	43	44
		R1/50	0	0	0	0	0	0	0	0	0	0	0	0	0	0	0	0	2	8	32	46	58	74	82	82	82	84	84	84	84
		R2/50	0	0	0	0	0	0	0	0	0	0	0	0	0	0	0	0	4	6	10	42	64	82	84	84	84	84	84	84	84
		R3/50	0	0	0	0	0	0	0	0	0	0	0	0	0	0	0	0	2	2	12	36	48	72	86	86	86	86	86	86	88
		Average	0	0	0	0	0	0	0	0	0	0	0	0	0	0	0	0	2.66667	5.33333	18	41.3333	56.6667	76	84	84	84	84.6667	84.6667	84.6667	85.3333
		Round -Ave	0	0	0	0	0	0	0	0	0	0	0	0	0	0	0	0	2.67	5.34	18	41.34	56.67	76	84	84	84	84.67	84.67	84.67	85.34
		STDEVA	0	0	0	0	0	0	0	0	0	0	0	0	0	0	0	0	1.1547	3.05505	12.1655	5.03322	8.0829	5.2915	2	2	2	1.1547	1.1547	1.1547	2.3094
		SE	0	0	0	0	0	0	0	0	0	0	0	0	0	0	0	0	0.666667	1.76383	7.02377	2.90593	4.66667	3.05505	1.1547	1.1547	1.1547	0.666667	0.666667	0.666667	1.33333
		Round SE	0	0	0	0	0	0	0	0	0	0	0	0	0	0	0	0	0.67	1.77	7.03	2.91	4.67	3.06	1.16	1.16	1.16	0.67	0.67	0.67	1.34
