# Supplementary material for: Drosophila Evi5 is a critical regulator of intracellular iron transport via transferrin and ferritin interactions
Source: Nat Commun. 2024 May 14;15:4045. doi: 10.1038/s41467-024-48165-9 (PMC11094094; doi:10.1038/s41467-024-48165-9)
Supplement: Supplementary file 7 — Source Data [file 41467_2024_48165_MOESM7_ESM.zip › Source Data file/Fig. 3B.xlsx]

## Sheet: Sheet1
		PG>W1118			PG>Rab11IR
		L3	P	Ad	L3	P	Ad
	R1= 50 egg	47	47	45	46	0	0
	R2= 50 egg	42	39	38	44	1	0
	R3= 50 egg	47	46	45	45	1	0
	R1/50	94	94	90	92	0	0
	R2/50	84	78	76	88	2	0
	R3/50	94	92	90	90	2	0
	Average	90.6667	88	85.3333	90	1.33333	0
	Round -Ave	90.67	88	85.34	90	1.34	0
	STDEVA	5.7735	8.7178	8.0829	2	1.1547	0
	SE	3.33333	5.03322	4.66667	1.1547	0.666667	0
	Round SE	3.34	5.04	4.67	1.16	0.67	0
	ttest	6.90816e-05
