# Supplementary material for: Drosophila Evi5 is a critical regulator of intracellular iron transport via transferrin and ferritin interactions
Source: Nat Commun. 2024 May 14;15:4045. doi: 10.1038/s41467-024-48165-9 (PMC11094094; doi:10.1038/s41467-024-48165-9)
Supplement: Supplementary file 7 — Source Data [file 41467_2024_48165_MOESM7_ESM.zip › Source Data file/Fig. 6E.xlsx]

## Sheet: Fer1HCH
row	Well	Sample Name	Target Name	Task	Reporter	Cт	SD	Cт uncorrected	Cт corrected	dCT
1	A1	PG>W1118-R1	RP49	UNKNOWN	SYBR	15.9286
2	A2	PG>W1118-R1	RP49	UNKNOWN	SYBR	15.9579	0.0179284	15.9373	15.9373
3	A3	PG>W1118-R1	RP49	UNKNOWN	SYBR	15.9253
4	A4	PG>W1118-R2	RP49	UNKNOWN	SYBR	15.9977
5	A5	PG>W1118-R2	RP49	UNKNOWN	SYBR	15.9579	0.0221266	15.9834	15.9834
6	A6	PG>W1118-R2	RP49	UNKNOWN	SYBR	15.9946
7	A7	PG>W1118-R3	RP49	UNKNOWN	SYBR	15.8618
8	A8	PG>W1118-R3	RP49	UNKNOWN	SYBR	15.9704	0.0824619	15.952	15.952
9	A9	PG>W1118-R3	RP49	UNKNOWN	SYBR	16.0236
10
11
12
13	B1	PG>Evi5IR1-R1	RP49	UNKNOWN	SYBR	16.1357
14	B2	PG>Evi5IR1-R1	RP49	UNKNOWN	SYBR	16.0989	0.0186331	16.1191	16.1191
15	B3	PG>Evi5IR1-R1	RP49	UNKNOWN	SYBR	16.1227
16	B4	PG>Evi5IR1-R2	RP49	UNKNOWN	SYBR	15.9999
17	B5	PG>Evi5IR1-R2	RP49	UNKNOWN	SYBR	16.0976	0.0993475	16.0987	16.0987
18	B6	PG>Evi5IR1-R2	RP49	UNKNOWN	SYBR	16.1986
19	B7	PG>Evi5IR1-R3	RP49	UNKNOWN	SYBR	16.0355
20	B8	PG>Evi5IR1-R3	RP49	UNKNOWN	SYBR	16.1292	0.064045	16.1076	16.1076
21	B9	PG>Evi5IR1-R3	RP49	UNKNOWN	SYBR	16.158
22
23
24
25	C1	PG>W1118-R1	Fer1HCH	UNKNOWN	SYBR	20.0001
26	C2	PG>W1118-R1	Fer1HCH	UNKNOWN	SYBR	20.0096	0.00495067	20.0057	20.0057	4.06843
27	C3	PG>W1118-R1	Fer1HCH	UNKNOWN	SYBR	20.0073
28	C4	PG>W1118-R2	Fer1HCH	UNKNOWN	SYBR	20.0375
29	C5	PG>W1118-R2	Fer1HCH	UNKNOWN	SYBR	20.1257	0.0725692	20.1148	20.1148	4.13142
30	C6	PG>W1118-R2	Fer1HCH	UNKNOWN	SYBR	20.1814
31	C7	PG>W1118-R3	Fer1HCH	UNKNOWN	SYBR	20.0162
32	C8	PG>W1118-R3	Fer1HCH	UNKNOWN	SYBR	20.0366	0.0561912	20.0583	20.0583	4.10632
33	C9	PG>W1118-R3	Fer1HCH	UNKNOWN	SYBR	20.1221
34
35
36
37	D1	PG>Evi5IR1-R1	Fer1HCH	UNKNOWN	SYBR	19.9762					ddCT:S1	ddCT:S2	ddCT:S3	ddCT final rp49	SE rp49	linear FC	SE	SE
38	D2	PG>Evi5IR1-R1	Fer1HCH	UNKNOWN	SYBR	19.8091	0.0955047	19.866	19.866	3.74685	-0.321584	-0.384568	-0.359473					0.0106304	1.2497	1.30547	1.28296
39	D3	PG>Evi5IR1-R1	Fer1HCH	UNKNOWN	SYBR	19.8125								-0.382433	0.0117854	1.30354	0.00935412	SD	1.27646	1.33342	1.31043
40	D4	PG>Evi5IR1-R2	Fer1HCH	UNKNOWN	SYBR	19.9505												0.0318911	1.29477	1.35254	1.32922
41	D5	PG>Evi5IR1-R2	Fer1HCH	UNKNOWN	SYBR	19.7396	0.117611	19.815	19.815	3.71628	-0.35215	-0.415134	-0.390039
42	D6	PG>Evi5IR1-R2	Fer1HCH	UNKNOWN	SYBR	19.7548
43	D7	PG>Evi5IR1-R3	Fer1HCH	UNKNOWN	SYBR	19.8897
44	D8	PG>Evi5IR1-R3	Fer1HCH	UNKNOWN	SYBR	19.8627	0.126939	19.8033	19.8033	3.69574	-0.372692	-0.435676	-0.410581				ddCT	FC	Diff
45	D9	PG>Evi5IR1-R3	Fer1HCH	UNKNOWN	SYBR	19.6576										Confidence	0.023099	1.30354
46																lower FC	-0.359334	1.28283	0.0207047
47																upper FC	-0.405532	1.32458	0.0210389
48
																ttest	8.44324e-05

## Sheet: Fer2LCH
row	Well	Sample Name	Target Name	Task	Reporter	Cт	SD	Cт uncorrected	Cт corrected	dCT
1	A1	PG>W1118-R1	RP49	UNKNOWN	SYBR	15.9286
2	A2	PG>W1118-R1	RP49	UNKNOWN	SYBR	15.9579	0.0179284	15.9373	15.9373
3	A3	PG>W1118-R1	RP49	UNKNOWN	SYBR	15.9253
4	A4	PG>W1118-R2	RP49	UNKNOWN	SYBR	15.9977
5	A5	PG>W1118-R2	RP49	UNKNOWN	SYBR	15.9579	0.0221266	15.9834	15.9834
6	A6	PG>W1118-R2	RP49	UNKNOWN	SYBR	15.9946
7	A7	PG>W1118-R3	RP49	UNKNOWN	SYBR	15.8618
8	A8	PG>W1118-R3	RP49	UNKNOWN	SYBR	15.9704	0.0824619	15.952	15.952
9	A9	PG>W1118-R3	RP49	UNKNOWN	SYBR	16.0236
10
11
12
13	B1	PG>Evi5IR1-R1	RP49	UNKNOWN	SYBR	16.1357
14	B2	PG>Evi5IR1-R1	RP49	UNKNOWN	SYBR	16.0989	0.0186331	16.1191	16.1191
15	B3	PG>Evi5IR1-R1	RP49	UNKNOWN	SYBR	16.1227
16	B4	PG>Evi5IR1-R2	RP49	UNKNOWN	SYBR	15.9999
17	B5	PG>Evi5IR1-R2	RP49	UNKNOWN	SYBR	16.0976	0.0993475	16.0987	16.0987
18	B6	PG>Evi5IR1-R2	RP49	UNKNOWN	SYBR	16.1986
19	B7	PG>Evi5IR1-R3	RP49	UNKNOWN	SYBR	16.0355
20	B8	PG>Evi5IR1-R3	RP49	UNKNOWN	SYBR	16.1292	0.064045	16.1076	16.1076
21	B9	PG>Evi5IR1-R3	RP49	UNKNOWN	SYBR	16.158
22
23
24
25	C1	PG>W1118-R1	Fer2LCH	UNKNOWN	SYBR	24.8325
26	C2	PG>W1118-R1	Fer2LCH	UNKNOWN	SYBR	24.9788	0.148318	24.9801	24.9801	9.04288
27	C3	PG>W1118-R1	Fer2LCH	UNKNOWN	SYBR	25.1291
28	C4	PG>W1118-R2	Fer2LCH	UNKNOWN	SYBR	24.9364
29	C5	PG>W1118-R2	Fer2LCH	UNKNOWN	SYBR	24.9681	0.119054	25.0204	25.0204	9.03694
30	C6	PG>W1118-R2	Fer2LCH	UNKNOWN	SYBR	25.1566
31	C7	PG>W1118-R3	Fer2LCH	UNKNOWN	SYBR	24.8109
32	C8	PG>W1118-R3	Fer2LCH	UNKNOWN	SYBR	25.0046	0.137207	24.9639	24.9639	9.01189
33	C9	PG>W1118-R3	Fer2LCH	UNKNOWN	SYBR	25.0761
34
35
36
37	D1	PG>Evi5IR1-R1	Fer2LCH	UNKNOWN	SYBR	24.8416					ddCT:S1	ddCT:S2	ddCT:S3	ddCT final rp49	SE rp49	linear FC	SE	SE
38	D2	PG>Evi5IR1-R1	Fer2LCH	UNKNOWN	SYBR	24.9806	0.118568	24.8556	24.8556	8.73654	-0.306341	-0.300396	-0.275351					0.00576912	1.23657	1.23148	1.21029
39	D3	PG>Evi5IR1-R1	Fer2LCH	UNKNOWN	SYBR	24.7447								-0.275753	0.00687937	1.21063	0.0052546	SD	1.20755	1.20258	1.18188
40	D4	PG>Evi5IR1-R2	Fer2LCH	UNKNOWN	SYBR	24.886												0.0173074	1.21906	1.21405	1.19316
41	D5	PG>Evi5IR1-R2	Fer2LCH	UNKNOWN	SYBR	24.9658	0.105566	24.8695	24.8695	8.7708	-0.272078	-0.266133	-0.241088
42	D6	PG>Evi5IR1-R2	Fer2LCH	UNKNOWN	SYBR	24.7566
43	D7	PG>Evi5IR1-R3	Fer2LCH	UNKNOWN	SYBR	24.8044
44	D8	PG>Evi5IR1-R3	Fer2LCH	UNKNOWN	SYBR	24.9651	0.0875717	24.8647	24.8647	8.75711	-0.285773	-0.279828	-0.254784				ddCT	FC	Diff
45	D9	PG>Evi5IR1-R3	Fer2LCH	UNKNOWN	SYBR	24.8245										Confidence	0.0134833	1.21063
46																lower FC	-0.262269	1.19936	0.0112617
47																upper FC	-0.289236	1.22199	0.0113674
48
																ttest	3.65775e-05
