# Supplementary material for: Drosophila Evi5 is a critical regulator of intracellular iron transport via transferrin and ferritin interactions
Source: Nat Commun. 2024 May 14;15:4045. doi: 10.1038/s41467-024-48165-9 (PMC11094094; doi:10.1038/s41467-024-48165-9)
Supplement: Supplementary file 7 — Source Data [file 41467_2024_48165_MOESM7_ESM.zip › Source Data file/Fig. 6D.xlsx]

## Sheet: Sheet1
	Genotype	Tissue	# of pixels	total area	Fer1HCH-GFP signal/selected tissue	percent of area
	PG>W1118-R1	Ring Gland (RG)	840	8485	10.101	0.809
	PG>W1118-R2	Ring Gland (RG)	648	8646	13.343	0.825
	PG>W1118-R3	Ring Gland (RG)	762	5756	7.554	0.549
	PG>W1118-R4	Ring Gland (RG)	915	13985	15.285	1.594
	PG>W1118-R5	Ring Gland (RG)	1001	15511	15.496	1.731
	PG>W1118-R1	CNS	8010	345956	43.191	32.993	ttest-RG	0.000179321
	PG>W1118-R2	CNS	10706	477461	44.598	27.692	ttest-CNS	0.467416
	PG>W1118-R3	CNS	10248	368994	36.007	25.653
	PG>W1118-R4	CNS	8216	256272	31.192	17.764
	PG>W1118-R5	CNS	9227	310322	33.632	29.595
	PG>Evi5IR1-R1	Ring Gland (RG)	769	29361	38.181	5.011
	PG>Evi5IR1-R2	Ring Gland (RG)	1169	45265	38.721	4.317
	PG>Evi5IR1-R3	Ring Gland (RG)	658	27390	41.626	2.612
	PG>Evi5IR1-R4	Ring Gland (RG)	569	32518	57.149	3.101
	PG>Evi5IR1-R5	Ring Gland (RG)	1169	37599	32.163	3.586
	PG>Evi5IR1-R1	CNS	6911	345003	49.921	32.902
	PG>Evi5IR1-R2	CNS	6345	379964	59.884	36.236
	PG>Evi5IR1-R3	CNS	6257	223292	35.687	21.295
	PG>Evi5IR1-R4	CNS	7641	263062	34.428	25.088
	PG>Evi5IR1-R5	CNS	6211	196724	31.673	18.761
