# Supplementary material for: Drosophila Evi5 is a critical regulator of intracellular iron transport via transferrin and ferritin interactions
Source: Nat Commun. 2024 May 14;15:4045. doi: 10.1038/s41467-024-48165-9 (PMC11094094; doi:10.1038/s41467-024-48165-9)
Supplement: Supplementary file 7 — Source Data [file 41467_2024_48165_MOESM7_ESM.zip › Source Data file/Fig. 2E.xlsx]

## Sheet: Sheet1
		PG>W1118			PG>FLP;Evi5FRT
		no Suppl.			no Suppl.			Hemin			20E			iron			ZnPP
		L3	P	Ad	L3	P	Ad	L3	P	Ad	L3	P	Ad	L3	P	Ad	L3	P	Ad
		50	41	39	50	41	25	50	46	42	50	42	37	50	44	36	50	39	25
		50	44	42	50	39	23	50	41	41	50	41	38	50	46	34	50	38	23
		50	42	42	50	42	31	50	43	40	50	42	38	50	44	35	50	42	26
	R1/50	100	82	78	100	82	50	100	92	84	100	84	74	100	88	72	100	78	50
	R2/50	100	88	84	100	78	46	100	82	82	100	82	76	100	92	68	100	76	46
	R3/50	100	84	84	100	84	62	100	86	80	100	84	76	100	88	70	100	84	52
	Average	100	84.6667	82	100	81.3333	52.6667	100	86.6667	82	100	83.3333	75.3333	100	89.3333	70	100	79.3333	49.3333
	Round -Ave	100	84.66	82	100	81.33	52.66	100	86.66	82	100	83.33	75.33	100	89.33	70	100	79.33	49.33
	STDEVA	0	3.05505	3.4641	0	3.05505	8.32666	0	5.03322	2	0	1.1547	1.1547	0	2.3094	2	0	4.16333	3.05505
	SE	0	1.76383	2	0	1.76383	4.8074	0	2.90593	1.1547	0	0.666667	0.666667	0	1.33333	1.1547	0	2.4037	1.76383
	Round SE	0	1.77	2	0	1.77	4.81	0	2.91	1.16	0	0.67	0.67	0	1.34	1.16	0	2.41	1.77
	ttest	0.00488504	1	0.0341094	0.0247649	0.000255009
