# Supplementary material for: Drosophila Evi5 is a critical regulator of intracellular iron transport via transferrin and ferritin interactions
Source: Nat Commun. 2024 May 14;15:4045. doi: 10.1038/s41467-024-48165-9 (PMC11094094; doi:10.1038/s41467-024-48165-9)
Supplement: Supplementary file 7 — Source Data [file 41467_2024_48165_MOESM7_ESM.zip › Source Data file/Fig. 7B.xlsx]

## Sheet: Sheet1
	Genotype	injected compound	hours after egg deposition	80 h	88 h	96 h	104 h	112 h	120 h	128 h	136 h	144 h	152 h	160 h	168 h	176 h	184 h	192 h	200 h	208 h	216 h	224 h	232 h	240 h	248 h	256 h	264 h	272 h	280 h	288 h	296 h	304 h
	PG>W1118	BPS Buffer	R1= 50 egg	0	0	0	0	0	1	8	19	28	36	36	38	38	38	38	38	38	38	38	38	38	38	38	38	38	38	38	38	38
			R2= 50 egg	0	0	0	0	0	2	11	23	30	34	34	35	35	36	36	36	36	36	36	36	36	36	36	36	36	36	36	36	36
			R3= 50 egg	0	0	0	0	1	3	10	19	33	35	35	35	35	35	35	37	37	37	37	37	37	37	37	37	37	37	37	37	37
			R1/50	0	0	0	0	0	2	16	38	56	72	72	76	76	76	76	76	76	76	76	76	76	76	76	76	76	76	76	76	76
			R2/50	0	0	0	0	0	4	22	46	60	68	68	70	70	72	72	72	72	72	72	72	72	72	72	72	72	72	72	72	72
			R3/50	0	0	0	0	2	6	20	38	66	70	70	70	70	70	70	74	74	74	74	74	74	74	74	74	74	74	74	74	74
			Average	0	0	0	0	0.666667	4	19.3333	40.6667	60.6667	70	70	72	72	72.6667	72.6667	74	74	74	74	74	74	74	74	74	74	74	74	74	74
			Round -Ave	0	0	0	0	0.67	4	19.34	40.67	60.67	70	70	72	72	72.67	72.67	74	74	74	74	74	74	74	74	74	74	74	74	74	74
			STDEVA	0	0	0	0	1.1547	2	3.05505	4.6188	5.03322	2	2	3.4641	3.4641	3.05505	3.05505	2	2	2	2	2	2	2	2	2	2	2	2	2	2
			SE	0	0	0	0	0.666667	1.1547	1.76383	2.66667	2.90593	1.1547	1.1547	2	2	1.76383	1.76383	1.1547	1.1547	1.1547	1.1547	1.1547	1.1547	1.1547	1.1547	1.1547	1.1547	1.1547	1.1547	1.1547	1.1547
			Round SE	0	0	0	0	0.67	1.16	1.77	2.67	2.91	1.16	1.16	2	2	1.77	1.77	1.16	1.16	1.16	1.16	1.16	1.16	1.16	1.16	1.16	1.16	1.16	1.16	1.16	1.16
	PG>W1118	Apo-ferritin	R1= 50 egg	0	0	0	1	1	5	16	29	37	37	37	37	37	37	37	37	37	37	37	37	37	37	37	37	37	37	37	37	37
			R2= 50 egg	0	0	0	0	0	1	4	14	22	29	31	33	33	33	33	33	33	33	33	33	33	33	33	33	33	33	33	33	33
			R3= 50 egg	0	0	0	0	0	2	8	16	29	35	35	35	35	35	35	35	35	35	35	35	35	35	35	35	35	35	35	35	35
			R1/50	0	0	0	2	2	10	32	58	74	74	74	74	74	74	74	74	74	74	74	74	74	74	74	74	74	74	74	74	74
			R2/50	0	0	0	0	0	2	8	28	44	58	62	66	66	66	66	66	66	66	66	66	66	66	66	66	66	66	66	66	66
			R3/50	0	0	0	0	0	4	16	32	58	70	70	70	70	70	70	70	70	70	70	70	70	70	70	70	70	70	70	70	70
			Average	0	0	0	0.666667	0.666667	5.33333	18.6667	39.3333	58.6667	67.3333	68.6667	70	70	70	70	70	70	70	70	70	70	70	70	70	70	70	70	70	70
			Round -Ave	0	0	0	0.67	0.67	5.34	18.67	39.34	58.67	67.34	68.67	70	70	70	70	70	70	70	70	70	70	70	70	70	70	70	70	70	70
			STDEVA	0	0	0	1.1547	1.1547	4.16333	12.2202	16.2891	15.0111	8.32666	6.1101	4	4	4	4	4	4	4	4	4	4	4	4	4	4	4	4	4	4
			SE	0	0	0	0.666667	0.666667	2.4037	7.05534	9.40449	8.66667	4.8074	3.52767	2.3094	2.3094	2.3094	2.3094	2.3094	2.3094	2.3094	2.3094	2.3094	2.3094	2.3094	2.3094	2.3094	2.3094	2.3094	2.3094	2.3094	2.3094
			Round SE	0	0	0	0.67	0.67	2.41	7.06	9.41	8.67	4.81	3.53	2.31	2.31	2.31	2.31	2.31	2.31	2.31	2.31	2.31	2.31	2.31	2.31	2.31	2.31	2.31	2.31	2.31	2.31
	PG>W1118	Holo-ferritin	R1= 50 egg	0	0	0	0	0	6	16	24	33	35	36	37	37	37	37	37	37	37	37	37	37	37	37	37	37	37	37	37	37
			R2= 50 egg	0	0	0	0	0	5	20	30	43	44	44	44	45	46	46	46	46	46	46	46	46	46	46	46	46	46	46	46	46
			R3= 50 egg	0	0	0	0	2	8	19	28	39	39	39	39	39	39	39	39	39	39	39	39	39	39	39	39	39	39	39	39	39
			R1/50	0	0	0	0	0	12	32	48	66	70	72	74	74	74	74	74	74	74	74	74	74	74	74	74	74	74	74	74	74
			R2/50	0	0	0	0	0	10	40	60	86	88	88	88	90	92	92	92	92	92	92	92	92	92	92	92	92	92	92	92	92
			R3/50	0	0	0	0	4	16	38	56	78	78	78	78	78	78	78	78	78	78	78	78	78	78	78	78	78	78	78	78	78
			Average	0	0	0	0	1.33333	12.6667	36.6667	54.6667	76.6667	78.6667	79.3333	80	80.6667	81.3333	81.3333	81.3333	81.3333	81.3333	81.3333	81.3333	81.3333	81.3333	81.3333	81.3333	81.3333	81.3333	81.3333	81.3333	81.3333
			Round -Ave	0	0	0	0	1.34	12.67	36.67	54.67	76.67	78.67	79.34	80	80.67	81.34	81.34	81.34	81.34	81.34	81.34	81.34	81.34	81.34	81.34	81.34	81.34	81.34	81.34	81.34	81.34
			STDEVA	0	0	0	0	2.3094	3.05505	4.16333	6.1101	10.0664	9.0185	8.0829	7.2111	8.32666	9.45163	9.45163	9.45163	9.45163	9.45163	9.45163	9.45163	9.45163	9.45163	9.45163	9.45163	9.45163	9.45163	9.45163	9.45163	9.45163
			SE	0	0	0	0	1.33333	1.76383	2.4037	3.52767	5.81187	5.20683	4.66667	4.16333	4.8074	5.4569	5.4569	5.4569	5.4569	5.4569	5.4569	5.4569	5.4569	5.4569	5.4569	5.4569	5.4569	5.4569	5.4569	5.4569	5.4569
			Round SE	0	0	0	0	1.34	1.77	2.41	3.53	5.82	5.21	4.67	4.17	4.81	5.46	5.46	5.46	5.46	5.46	5.46	5.46	5.46	5.46	5.46	5.46	5.46	5.46	5.46	5.46	5.46
	PG>W1118	iron (FAC)	R1= 50 egg	0	0	0	0	1	10	19	29	37	40	40	41	41	41	41	41	41	41	41	41	41	41	41	41	41	41	41	41	41
			R2= 50 egg	0	0	0	0	1	4	13	27	33	34	35	39	39	39	39	39	39	39	39	39	39	39	39	39	39	39	39	39	39
			R3= 50 egg	0	0	0	1	2	9	23	28	37	37	37	37	37	37	37	37	37	37	37	37	37	37	37	37	37	37	37	37	37
			R1/50	0	0	0	0	2	20	38	58	74	80	80	82	82	82	82	82	82	82	82	82	82	82	82	82	82	82	82	82	82
			R2/50	0	0	0	0	2	8	26	54	66	68	70	78	78	78	78	78	78	78	78	78	78	78	78	78	78	78	78	78	78
			R3/50	0	0	0	2	4	18	46	56	74	74	74	74	74	74	74	74	74	74	74	74	74	74	74	74	74	74	74	74	74
			Average	0	0	0	0.666667	2.66667	15.3333	36.6667	56	71.3333	74	74.6667	78	78	78	78	78	78	78	78	78	78	78	78	78	78	78	78	78	78
			Round -Ave	0	0	0	0.67	2.67	15.34	36.67	56	71.34	74	74.67	78	78	78	78	78	78	78	78	78	78	78	78	78	78	78	78	78	78
			STDEVA	0	0	0	1.1547	1.1547	6.4291	10.0664	2	4.6188	6	5.03322	4	4	4	4	4	4	4	4	4	4	4	4	4	4	4	4	4	4
			SE	0	0	0	0.666667	0.666667	3.71184	5.81187	1.1547	2.66667	3.4641	2.90593	2.3094	2.3094	2.3094	2.3094	2.3094	2.3094	2.3094	2.3094	2.3094	2.3094	2.3094	2.3094	2.3094	2.3094	2.3094	2.3094	2.3094	2.3094
			Round SE	0	0	0	0.67	0.67	3.72	5.82	1.16	2.67	3.47	2.91	2.31	2.31	2.31	2.31	2.31	2.31	2.31	2.31	2.31	2.31	2.31	2.31	2.31	2.31	2.31	2.31	2.31	2.31
	PG>W1118	Heat denatured holo-Ferritin	R1= 50 egg	0	0	0	0	0	8	13	26	31	35	38	38	38	38	38	38	38	38	38	38	38	38	38	38	38	38	38	38	38
			R2= 50 egg	0	0	0	0	1	3	18	23	37	37	37	38	38	38	38	38	38	38	38	38	38	38	38	38	38	38	38	38	38
			R3= 50 egg	0	0	0	0	2	8	21	28	33	34	39	41	41	41	41	41	41	41	41	41	41	41	41	41	41	41	41	41	41
			R1/50	0	0	0	0	0	16	26	52	62	70	76	76	76	76	76	76	76	76	76	76	76	76	76	76	76	76	76	76	76
			R2/50	0	0	0	0	2	6	36	46	74	74	74	76	76	76	76	76	76	76	76	76	76	76	76	76	76	76	76	76	76
			R3/50	0	0	0	0	4	16	42	56	66	68	78	82	82	82	82	82	82	82	82	82	82	82	82	82	82	82	82	82	82
			Average	0	0	0	0	2	12.6667	34.6667	51.3333	67.3333	70.6667	76	78	78	78	78	78	78	78	78	78	78	78	78	78	78	78	78	78	78
			Round -Ave	0	0	0	0	2	12.67	34.67	51.34	67.34	70.67	76	78	78	78	78	78	78	78	78	78	78	78	78	78	78	78	78	78	78
			STDEVA	0	0	0	0	2	5.7735	8.0829	5.03322	6.1101	3.05505	2	3.4641	3.4641	3.4641	3.4641	3.4641	3.4641	3.4641	3.4641	3.4641	3.4641	3.4641	3.4641	3.4641	3.4641	3.4641	3.4641	3.4641	3.4641
			SE	0	0	0	0	1.1547	3.33333	4.66667	2.90593	3.52767	1.76383	1.1547	2	2	2	2	2	2	2	2	2	2	2	2	2	2	2	2	2	2
			Round SE	0	0	0	0	1.16	3.34	4.67	2.91	3.53	1.77	1.16	2	2	2	2	2	2	2	2	2	2	2	2	2	2	2	2	2	2
	PG>FLP;Evi5FRT	BPS Buffer	R1= 50 egg	0	0	0	0	0	0	0	0	0	0	0	0	0	0	0	0	1	5	18	25	36	37	37	37	37	37	37	37	37
			R2= 50 egg	0	0	0	0	0	0	0	0	0	0	0	0	0	0	0	0	1	2	9	17	26	33	33	35	35	36	36	36	36
			R3= 50 egg	0	0	0	0	0	0	0	0	0	0	0	0	0	0	0	0	1	2	10	14	22	28	30	32	32	35	37	38	38
			R1/50	0	0	0	0	0	0	0	0	0	0	0	0	0	0	0	0	2	10	36	50	72	74	74	74	74	74	74	74	74
			R2/50	0	0	0	0	0	0	0	0	0	0	0	0	0	0	0	0	2	4	18	34	52	66	66	70	70	72	72	72	72
			R3/50	0	0	0	0	0	0	0	0	0	0	0	0	0	0	0	0	2	4	20	28	44	56	60	64	64	70	74	76	76
			Average	0	0	0	0	0	0	0	0	0	0	0	0	0	0	0	0	2	6	24.6667	37.3333	56	65.3333	66.6667	69.3333	69.3333	72	73.3333	74	74
			Round -Ave	0	0	0	0	0	0	0	0	0	0	0	0	0	0	0	0	2	6	24.67	37.34	56	65.34	66.67	69.34	69.34	72	73.34	74	74
			STDEVA	0	0	0	0	0	0	0	0	0	0	0	0	0	0	0	0	0	3.4641	9.86577	11.3725	14.4222	9.0185	7.02377	5.03322	5.03322	2	1.1547	2	2
			SE	0	0	0	0	0	0	0	0	0	0	0	0	0	0	0	0	0	2	5.696	6.56591	8.32666	5.20683	4.05518	2.90593	2.90593	1.1547	0.666667	1.1547	1.1547
			Round SE	0	0	0	0	0	0	0	0	0	0	0	0	0	0	0	0	0	2	5.7	6.57	8.33	5.21	4.06	2.91	2.91	1.16	0.67	1.16	1.16
	PG>FLP;Evi5FRT	Apo-ferritin	R1= 50 egg	0	0	0	0	0	0	0	0	0	0	0	0	0	0	0	0	1	2	11	19	26	34	34	34	34	34	34	34	34
			R2= 50 egg	0	0	0	0	0	0	0	0	0	0	0	0	0	0	0	0	0	1	9	17	23	33	33	36	36	36	36	36	37
			R3= 50 egg	0	0	0	0	0	0	0	0	0	0	0	0	0	0	0	0	0	1	3	8	14	25	33	33	33	37	33	33	33
			R1/50	0	0	0	0	0	0	0	0	0	0	0	0	0	0	0	0	2	4	22	38	52	68	68	68	68	68	68	68	68
			R2/50	0	0	0	0	0	0	0	0	0	0	0	0	0	0	0	0	0	2	18	34	46	66	66	72	72	72	72	72	74
			R3/50	0	0	0	0	0	0	0	0	0	0	0	0	0	0	0	0	0	2	6	16	28	50	66	66	66	74	66	66	66
			Average	0	0	0	0	0	0	0	0	0	0	0	0	0	0	0	0	0.666667	2.66667	15.3333	29.3333	42	61.3333	66.6667	68.6667	68.6667	71.3333	68.6667	68.6667	69.3333
			Round -Ave	0	0	0	0	0	0	0	0	0	0	0	0	0	0	0	0	0.67	2.67	15.34	29.34	42	61.34	66.67	68.67	68.67	71.34	68.67	68.67	69.34
			STDEVA	0	0	0	0	0	0	0	0	0	0	0	0	0	0	0	0	1.1547	1.1547	8.32666	11.7189	12.49	9.86577	1.1547	3.05505	3.05505	3.05505	3.05505	3.05505	4.16333
			SE	0	0	0	0	0	0	0	0	0	0	0	0	0	0	0	0	0.666667	0.666667	4.8074	6.76593	7.2111	5.696	0.666667	1.76383	1.76383	1.76383	1.76383	1.76383	2.4037
			Round SE	0	0	0	0	0	0	0	0	0	0	0	0	0	0	0	0	0.67	0.67	4.81	6.77	7.22	5.7	0.67	1.77	1.77	1.77	1.77	1.77	2.41
	PG>FLP;Evi5FRT	Holo-ferritin	R1= 50 egg	0	0	0	0	0	0	0	0	1	5	11	18	26	35	36	36	36	36	36	36	36	36	36	36	36	36	36	36	37
			R2= 50 egg	0	0	0	0	0	0	0	1	1	3	10	14	27	33	33	35	37	37	37	37	38	38	38	38	38	38	38	38	38
			R3= 50 egg	0	0	0	0	0	0	0	0	1	2	8	8	13	23	26	30	31	31	31	32	33	33	33	40	40	40	40	40	40
			R1/50	0	0	0	0	0	0	0	0	2	10	22	36	52	70	72	72	72	72	72	72	72	72	72	72	72	72	72	72	74
			R2/50	0	0	0	0	0	0	0	2	2	6	20	28	54	66	66	70	74	74	74	74	76	76	76	76	76	76	76	76	76
			R3/50	0	0	0	0	0	0	0	0	2	4	16	16	26	46	52	60	62	62	62	64	66	66	66	80	80	80	80	80	80
			Average	0	0	0	0	0	0	0	0.666667	2	6.66667	19.3333	26.6667	44	60.6667	63.3333	67.3333	69.3333	69.3333	69.3333	70	71.3333	71.3333	71.3333	76	76	76	76	76	76.6667
			Round -Ave	0	0	0	0	0	0	0	0.67	2	6.67	19.34	26.67	44	60.67	63.34	67.34	69.34	69.34	69.34	70	71.34	71.34	71.34	76	76	76	76	76	76.67
			STDEVA	0	0	0	0	0	0	0	1.1547	0	3.05505	3.05505	10.0664	15.6205	12.8582	10.2632	6.4291	6.4291	6.4291	6.4291	5.2915	5.03322	5.03322	5.03322	4	4	4	4	4	3.05505
			SE	0	0	0	0	0	0	0	0.666667	0	1.76383	1.76383	5.81187	9.0185	7.42369	5.92546	3.71184	3.71184	3.71184	3.71184	3.05505	2.90593	2.90593	2.90593	2.3094	2.3094	2.3094	2.3094	2.3094	1.76383
			Round SE	0	0	0	0	0	0	0	0.67	0	1.77	1.77	5.82	9.02	7.43	5.93	3.72	3.72	3.72	3.72	3.06	2.91	2.91	2.91	2.31	2.31	2.31	2.31	2.31	1.77
	PG>FLP;Evi5FRT	iron (FAC)	R1= 50 egg	0	0	0	0	0	0	0	0	0	0	0	0	0	1	2	8	23	26	34	37	37	40	41	41	41	41	41	41	41
			R2= 50 egg	0	0	0	0	0	0	0	0	0	0	0	0	0	0	2	9	16	23	33	34	34	34	34	34	35	35	35	35	35
			R3= 50 egg	0	0	0	0	0	0	0	0	0	0	0	0	1	1	3	14	25	31	38	33	39	39	39	39	39	39	39	39	39
			R1/50	0	0	0	0	0	0	0	0	0	0	0	0	0	2	4	16	46	52	68	74	74	80	82	82	82	82	82	82	82
			R2/50	0	0	0	0	0	0	0	0	0	0	0	0	0	0	4	18	32	46	66	68	68	68	68	68	70	70	70	70	70
			R3/50	0	0	0	0	0	0	0	0	0	0	0	0	2	2	6	28	50	62	76	66	78	78	78	78	78	78	78	78	78
			Average	0	0	0	0	0	0	0	0	0	0	0	0	0.666667	1.33333	4.66667	20.6667	42.6667	53.3333	70	69.3333	73.3333	75.3333	76	76	76.6667	76.6667	76.6667	76.6667	76.6667
			Round -Ave	0	0	0	0	0	0	0	0	0	0	0	0	0.67	1.34	4.67	20.67	42.67	53.34	70	69.34	73.34	75.34	76	76	76.67	76.67	76.67	76.67	76.67
			STDEVA	0	0	0	0	0	0	0	0	0	0	0	0	1.1547	1.1547	1.1547	6.4291	9.45163	8.0829	5.2915	4.16333	5.03322	6.4291	7.2111	7.2111	6.1101	6.1101	6.1101	6.1101	6.1101
			SE	0	0	0	0	0	0	0	0	0	0	0	0	0.666667	0.666667	0.666667	3.71184	5.4569	4.66667	3.05505	2.4037	2.90593	3.71184	4.16333	4.16333	3.52767	3.52767	3.52767	3.52767	3.52767
			Round SE	0	0	0	0	0	0	0	0	0	0	0	0	0.67	0.67	0.67	3.72	5.46	4.67	3.06	2.41	2.91	3.72	4.17	4.17	3.53	3.53	3.53	3.53	3.53
	PG>FLP;Evi5FRT	Heat denatured holo-Ferritin	R1= 50 egg	0	0	0	0	0	0	0	0	0	0	0	0	0	0	1	1	11	19	26	32	33	34	34	34	34	34	34	34	34
			R2= 50 egg	0	0	0	0	0	0	0	0	0	0	0	0	0	0	0	1	9	17	21	30	34	34	34	34	34	35	35	35	35
			R3= 50 egg	0	0	0	0	0	0	0	0	0	0	0	0	0	0	1	4	14	23	27	27	27	31	31	31	31	31	31	31	31
			R1/50	0	0	0	0	0	0	0	0	0	0	0	0	0	0	2	2	22	38	52	64	66	68	68	68	68	68	68	68	68
			R2/50	0	0	0	0	0	0	0	0	0	0	0	0	0	0	0	2	18	34	42	60	68	68	68	68	68	70	70	70	70
			R3/50	0	0	0	0	0	0	0	0	0	0	0	0	0	0	2	8	28	46	54	54	54	62	62	62	62	62	62	62	62
			Average	0	0	0	0	0	0	0	0	0	0	0	0	0	0	1.33333	4	22.6667	39.3333	49.3333	59.3333	62.6667	66	66	66	66	66.6667	66.6667	66.6667	66.6667
			Round -Ave	0	0	0	0	0	0	0	0	0	0	0	0	0	0	1.34	4	22.67	39.34	49.34	59.34	62.67	66	66	66	66	66.67	66.67	66.67	66.67
			STDEVA	0	0	0	0	0	0	0	0	0	0	0	0	0	0	1.1547	3.4641	5.03322	6.1101	6.4291	5.03322	7.57188	3.4641	3.4641	3.4641	3.4641	4.16333	4.16333	4.16333	4.16333
			SE	0	0	0	0	0	0	0	0	0	0	0	0	0	0	0.666667	2	2.90593	3.52767	3.71184	2.90593	4.37163	2	2	2	2	2.4037	2.4037	2.4037	2.4037
			Round SE	0	0	0	0	0	0	0	0	0	0	0	0	0	0	0.67	2	2.91	3.53	3.72	2.91	4.38	2	2	2	2	2.41	2.41	2.41	2.41
