# Supplementary material for: Drosophila Evi5 is a critical regulator of intracellular iron transport via transferrin and ferritin interactions
Source: Nat Commun. 2024 May 14;15:4045. doi: 10.1038/s41467-024-48165-9 (PMC11094094; doi:10.1038/s41467-024-48165-9)
Supplement: Supplementary file 7 — Source Data [file 41467_2024_48165_MOESM7_ESM.zip › Source Data file/Fig. 4H.xlsx]

## Sheet: Sheet1
			# of pixels	total area	Lyso tracker Signal / Ring gland (mean)	percent of area
	PG>W1118	R1	1760	35775	37.83	4.066
		R2	1382	31875	44.1	3.694
		R3	2227	37868	46.23	4.266
		R4	1561	36169	44.5	4.104
		R5	2203	39418	41.2	4.413
	PG>FLP;Evi5FRT	R1	1192	49218	20.28	2.589
		R2	1059	43709	18.01	2.299
		R3	948	39122	16.12	2.058
		R4	932	38467	15.85	2.023
		R5	601	24803	10.22	1.305
		ttest	2.18758e-06
