# Supplementary material for: Drosophila Evi5 is a critical regulator of intracellular iron transport via transferrin and ferritin interactions
Source: Nat Commun. 2024 May 14;15:4045. doi: 10.1038/s41467-024-48165-9 (PMC11094094; doi:10.1038/s41467-024-48165-9)
Supplement: Supplementary file 7 — Source Data [file 41467_2024_48165_MOESM7_ESM.zip › Source Data file/Fig. 1C.xlsx]

## Sheet: Sheet1
		hours after egg deposition	80	88	96	104	112	120	128	136	144	152	160	168	176	184	192	200	208	216	224	232	240	248	256	264	272	280	288	296	304
		R1= 50 egg	0	0	0	0	4	16	34	44	44	44	46	46	46	46	46	46	46	46	46	46	46	46	46	46	46	46	46	46	46
	PG>W1118	R2= 50 egg	0	0	0	0	1	8	24	34	41	43	44	44	44	44	44	44	44	44	44	44	44	44	44	44	44	44	44	44	44
		R3= 50 egg	0	0	0	0	2	11	29	37	43	44	44	44	44	44	44	44	44	44	44	44	44	44	44	44	44	44	44	44	44
		R1/50	0	0	0	0	8	32	68	88	88	88	92	92	92	92	92	92	92	92	92	92	92	92	92	92	92	92	92	92	92
		R2/50	0	0	0	0	2	16	48	68	82	86	88	88	88	88	88	88	88	88	88	88	88	88	88	88	88	88	88	88	88
		R3/50	0	0	0	0	4	22	58	74	86	88	88	88	88	88	88	88	88	88	88	88	88	88	88	88	88	88	88	88	88
		Average	0	0	0	0	4.66667	23.3333	58	76.6667	85.3333	87.3333	89.3333	89.3333	89.3333	89.3333	89.3333	89.3333	89.3333	89.3333	89.3333	89.3333	89.3333	89.3333	89.3333	89.3333	89.3333	89.3333	89.3333	89.3333	89.3333
		Round -Ave	0	0	0	0	4.67	23.34	58	76.67	85.34	87.34	89.34	89.34	89.34	89.34	89.34	89.34	89.34	89.34	89.34	89.34	89.34	89.34	89.34	89.34	89.34	89.34	89.34	89.34	89.34
		STDEVA	0	0	0	0	3.05505	8.0829	10	10.2632	3.05505	1.1547	2.3094	2.3094	2.3094	2.3094	2.3094	2.3094	2.3094	2.3094	2.3094	2.3094	2.3094	2.3094	2.3094	2.3094	2.3094	2.3094	2.3094	2.3094	2.3094
		SE	0	0	0	0	1.76383	4.66667	5.7735	5.92546	1.76383	0.666667	1.33333	1.33333	1.33333	1.33333	1.33333	1.33333	1.33333	1.33333	1.33333	1.33333	1.33333	1.33333	1.33333	1.33333	1.33333	1.33333	1.33333	1.33333	1.33333
		Round SE	0	0	0	0	1.77	4.67	5.78	5.93	1.77	0.67	1.34	1.34	1.34	1.34	1.34	1.34	1.34	1.34	1.34	1.34	1.34	1.34	1.34	1.34	1.34	1.34	1.34	1.34	1.34
		hours after egg deposition	80	88	96	104	112	120	128	136	144	152	160	168	176	184	192	200	208	216	224	232	240	248	256	264	272	280	288	296	304
		R1= 50 egg	0	0	0	0	0	0	0	1	1	1	3	3	3	3	3	4	5	6	11	26	44	44	46	46	46	46	46	46	46
	PG>Evi5IR1	R2= 50 egg	0	0	0	0	0	0	0	0	1	2	3	3	3	4	4	4	4	5	9	17	35	44	45	47	47	47	47	47	47
		R3= 50 egg	0	0	0	0	0	0	0	0	0	0	1	1	2	2	3	3	4	5	8	13	28	43	44	44	44	44	44	44	44
		R1/50	0	0	0	0	0	0	0	2	2	2	6	6	6	6	6	8	10	12	22	52	88	88	92	92	92	92	92	92	92
		R2/50	0	0	0	0	0	0	0	0	2	4	6	6	6	8	8	8	8	10	18	34	70	88	90	94	94	94	94	94	94
		R3/50	0	0	0	0	0	0	0	0	0	0	2	2	4	4	6	6	8	10	16	26	56	86	88	88	88	88	88	88	88
		Average	0	0	0	0	0	0	0	0.666667	1.33333	2	4.66667	4.66667	5.33333	6	6.66667	7.33333	8.66667	10.6667	18.6667	37.3333	71.3333	87.3333	90	91.3333	91.3333	91.3333	91.3333	91.3333	91.3333
		Round -Ave	0	0	0	0	0	0	0	0.67	1.34	2	4.67	4.67	5.34	6	6.67	7.34	8.67	10.67	18.67	37.34	71.34	87.34	90	91.34	91.34	91.34	91.34	91.34	91.34
		STDEVA	0	0	0	0	0	0	0	1.1547	1.1547	2	2.3094	2.3094	1.1547	2	1.1547	1.1547	1.1547	1.1547	3.05505	13.3167	16.0416	1.1547	2	3.05505	3.05505	3.05505	3.05505	3.05505	3.05505
		SE	0	0	0	0	0	0	0	0.666667	0.666667	1.1547	1.33333	1.33333	0.666667	1.1547	0.666667	0.666667	0.666667	0.666667	1.76383	7.68838	9.26163	0.666667	1.1547	1.76383	1.76383	1.76383	1.76383	1.76383	1.76383
		Round SE	0	0	0	0	0	0	0	0.67	0.67	1.16	1.34	1.34	0.67	1.16	0.67	0.67	0.67	0.67	1.77	7.69	9.27	0.67	1.16	1.77	1.77	1.77	1.77	1.77	1.77
		hours after egg deposition	80	88	96	104	112	120	128	136	144	152	160	168	176	184	192	200	208	216	224	232	240	248	256	264	272	280	288	296	304
		R1= 50 egg	0	0	0	0	0	0	1	1	2	4	5	11	20	26	31	42	44	46	46	46	46	46	46	46	46	46	46	46	46
	PG>Evi5IR2	R2= 50 egg	0	0	0	0	0	0	0	0	1	2	3	8	9	12	14	30	34	35	38	41	43	43	43	43	43	43	43	43	43
		R3= 50 egg	0	0	0	0	0	0	0	0	2	3	5	10	12	17	22	34	40	42	42	43	44	47	47	47	47	47	47	47	47
		R1/50	0	0	0	0	0	0	2	2	4	8	10	22	40	52	62	84	88	92	92	92	92	92	92	92	92	92	92	92	92
		R2/50	0	0	0	0	0	0	0	0	2	4	6	16	18	24	28	60	68	70	76	82	86	86	86	86	86	86	86	86	86
		R3/50	0	0	0	0	0	0	0	0	4	6	10	20	24	34	44	68	80	84	84	86	88	94	94	94	94	94	94	94	94
		Average	0	0	0	0	0	0	0.666667	0.666667	3.33333	6	8.66667	19.3333	27.3333	36.6667	44.6667	70.6667	78.6667	82	84	86.6667	88.6667	90.6667	90.6667	90.6667	90.6667	90.6667	90.6667	90.6667	90.6667
		Round -Ave	0	0	0	0	0	0	0.67	0.67	3.34	6	8.67	19.34	27.34	36.67	44.67	70.67	78.67	82	84	86.67	88.67	90.67	90.67	90.67	90.67	90.67	90.67	90.67	90.67
		STDEVA	0	0	0	0	0	0	1.1547	1.1547	1.1547	2	2.3094	3.05505	11.3725	14.1892	17.0098	12.2202	10.0664	11.1355	8	5.03322	3.05505	4.16333	4.16333	4.16333	4.16333	4.16333	4.16333	4.16333	4.16333
		SE	0	0	0	0	0	0	0.666667	0.666667	0.666667	1.1547	1.33333	1.76383	6.56591	8.19214	9.82061	7.05534	5.81187	6.4291	4.6188	2.90593	1.76383	2.4037	2.4037	2.4037	2.4037	2.4037	2.4037	2.4037	2.4037
		Round SE	0	0	0	0	0	0	0.67	0.67	0.67	1.16	1.34	1.77	6.57	8.2	9.83	7.06	5.82	6.43	4.62	2.91	1.77	2.41	2.41	2.41	2.41	2.41	2.41	2.41	2.41
		hours after egg deposition	80	88	96	104	112	120	128	136	144	152	160	168	176	184	192	200	208	216	224	232	240	248	256	264	272	280	288	296	304
		R1= 50 egg	0	0	0	0	0	0	0	0	0	0	0	0	0	0	0	0	1	8	14	28	41	42	42	42	42	42	42	42	42
	PG>FLP;Evi5FRT	R2= 50 egg	0	0	0	0	0	0	0	0	0	0	0	0	0	0	0	0	2	5	12	32	39	43	43	43	43	43	43	43	43
		R3= 50 egg	0	0	0	0	0	0	0	0	0	0	0	0	0	0	0	0	3	6	10	31	36	43	43	45	45	45	45	45	45
		R1/50	0	0	0	0	0	0	0	0	0	0	0	0	0	0	0	0	2	16	28	56	82	84	84	84	84	84	84	84	84
		R2/50	0	0	0	0	0	0	0	0	0	0	0	0	0	0	0	0	4	10	24	64	78	86	86	86	86	86	86	86	86
		R3/50	0	0	0	0	0	0	0	0	0	0	0	0	0	0	0	0	6	12	20	62	72	86	86	90	90	90	90	90	90
		Average	0	0	0	0	0	0	0	0	0	0	0	0	0	0	0	0	4	12.6667	24	60.6667	77.3333	85.3333	85.3333	86.6667	86.6667	86.6667	86.6667	86.6667	86.6667
		Round -Ave	0	0	0	0	0	0	0	0	0	0	0	0	0	0	0	0	4	12.67	24	60.67	77.34	85.34	85.34	86.67	86.67	86.67	86.67	86.67	86.67
		STDEVA	0	0	0	0	0	0	0	0	0	0	0	0	0	0	0	0	2	3.05505	4	4.16333	5.03322	1.1547	1.1547	3.05505	3.05505	3.05505	3.05505	3.05505	3.05505
		SE	0	0	0	0	0	0	0	0	0	0	0	0	0	0	0	0	1.1547	1.76383	2.3094	2.4037	2.90593	0.666667	0.666667	1.76383	1.76383	1.76383	1.76383	1.76383	1.76383
		Round SE	0	0	0	0	0	0	0	0	0	0	0	0	0	0	0	0	1.16	1.77	2.31	2.41	2.91	0.67	0.67	1.77	1.77	1.77	1.77	1.77	1.77
