# Supplementary material for: Drosophila Evi5 is a critical regulator of intracellular iron transport via transferrin and ferritin interactions
Source: Nat Commun. 2024 May 14;15:4045. doi: 10.1038/s41467-024-48165-9 (PMC11094094; doi:10.1038/s41467-024-48165-9)
Supplement: Supplementary file 7 — Source Data [file 41467_2024_48165_MOESM7_ESM.zip › Source Data file/Fig. S6B.xlsx]

## Sheet: Sheet1
	Genotype	PG>W1118
	developmental stage	Em	L1	L2	L3	P	Ad
	R1= 50 egg	50	46	46	44	43	42
	R2= 50 egg	50	44	44	42	42	41
	R3= 50 egg	50	44	43	41	40	40
	R1/50	100	92	92	88	86	84
	R2/50	100	88	88	84	84	82
	R3/50	100	88	86	82	80	80
	Average	100	89.3333	88.6667	84.6667	83.3333	82
	Round -Ave	100	89.34	88.67	84.67	83.34	82
	STDEVA	0	2.3094	3.05505	3.05505	3.05505	2
	SE	0	1.33333	1.76383	1.76383	1.76383	1.1547
	Round SE	0	1.34	1.77	1.77	1.77	1.16
	Genotype	PG>Fer1HCH-IR
	developmental stage	Em	L1	L2	L3	P	Ad
	R1= 50 egg	50	44	38	1	1	0	ttest	2.35613e-07
	R2= 50 egg	50	45	32	0	0	0
	R3= 50 egg	50	47	37	1	0	0
	R1/50	100	88	76	2	2	0
	R2/50	100	90	64	0	0	0
	R3/50	100	94	74	2	0	0
	Average	100	90.6667	71.3333	1.33333	0.666667	0
	Round -Ave	100	90.67	71.34	1.34	0.67	0
	STDEVA	0	3.05505	6.4291	1.1547	1.1547	0
	SE	0	1.76383	3.71184	0.666667	0.666667	0
	Round SE	0	1.77	3.72	0.67	0.67	0
	Genotype	Fer2LCH
	developmental stage	Em	L1	L2	L3	P	Ad
	R1= 50 egg	50	44	43	41	41	41	ttest	0.287864
	R2= 50 egg	50	45	44	40	39	39
	R3= 50 egg	50	47	44	43	41	40
	R1/50	100	88	86	82	82	82
	R2/50	100	90	88	80	78	78
	R3/50	100	94	88	86	82	80
	Average	100	90.6667	87.3333	82.6667	80.6667	80
	Round -Ave	100	90.67	87.34	82.67	80.67	80
	STDEVA	0	3.05505	1.1547	3.05505	2.3094	2
	SE	0	1.76383	0.666667	1.76383	1.33333	1.1547
	Round SE	0	1.77	0.67	1.77	1.34	1.16
	Genotype	Chc
	developmental stage	Em	L1	L2	L3	P	Ad
	R1= 50 egg	50	44	43	42	41	40	ttest	0.64333
	R2= 50 egg	50	46	43	43	43	41
	R3= 50 egg	50	42	42	41	41	41
	R1/50	100	88	86	84	82	80
	R2/50	100	92	86	86	86	82
	R3/50	100	84	84	82	82	82
	Average	100	88	85.3333	84	83.3333	81.3333
	Round -Ave	100	88	85.34	84	83.34	81.34
	STDEVA	0	4	1.1547	2	2.3094	1.1547
	SE	0	2.3094	0.666667	1.1547	1.33333	0.666667
	Round SE	0	2.31	0.67	1.16	1.34	0.67
	Genotype	Hsp70-4
	developmental stage	Em	L1	L2	L3	P	Ad
	R1= 50 egg	50	43	41	10	10	0	ttest	2.35613e-07
	R2= 50 egg	50	45	43	15	10	0
	R3= 50 egg	50	47	45	10	5	0
	R1/50	100	86	82	20	20	0
	R2/50	100	90	86	30	20	0
	R3/50	100	94	90	20	10	0
	Average	100	90	86	23.3333	16.6667	0
	Round -Ave	100	90	86	23.34	16.67	0
	STDEVA	0	4	4	5.7735	5.7735	0
	SE	0	2.3094	2.3094	3.33333	3.33333	0
	Round SE	0	2.31	2.31	3.34	3.34	0
	Genotype	Atg8a
	developmental stage	Em	L1	L2	L3	P	Ad
	R1= 50 egg	50	43	39	0	0	0	ttest	2.35613e-07
	R2= 50 egg	50	47	42	0	0	0
	R3= 50 egg	50	40	34	0	0	0
	R1/50	100	86	78	0	0	0
	R2/50	100	94	84	0	0	0
	R3/50	100	80	68	0	0	0
	Average	100	86.6667	76.6667	0	0	0
	Round -Ave	100	86.67	76.67	0	0	0
	STDEVA	0	7.02377	8.0829	0	0	0
	SE	0	4.05518	4.66667	0	0	0
	Round SE	0	4.06	4.67	0	0	0
