# Supplementary material for: Drosophila Evi5 is a critical regulator of intracellular iron transport via transferrin and ferritin interactions
Source: Nat Commun. 2024 May 14;15:4045. doi: 10.1038/s41467-024-48165-9 (PMC11094094; doi:10.1038/s41467-024-48165-9)
Supplement: Supplementary file 7 — Source Data [file 41467_2024_48165_MOESM7_ESM.zip › Source Data file/Fig. 7A.xlsx]

## Sheet: Sheet1
	Genotype	PG>W1118				PG>W1118				PG>W1118
	Injected compound	PBS buffer				Holo ferritin				Apo-ferritin
	Animals' raised medium	Standard medium				Standard medium				Standard medium
	Developmental Stage	L2	L3	P	Ad	L2	L3	P	Ad	L2	L3	P	Ad
	R1 =50 L2	50	37	35	33	50	41	41	40	50	41	40	39
	R2 =50 L2	50	44	43	43	50	44	43	42	50	35	33	30
	R3 =50 L2	50	42	42	41	50	42	42	42	50	44	43	42
	R1/50	100	74	70	66	100	82	82	80	100	82	80	78
	R2/50	100	88	86	86	100	88	86	84	100	70	66	60
	R3/50	100	84	84	82	100	84	84	84	100	88	86	84
	Average	100	82	80	78	100	84.6667	84	82.6667	100	80	77.3333	74
	Round -Ave	100	82	80	78	100	84.67	84	82.67	100	80	77.34	74
	STDEVA	0	7.2111	8.7178	10.583	0	3.05505	2	2.3094	0	9.16515	10.2632	12.49
	SE	0	4.16333	5.03322	6.1101	0	1.76383	1.1547	1.33333	0	5.2915	5.92546	7.2111
	Round SE	0	4.17	5.04	6.12	0	1.77	1.16	1.34	0	5.3	5.93	7.22
	ttest	0.497012	0.693907
	Genotype	PG>Fer1HCHIR				PG>Fer1HCHIR				PG>Fer1HCHIR
	Injected compound	PBS buffer				Holo ferritin				Apo-ferritin
	Animals' raised medium	Standard medium				Standard medium				Standard medium
	Developmental Stage	L2	L3	P	Ad	L2	L3	P	Ad	L2	L3	P	Ad
	R1 =50 L2	50	1	0	0	50	33	15	7	50	0	0	0
	R2 =50 L2	50	0	0	0	50	21	10	5	50	1	1	1
	R3 =50 L2	50	1	1	0	50	14	7	3	50	0	0	0
	R1/50	100	2	0	0	100	66	30	14	100	0	0	0
	R2/50	100	0	0	0	100	42	20	10	100	2	2	2
	R3/50	100	2	2	0	100	28	14	6	100	0	0	0
	Average	100	1.33333	0.666667	0	100	45.3333	21.3333	10	100	0.666667	0.666667	0.666667
	Round -Ave	100	1.34	0.67	0	100	45.34	21.34	10	100	0.67	0.67	0.67
	STDEVA	0	1.1547	1.1547	0	0	19.218	8.0829	4	0	1.1547	1.1547	1.1547
	SE	0	0.666667	0.666667	0	0	11.0955	4.66667	2.3094	0	0.666667	0.666667	0.666667
	Round SE	0	0.67	0.67	0	0	11.1	4.67	2.31	0	0.67	0.67	0.67
	ttest	0.0123485	0.373901
