# Supplementary material for: Drosophila Evi5 is a critical regulator of intracellular iron transport via transferrin and ferritin interactions
Source: Nat Commun. 2024 May 14;15:4045. doi: 10.1038/s41467-024-48165-9 (PMC11094094; doi:10.1038/s41467-024-48165-9)
Supplement: Supplementary file 7 — Source Data [file 41467_2024_48165_MOESM7_ESM.zip › Source Data file/Fig. 2G.xlsx]

## Sheet: Sheet1
		time point	ROI#	ROI tissue	# of pixels	Xcent	Ycent	K alpha emission / area (mean)	K alpha emission / area (Median)	K alpha emission / area (Sum)	K alpha emission / area STDEV
	PG>W1118	36hr	ROI 1	Ring gland	608	-4.9523	3.41629	11.3105	11.3771	6917.27	4.78648
		36hr	ROI 2	CNS	3088	-5.01789	3.30594	10.3059	11.006	33986.5	4.47906
		40hr	ROI 1	Ring gland	687	-1.25185	3.04476	9.10653	9.38318	6446.24	4.78204
		40hr	ROI 2	CNS	3459	-1.25251	2.91687	11.1325	11.0084	38078.1	4.71586
		44hr	ROI 1	Ring gland	536	2.39867	2.71189	10.1264	10.3376	6099.2	5.23497
		44hr	ROI 2	CNS	3500	2.62033	2.83817	10.1304	10.2453	35868.8	4.11499
		time point	ROI#	ROI tissue	# of pixels	Xcent	Ycent	K alpha emission / area (mean)	K alpha emission / area (Median)	K alpha emission / area (Sum)	K alpha emission / area STDEV
	PG>FLP;Evi5FRT	36hr	ROI 1	Ring gland	723	-0.6635	-2.4318	14.4841	15.199	10472	6.4597
		36hr	ROI 2	CNS	3250	-0.6672	-2.5641	11.9908	11.16	38970.2	5.8813
		40hr	ROI 1	Ring gland	573	3.0568	-2.5574	11.5135	11.1397	6597.26	6.3407
		40hr	ROI 2	CNS	3498	3.0245	-2.6755	10.3235	9.1379	36111.6	5.061
		44hr	ROI 1	Ring gland	640	-3.892	-2.5261	12.6122	12.1652	8071.85	5.9137
		44hr	ROI 2	CNS	3109	-3.9497	-2.6517	13.5135	13.1865	43042.9	5.7826
		60hr	ROI 1	Ring gland	557	5.229	-2.5277	8.1017	8.1004	4512.67	3.8219
		60hr	ROI 2	CNS	2727	5.2152	-2.642	10.6153	10.135	28948	4.6003
		74hr	ROI 1	Ring gland	1233	7.9335	-2.7122	7.8074	7.088	9626.64	3.6526
		74hr	ROI 2	CNS	3424	7.8281	-2.8397	13.0752	12.167	44769.8	6.4319
