# Supplementary material for: Drosophila Evi5 is a critical regulator of intracellular iron transport via transferrin and ferritin interactions
Source: Nat Commun. 2024 May 14;15:4045. doi: 10.1038/s41467-024-48165-9 (PMC11094094; doi:10.1038/s41467-024-48165-9)
Supplement: Supplementary file 7 — Source Data [file 41467_2024_48165_MOESM7_ESM.zip › Source Data file/Fig. 3A.xlsx]

## Sheet: Sheet1
		hours after egg deposition	0	8	16	24	32	40	48	56	64	72	80	88	96	104	112	120	128	136	144	152	160	168	176	184	192	200	208	216	224	232
	PG>Rab5IR	R1= 50 egg	0	0	0	0	0	0	0	0	0	0	0	0	0	0	0	0	2	11	31	35	44	45	45	45	45	45	45	46	46	46
		R2= 50 egg	0	0	0	0	0	0	0	0	0	0	0	0	0	0	0	1	2	11	30	36	40	40	41	41	41	41	42	42	42	42
		R3= 50 egg	0	0	0	0	0	0	0	0	0	0	0	0	0	0	0	0	4	20	33	37	39	41	41	41	41	42	42	42	42	42
		R1/50	0	0	0	0	0	0	0	0	0	0	0	0	0	0	0	0	4	22	62	70	88	90	90	90	90	90	90	92	92	92
		R2/50	0	0	0	0	0	0	0	0	0	0	0	0	0	0	0	2	4	22	60	72	80	80	82	82	82	82	84	84	84	84
		R3/50	0	0	0	0	0	0	0	0	0	0	0	0	0	0	0	0	8	40	66	74	78	82	82	82	82	84	84	84	84	84
		Average	0	0	0	0	0	0	0	0	0	0	0	0	0	0	0	0.666667	5.33333	28	62.6667	72	82	84	84.6667	84.6667	84.6667	85.3333	86	86.6667	86.6667	86.6667
		Round -Ave	0	0	0	0	0	0	0	0	0	0	0	0	0	0	0	0.67	5.34	28	62.67	72	82	84	84.67	84.67	84.67	85.34	86	86.67	86.67	86.67
		STDEVA	0	0	0	0	0	0	0	0	0	0	0	0	0	0	0	1.1547	2.3094	10.3923	3.05505	2	5.2915	5.2915	4.6188	4.6188	4.6188	4.16333	3.4641	4.6188	4.6188	4.6188
		SE	0	0	0	0	0	0	0	0	0	0	0	0	0	0	0	0.666667	1.33333	6	1.76383	1.1547	3.05505	3.05505	2.66667	2.66667	2.66667	2.4037	2	2.66667	2.66667	2.66667
		Round SE	0	0	0	0	0	0	0	0	0	0	0	0	0	0	0	0.67	1.34	6	1.77	1.16	3.06	3.06	2.67	2.67	2.67	2.41	2	2.67	2.67	2.67
		hours after egg deposition	0	8	16	24	32	40	48	56	64	72	80	88	96	104	112	120	128	136	144	152	160	168	176	184	192	200	208	216	224	232
	PG>W1118	R1= 50 egg	0	0	0	0	0	0	0	0	0	0	0	0	0	1	7	19	34	39	39	39	39	39	39	39	39	39	39	39	39	39
		R2= 50 egg	0	0	0	0	0	0	0	0	0	0	0	0	0	1	10	22	40	40	41	41	41	41	41	41	41	41	41	41	41	41
		R3= 50 egg	0	0	0	0	0	0	0	0	0	0	0	0	0	0	5	16	44	44	43	43	43	43	43	43	43	43	43	43	43	43
		R1/50	0	0	0	0	0	0	0	0	0	0	0	0	0	2	14	38	68	78	78	78	78	78	78	78	78	78	78	78	78	78
		R2/50	0	0	0	0	0	0	0	0	0	0	0	0	0	2	20	44	80	80	82	82	82	82	82	82	82	82	82	82	82	82
		R3/50	0	0	0	0	0	0	0	0	0	0	0	0	0	0	10	32	88	88	86	86	86	86	86	86	86	86	86	86	86	86
		Average	0	0	0	0	0	0	0	0	0	0	0	0	0	1.33333	14.6667	38	78.6667	82	82	82	82	82	82	82	82	82	82	82	82	82
		Round -Ave	0	0	0	0	0	0	0	0	0	0	0	0	0	1.34	14.67	38	78.67	82	82	82	82	82	82	82	82	82	82	82	82	82
		STDEVA	0	0	0	0	0	0	0	0	0	0	0	0	0	1.1547	5.03322	6	10.0664	5.2915	4	4	4	4	4	4	4	4	4	4	4	4
		SE	0	0	0	0	0	0	0	0	0	0	0	0	0	0.666667	2.90593	3.4641	5.81187	3.05505	2.3094	2.3094	2.3094	2.3094	2.3094	2.3094	2.3094	2.3094	2.3094	2.3094	2.3094	2.3094
		Round SE	0	0	0	0	0	0	0	0	0	0	0	0	0	0.67	2.91	3.47	5.82	3.06	2.31	2.31	2.31	2.31	2.31	2.31	2.31	2.31	2.31	2.31	2.31	2.31
