# Supplementary material for: Drosophila Evi5 is a critical regulator of intracellular iron transport via transferrin and ferritin interactions
Source: Nat Commun. 2024 May 14;15:4045. doi: 10.1038/s41467-024-48165-9 (PMC11094094; doi:10.1038/s41467-024-48165-9)
Supplement: Supplementary file 7 — Source Data [file 41467_2024_48165_MOESM7_ESM.zip › Source Data file/Fig. 4F.xlsx]

## Sheet: Vesicle Length
	PG>W1118								PG>W1118								PG>FLP;Evi5FRT								PG>FLP;Evi5FRT
	Vesicle #	Area	mean	Min	Max	Angle	Length (nm)		Vesicle #	Area	mean	Min	Max	Angle	Length (nm)		Vesicle #	Area	mean	Min	Max	Angle	Length (nm)		Vesicle #	Area	mean	Min	Max	Angle	Length (nm)			PG>W1118	PG>FLP;Evi5FRT
	1	0.002	43.406	14.964	74	-68.199	154		1	0.006	44.084	29.711	63.75	-72.121	294		1	0.028	172.858	140.626	191.732	5.891	922		1	0.017	126.216	94	139.529	-66.194	541		R1	122.855	737.682
	2	0.001	43.902	21.786	80.714	-81.87	81		2	0.002	28.25	8.125	58	-90	63		2	0.03	174.916	137.349	205.882	-62.103	980		2	0.024	141.462	70	173.488	-66.251	796		R2	138.2	731.273
	3	0.001	65.967	31	93	-80.538	104		3	0.002	38.25	21	51	-90	90		3	0.025	146.386	48.034	191.723	25.419	814		3	0.017	125.634	99.288	157.432	-138.24	547		Average	130.527	734.477
	4	0.002	56.119	39.068	74	-77.196	129		4	0.003	52.658	39.051	70	-132.274	134		4	0.029	140.251	19.5	192.083	-51.203	953		4	0.027	147.913	75	209.044	-71.862	889		ttest	0.000189497
	5	0.002	59.239	38.136	92	-84.806	126		5	0.002	44.77	28.333	52.25	-100.305	101		5	0.026	186.113	139.5	209.457	-43.002	886		5	0.03	87.318	0	162.594	-53.471	979
	6	0.001	50.148	32.234	66.516	-127.569	94		6	0.002	43.587	35.62	55	-130.601	83		6	0.02	190.806	172.891	211.341	-125.538	626		6	0.033	34.737	0	121.813	-48.24	1093
	7	0.001	61.191	43.6	102	-43.025	117		7	0.002	34.5	24.5	42	-153.435	81		7	0.027	173.763	140.53	196.775	-57.848	903		7	0.012	125.613	72.5	155	-92.203	379
	8	0.002	60.232	45.847	93	-50.528	126		8	0.002	24.706	15.5	42	-50.194	70		8	0.02	167.305	145.75	196.093	-141.34	653		8	0.025	141.193	65.589	177.605	-74.197	802
	9	0.001	53.255	33.95	80.655	-125.218	119		9	0.003	51.669	38	72	-42.709	160		9	0.018	156.731	97.5	189.536	-40.986	588		9	0.015	129.62	107	159.061	-69.444	498
	10	0.001	54.943	37.125	74.25	-75.964	118		10	0.004	44.583	23.773	62.545	-149.931	198		10	0.022	187.514	158.375	208.077	-108.435	737		10	0.016	164.277	101.75	193.778	-62.021	528
	11	0.004	55.217	30.047	82.259	-85.314	350		11	0.003	39.089	15.583	92.25	-90	153		11	0.014	168.786	142.199	190.891	-65.037	466		11	0.022	150.951	98	180.508	-57.875	739
	12	0.005	62.694	16.778	138	-171.314	416		12	0.003	30.783	17.571	39.5	-126.027	123		12	0.015	180.561	140.5	198.368	-85.795	496		12	0.024	145.751	95.79	197.572	-110.807	779
	13	0.002	50.496	24.656	107.25	-57.804	182		13	0.002	34.65	17	60	-26.565	81		13	0.022	175.449	141.613	206.656	-74.694	717		13	0.022	151.887	110.5	197.292	-35.942	720
	14	0.002	49.176	40.136	65.5	-82.235	127		14	0.002	35.7	24.8	48.25	-32.005	85		14	0.015	182.609	166.75	199.055	-123.69	499		14	0.025	91.149	25.482	186.827	-147.45	812
	15	0.002	41.673	19.667	78.156	-97.431	133		15	0.002	43.354	18.333	71.5	-37.875	103		15	0.019	170.486	134	189.778	-90.674	619		15	0.018	145.787	106.75	176.45	-91.432	583
	16	0.001	44.917	15.333	98.5	-71.565	108		16	0.002	24.641	15.188	50	-23.199	69		16	0.016	144.379	123.5	159.917	-93.27	511		16	0.016	151.304	83	195	-83.66	527
	17	0.001	45.449	28.24	61	-68.749	110		17	0.002	37.606	16.5	48.722	-65.556	109		17	0.01	170.3	134	196.752	-82.405	331		17	0.02	162.705	135	208	-63.435	684
	18	0.001	43.382	14.5	75.5	-63.435	102		18	0.002	32.333	14.8	55.5	-113.962	89		18	0.014	141.792	125.188	154.771	-77.574	440		18	0.015	155.562	79	196.768	-49.764	496
	19	0.001	57.542	34.5	79	-75.069	89		19	0.003	46.865	37.765	71.5	-94.399	118		19	0.015	161.527	119	192.923	-77.196	493		19	0.026	116.888	78.2	154	-63.435	879
	20	0.001	40.611	28.222	78.5	-86.82	103		20	0.002	34.35	24	63.75	-165.964	74		20	0.014	156.448	98.938	185.117	-77.471	470		20	0.031	117.107	80.222	163.139	-75.174	1024
	21	0.002	52.436	23.111	87.016	-102.265	134		21	0.002	28.275	15	65	-20.556	77		21	0.018	87.475	3.779	150.453	-106.837	578		21	0.04	129.942	93.301	163.726	-55.62	1341
	22	0.001	45.864	25.926	62	-79.992	99		22	0.003	42.768	23.786	88	-90	117		22	0.019	159.055	131.357	193.857	-113.199	610		22	0.029	140.539	76.25	201.691	-67.714	960
	23	0.001	38.62	25.358	76	-76.759	100		23	0.002	35.25	17.16	76.5	-33.69	98		23	0.024	150.31	119.042	186.843	-65.336	785		23	0.02	49.25	0	124.388	-107.199	640
	24	0.001	44.907	22.26	90	-116.565	115		24	0.003	43.65	30	58.333	-30.964	158		24	0.017	149.076	127.111	172.91	-140.389	548		24	0.017	43.743	1.047	102.644	-25.907	567
	25	0.001	47.242	27.685	64.25	-130.601	105		25	0.003	32.974	21.812	41	-93.814	136		25	0.016	162.328	136.111	197.611	-132.797	536		25	0.015	127.336	108.789	144.007	-71.565	507
	26	0.002	63.31	27.322	149	-45	121		26	0.002	39.387	28.5	50.32	-135	89		26	0.024	161.581	117	192.877	-59.216	797		26	0.016	128.564	101.056	152.25	-145.408	513
	27	0.001	42.996	28.96	74.52	-66.038	113		27	0.004	51.086	39.75	65.5	-42.879	172		27	0.008	146.04	109.875	173.25	-85.365	270		27	0.043	163.755	109	191.837	-56.31	1470
	28	0.002	44.634	16.559	89.5	-96.71	196		28	0.004	53.105	42.665	64.82	-112.834	186		28	0.013	167.017	140.429	184.661	-52.734	421		28	0.036	162.25	121	180.215	-138.424	1207
	29	0.002	43.5	20.071	81	-90	154		29	0.002	45.878	27.229	53.333	-105.255	103		29	0.009	168.269	141.5	186.955	-132.879	278		29	0.033	157.333	122	184.416	-63.094	1094
	30	0.001	45	19	76	-90	114		30	0.003	46.694	31.148	58.75	-42.709	160		30	0.017	142.512	116.401	157.704	-78.111	566		30	0.028	153.371	116.75	182.951	-143.31	926
	31	0.002	46.084	29.467	72.25	-80.218	168		31	0.006	54.78	20.5	72.161	-35.134	298		31	0.028	174.015	103	200.844	-68.199	941		31	0.031	158.879	117	176.056	-56.976	1042
	32	0.002	48.025	19.873	92	163.811	184		32	0.002	24.583	12	40	-30.964	105		32	0.021	171.799	154	195	-146.976	695		32	0.026	162.486	132.69	186.335	-143.696	885
	33	0.002	45.35	28.402	93.5	-106.26	143		33	0.002	37.548	18.611	63	-26.565	101		33	0.015	184.277	159	211.052	-144.462	501		33	0.03	158.616	141.274	195.449	-64.933	997
	34	0.004	89.984	31.533	178.917	-146.575	342		34	0.002	49.217	31	78	-53.13	90		34	0.025	169.236	134	193.136	-62.526	821		34	0.025	155.332	86	184.558	-149.381	829
	35	0.001	45.378	24.2	63	-66.038	113		35	0.002	51.593	34.76	68.5	-48.814	96		35	0.014	177.491	121	204.75	-104.931	452		35	0.026	157.547	78	196.363	-69.775	885
	36	0.001	48.105	22.25	109	-90	109		36	0.002	54.85	32	92.25	-45	89		36	0.015	90.915	15.294	180.765	-103.241	509		36	0.02	153.636	112.317	193.51	-163.887	682
	37	0.001	52.955	24.4	95	-119.055	118		37	0.003	39.292	12.375	93	-68.199	146		37	0.014	99.956	12	163.5	-104.036	480		37	0.012	145.266	118.5	157.808	-92.203	379
	38	0.002	44.2	24.058	92.5	-159.146	128		38	0.003	53.868	34.695	94.75	-142.431	148		38	0.027	128.175	12.659	180.729	-75.069	904		38	0.02	9.564	0	29.217	-66.975	633
	39	0.002	44.485	27.125	93	-94.97	132		39	0.003	51.901	35	85.5	-126.027	123		39	0.029	153.225	105	184.234	-57.265	970		39	0.014	40.974	3.473	97.156	-167.276	463
	40	0.001	55.514	18.344	85	-82.405	86		40	0.003	45.973	28.786	63	-107.103	123		40	0.037	158.648	103	177.116	-82.057	1265		40	0.015	64.433	17.3	135.471	-67.891	503
	41	0.002	62.719	31.75	110.036	-96.116	161		41	0.003	37.156	13.25	69	-50.194	141		41	0.023	158.067	136	179.692	30.579	744		41	0.017	80.245	18.202	121.953	-146.725	557
	42	0.002	46.774	32.107	65.115	-103.496	147		42	0.002	39.004	30.889	50	-100.305	101		42	0.036	156.981	92	180.214	34.439	1236		42	0.016	150.792	97.5	187.389	-83.66	527
	43	0.001	29.776	4	45.75	-40.236	97		43	0.003	49.054	25.25	75	-143.13	135		43	0.034	162.441	108	198.937	-76.675	1137		43	0.017	140.906	122.139	162.463	-62.745	541
	44	0.0009143	45.074	36.625	54	-105.255	65		44	0.003	44.321	27.833	81	-70.56	163		44	0.035	160.115	121.825	187.6	-67.932	1163		44	0.016	143.869	85	177.611	-129.401	528
	45	0.001	56.917	40	88	-104.036	94		45	0.002	41.014	27	58	-70.017	106		45	0.035	156.723	114	185.5	-150.255	1174		45	0.021	173.616	113	213.854	-55.981	703
	46	0.001	29.627	9.2	85	-128.66	110		46	0.004	51.537	31.169	83	-21.801	194		46	0.025	145.276	63.857	183	-139.399	806		46	0.019	171.387	129.5	211.137	-133.091	618
	47	0.001	46.278	14	63	-90	91		47	0.003	41.711	14.5	85.272	-40.236	154		47	0.025	160.55	109	178.862	-149.036	849		47	0.025	160.786	117.706	197.02	-68.749	844
	48	0.002	47.665	37.386	66.75	-84.806	126		48	0.002	33.744	13.438	71	-52.125	103		48	0.013	116.505	56.714	207	-135	412		48	0.016	155.988	83	186.797	-72.553	534
	49	0.0007836	46.4	30.2	73.4	-90	51		49	0.002	34.21	27.889	48.5	-79.695	101		49	0.023	170.058	110	203.757	-128.66	746		49	0.027	163.966	106	198.938	-48.289	897
	50	0.0009143	50.484	32.833	105	-145.008	70		50	0.003	44.821	30.046	56.907	-47.291	160		50	0.018	165.145	119	188.42	-147.095	590		50	0.024	163.665	87.813	197.901	-125.789	772
	51	0.001	56.93	42.938	89	-108.435	90		51	0.004	49.566	34	67.864	-151.189	206		51	0.037	87.507	25	165.103	-57.426	1244		51	0.031	152.295	120	170.778	-38.157	1037
	52	0.0009143	47.294	27.5	75.5	-135	65		52	0.002	42.536	23.25	61	-14.036	112		52	0.033	175.617	111	217.526	-85.486	1110		52	0.026	154.849	125.5	183.3	-120.466	862
	53	0.001	54.821	37	73.143	-151.699	84		53	0.002	32.087	16.16	44	-102.529	83		53	0.031	159.598	83.171	197	-94.899	1023		53	0.031	149.863	63	189.951	-51.981	1017
	54	0.0007836	49.153	37.42	81.5	-135	57		54	0.002	25.569	13.406	36	-129.806	70		54	0.024	170.351	144.259	194.593	-87.879	787		54	0.022	155.864	124	179	-132.58	732
	55	0.001	60.987	41.679	84	171.87	81		55	0.002	40.858	27.76	70.25	-33.69	98		55	0.026	178.308	118	206.8	-72.759	884		55	0.014	184.84	136.5	199.469	-71.565	461
	56	0.0009143	73.333	59	101.5	-120.964	67		56	0.004	55.197	28.472	76.5	-70.821	220		56	0.017	185.08	132	207.227	-137.121	556		56	0.015	177.307	152.294	201.235	-150.461	502
	57	0.002	64.237	25.25	140	-131.634	138		57	0.003	38.928	17.889	63.722	-150.642	166		57	0.013	159.157	131	177.214	-94.086	409		57	0.031	128.207	6	176.889	-47.779	1062
	58	0.0009143	13.879	6.514	26.417	-84.806	63		58	0.003	40.41	29.778	53.5	-73.61	160		58	0.022	163.005	105	193.4	-85.426	730		58	0.028	117.729	18.045	167.25	-136.273	927
	59	0.001	31.062	5	72	-107.354	96		59	0.003	57.795	38.375	80.203	-132.51	147		59	0.018	165.732	147.705	185.08	-147.095	590		59	0.02	145.377	93.955	173.591	-42.274	649
	60	0.001	32.043	17.556	50	-126.254	106		60	0.003	56.16	34.75	101	-176.424	145		60	0.012	140.568	51	180.58	-63.435	391		60	0.014	144.03	128.8	172.5	-131.009	444
	61	0.001	41.93	9.556	59	-132.709	101		61	0.003	44.501	31.204	84.5	-33.69	130		61	0.014	161.275	132	196.4	-78.69	446		61	0.019	163.732	95.893	206.071	-85.914	613
	62	0.002	46.244	27.25	94	143.616	135		62	0.002	54.402	36	76.5	-45	115		62	0.016	157.058	110	178.667	-86.82	525		62	0.023	152.96	82	192.827	-178.898	757
	63	0.001	51.275	25.3	65.5	-141.34	110		63	0.002	38.968	30.111	67	-128.66	116		63	0.031	157.667	80	201	-90	1019		63	0.02	162.523	108	209.702	-147.031	642
	64	0.001	40.786	24.58	86.5	-135	105		64	0.003	48.878	36.375	70.5	-140.194	141		64	0.027	169.406	134	197	0	903		64	0.02	156.932	120	198.474	-52.352	644
	65	0.001	53.227	33.266	80	-142.431	94		65	0.003	52.317	37.107	59.75	-85.914	127		65	0.037	174.984	109	207.019	-66.975	1266		65	0.024	151.033	94.25	185.981	-47.291	773
	66	0.001	42.777	23.143	68	-81.87	81		66	0.003	33.348	12.571	69.5	-28.301	133		66	0.02	165.492	126	186.715	-136.848	639		66	0.028	173.235	143	208.75	-55.305	921
	67	0.0007836	40.683	24.5	76	-73.301	60		67	0.003	42.813	34	71.5	-77.905	129		67	0.016	139.789	54.278	206	-60.642	535		67	0.019	170.571	137	198.321	-135.971	608
	68	0.001	65.955	31.031	97	-34.695	90		68	0.003	40.535	14.812	75	-90	135		68	0.014	27.063	1.2	111	-78.69	446		68	0.016	141.128	78	184.426	-64.885	515
	69	0.0007836	31.975	19.8	42.5	-84.289	57		69	0.002	43.33	29	70	-135	115		69	0.016	9.884	0	45	-67.62	535		69	0.027	167.655	107.5	210.147	-54.782	909
	70	0.001	46.224	9.98	123	-157.166	118		70	0.002	53.238	22	98.5	-52.125	103		70	0.018	109.508	49	166.688	-57.095	590		70	0.02	165.083	135.5	187.356	-135	659
	71	0.001	36.55	26.5	62.5	-99.462	104		71	0.003	67.915	56.25	84.5	-90	117		71	0.016	116.263	50.333	189	-83.66	527		71	0.023	183.046	123.5	222.322	-53.569	760
	72	0.001	29.375	14.625	45.5	-79.38	93		72	0.003	54.509	45.281	62.156	-127.569	148		72	0.014	144.824	64	181.107	-113.199	444		72	0.018	182.516	118	211.701	-146.31	578
	73	0.001	45.982	26.64	82.5	-143.13	114		73	0.002	53.786	43.646	63.521	-52.125	103		73	0.031	149.203	83	176.21	-51.843	1037		73	0.027	169.399	110.5	210.466	-52.765	915
	74	0.002	57.24	31.467	89.333	-166.866	176		74	0.003	55.735	40.143	103	-123.69	130		74	0.015	186.039	157	224.076	-66.371	509		74	0.035	144.105	95.5	183.25	-53.707	1156
	75	0.002	50.568	30.727	83	-169.695	128		75	0.003	38.87	25.234	46.688	-42.51	147		75	0.01	179.742	165.818	189.273	-84.806	322		75	0.026	150.473	101.459	192.52	-135	886
	76	0.002	47.441	16.687	96.5	-38.047	167		76	0.004	54.107	32	90	-55.008	220		76	0.019	178.942	127	220.667	35.218	606		76	0.036	153.578	111.5	173.218	-139.927	1199
	77	0.002	49.233	34.744	68.562	-136.848	125		77	0.003	62.798	45.21	92.562	-51.843	161		77	0.021	163.49	138	198	41.634	701		77	0.042	155.741	124.75	177.222	-53.973	1387
	78	0.001	49.622	22	74	-50.194	89		78	0.003	59.181	42.906	93	-140.194	141		78	0.025	167.589	104.156	197.97	-67.834	849		78	0.018	107.593	25.15	184.337	-90	568
	79	0.001	55.449	39.973	75.5	-71.565	90		79	0.003	58.581	21.087	102.25	-153.435	121		79	0.025	167.454	126.661	191.714	-49.399	806		79	0.015	187.945	147.25	213.114	-112.751	490
	80	0.002	51.088	32.595	100	-41.424	130		80	0.003	54.584	23.347	109	-102.995	120		80	0.031	161.544	112.889	190	-83.66	1055		80	0.026	174.95	147.867	205.333	-64.29	873
	81	0.002	45.929	22.017	93.814	-136.848	125		81	0.003	56.467	40.266	103	-172.405	136		81	0.023	162.826	139	195.615	-81.254	766		81	0.017	139.551	46	178.696	-71.075	539
	82	0.001	49.514	21.574	77	-55.305	90		82	0.003	40.495	16.592	98	-42.274	134		82	0.019	175.53	102	197.755	-121.43	614		82	0.027	146.046	82.5	190.908	-43.698	906
	83	0.001	40.431	23.333	66	-137.291	101		83	0.002	38.527	20.75	68	-45	115		83	0.02	169.255	153.083	184.905	-70.017	682		83	0.026	137.859	67	180.65	-62.152	873
	84	0.001	43.542	25.835	57	-55.491	111		84	0.003	59.267	44.469	75	-93.576	145		84	0.023	176.406	104.917	202.266	-69.444	747		84	0.02	88.857	0.074	172.38	-76.908	643
	85	0.002	63.078	21.455	104.636	-28.811	130		85	0.005	42.723	25.2	70	-160.974	277		85	0.013	159.282	105	193.714	-65.225	417		85	0.029	175.75	144.817	198.722	-81.254	958
	86	0.001	34.618	24	57.5	-107.354	96		86	0.003	62.872	42.543	107	157.62	166		86	0.016	152.228	84	187.667	-77.471	537		86	0.024	170.192	130	195.311	-164.932	784
	87	0.001	52.682	26.975	93	-128.66	110		87	0.003	57.163	40.75	70	-86.424	145		87	0.017	156.767	98.055	181.424	-71.565	553		87	0.026	169.469	138.725	199.502	-61.314	880
	88	0.000653	42.481	29.25	57.5	-105.945	42		88	0.004	57.013	42.812	105.75	-168.232	221		88	0.02	175.222	121	215	-56.31	630		88	0.021	165.925	123	200.625	-132.436	691
	89	0.0009143	48.071	19.389	86.75	-128.66	73		89	0.004	38.803	17	62.975	174.56	190		89	0.02	179.095	131.727	206.091	-97.765	647		89	0.016	168.02	146.778	189.278	-56.31	525
	90	0.001	54.215	41.5	89	-129.806	89		90	0.002	34.767	14.6	63	-78.69	92		90	0.031	133.817	7.181	185.509	-46.123	1051		90	0.02	173.878	98	217.821	-55.62	671
	91	0.0009143	52.286	29.167	93	-118.61	72		91	0.003	31.75	21.429	54	-122.471	118		91	0.01	68.685	18.231	125.231	-123.69	315		91	0.019	59.489	19.638	105.492	-108.004	613
	92	0.003	67.71	38.32	127.5	-130.764	219		92	0.002	31.083	18	52.25	-128.66	116		92	0.022	35.837	0	153	-61.39	730		92	0.028	64.547	2	157.646	-43.727	927
	93	0.003	60.895	21.14	104.5	-24.677	233		93	0.003	46.525	29.383	70	147.265	150		93	0.031	18.208	0	91	-41.496	1011		93	0.021	71.584	22.875	140.729	-65.556	704
	94	0.002	49.001	33.429	71.679	-128.991	154		94	0.003	45.083	28.688	82	135	153		94	0.015	147.278	89	201	-90	495		94	0.015	82.455	7.39e-12	152.118	-131.348	485
	95	0.002	63.468	39.188	114	-146.889	157		95	0.004	53.03	39.125	77.958	146.976	215		95	0.035	167.31	121	187.806	-41.987	1176		95	0.014	7.417	0	60	-84.094	425
	96	0.002	63.935	35.8	118.5	-46.397	166		96	0.002	29.067	19.5	35.82	-135	89		96	0.027	171.057	148.389	194.941	-129.806	910		96	0.014	17.752	0.445	55	-165.53	466
	97	0.004	73.925	37.809	97.973	-79.611	349		97	0.004	50.945	31.555	67	-42.879	172		97	0.039	151.005	62	188.333	-51.34	1305		97	0.021	172.867	91	217.667	-48.366	701
	98	0.003	73.293	52.227	105.273	-168.44	257		98	0.003	36.814	23.753	49	-153.435	161		98	0.034	161.563	124.231	181.615	-138.122	1134		98	0.016	163.822	145	191.667	-60.642	535
	99	0.002	70.064	56.508	81.039	-52.431	187		99	0.002	45.783	36.65	55.5	-101.31	92		99	0.036	154.517	69	178.612	-49.844	1219		99	0.03	174.934	135.536	202.106	-78.198	997
	100	0.001	37.294	18.241	61.5	-126.254	106		100	0.007	42.895	27.4	76	-73.856	357		100	0.029	159.142	129	179.132	-147.265	970		100	0.024	175.515	152.5	199.162	-149.216	797
	101	0.002	69.514	53.757	87	-152.447	148		101	0.003	33.917	10.016	76	-153.435	141		101	0.04	156.971	96.435	192	-60.101	1344		101	0.013	179.836	139.929	205.821	-79.875	414
	102	0.001	60.409	43	115.5	-90	114		102	0.004	46.562	30.062	76	139.086	179		102	0.037	156.224	78	182.582	-146.31	1260		102	0.013	181.876	144	214.571	-77.471	403
	103	0.002	60.606	36.182	85.091	-79.695	128		103	0.004	42.947	20.455	70.5	97.765	200		103	0.03	154.085	105	184.457	-53.471	979		103	0.009	170.564	127	190.8	-84.289	293
	104	0.001	71.201	45	103.5	-129.806	89		104	0.003	39.169	23	69	160.56	163		104	0.025	156.33	98	183.251	-144.689	857		104	0.023	78.034	38.769	126	-119.476	769
	105	0.000653	51.712	38.375	77.5	-110.556	49		105	0.004	43.957	32.68	64	113.962	178		105	0.019	151.244	125	174.561	-141.546	630		105	0.026	90.519	41.458	161.271	-39.56	869
	106	0.001	50.585	29.047	99.5	-93.814	86		106	0.004	41.824	12.208	82.486	133.264	211		106	0.022	153.712	99.5	190.755	-40.972	730		106	0.024	174.464	114	206.889	-57.2	780
	107	0.0009143	51.292	33.167	61.062	-84.806	63		107	0.003	32.064	13.391	73	145.305	143		107	0.02	149.506	101	178.794	-106.46	666		107	0.014	173.792	124	207.713	-129.56	434
	108	0.001	69.87	50.167	97.5	-139.399	105		108	0.004	43.316	14.5	77.43	132.879	172		108	0.022	161.024	103.673	200.302	-139.028	730		108	0.018	58.3	6	109	-41.987	588
	109	0.001	67.767	46.867	101.5	-94.399	75		109	0.003	61.996	36	84.25	-57.529	118		109	0.024	49.9	1.876e-12	146.592	-111.038	808		109	0.016	49.531	33.5	67.167	-88.409	524
	110	0.001	59.327	45.889	80.84	-63.435	102		110	0.003	46.522	31.688	76	-145.305	143		110	0.026	152.271	84	194.8	-68.199	860		110	0.011	28.328	0	81	-133.363	361
						Average	122.855							Average	138.2							Average	737.682							Average	731.273

## Sheet: Vesicle number
	PG>W1118								PG>W1118								PG>W1118								PG>FLP;Evi5FRT								PG>FLP;Evi5FRT								PG>FLP;Evi5FRT
	Vesicle #	Area	Mean	Min	Max	X	Y		Vesicle #	Area	Mean	Min	Max	X	Y		Vesicle #	Area	Mean	Min	Max	X	Y		Vesicle #	Area	Mean	Min	Max	X	Y		Vesicle #	Area	Mean	Min	Max	X	Y		Vesicle #	Area	Mean	Min	Max	X	Y
	1	0	52	52	52	679	506		1	0	43	43	43	837.5	817.5		1	0	46	46	46	718	255.5		1	0	189	189	189	194	50		1	0	174	174	174	728	69		1	0	63	63	63	1079	736		R1
	2	0	61	61	61	668	498.5		2	0	21	21	21	833	809.5		2	0	101	101	101	722	260.5		2	0	156	156	156	213.5	13.5		2	0	109	109	109	685.5	85.5		2	0	42	42	42	1039.5	646.5		R2
	3	0	40	40	40	659	504		3	0	37	37	37	842.5	798.5		3	0	70	70	70	722	267		3	0	164	164	164	268.5	35.5		3	0	213	213	213	641.5	113.5		3	0	88	88	88	1027.5	634.5		R3
	4	0	47	47	47	653	509.5		4	0	74	74	74	842	789		4	0	70	70	70	703.5	278.5		4	0	170	170	170	284.5	55.5		4	0	154	154	154	662.5	127.5		4	0	52	52	52	1023.5	645.5		average
	5	0	47	47	47	645	555.5		5	0	29	29	29	865	762		5	0	107	107	107	706.5	288		5	0	146	146	146	310.5	43.5		5	0	160	160	160	629.5	148.5		5	0	50	50	50	1009.5	628.5		ttest
	6	0	34	34	34	643	547.5		6	0	42	42	42	858	757.5		6	0	64	64	64	700	251.5		6	0	133	133	133	340.5	21.5		6	0	211	211	211	597.5	160.5		6	0	78	78	78	1021.5	593.5
	7	0	22	22	22	642.5	536		7	0	46	46	46	852.5	758.5		7	0	25	25	25	689.5	239		7	0	126	126	126	320.5	6.5		7	0	179	179	179	581.5	143.5		7	0	33	33	33	1021.5	580.5
	8	0	48	48	48	635	525.5		8	0	53	53	53	846	763.5		8	0	46	46	46	690	231.5		8	0	167	167	167	330.5	90.5		8	0	139	139	139	554.5	144.5		8	0	46	46	46	1075.5	579.5
	9	0	54	54	54	632	518		9	0	60	60	60	845.5	754.5		9	0	39	39	39	695	226		9	0	192	192	192	312.5	106.5		9	0	114	114	114	536.5	162.5		9	0	87	87	87	1056.5	573.5
	10	0	63	63	63	632.5	533.5		10	0	64	64	64	840.5	763.5		10	0	15	15	15	701	221.5		10	0	143	143	143	366.5	143.5		10	0	169	169	169	511.5	160.5		10	0	158	158	158	1045.5	553.5
	11	0	52	52	52	629	542.5		11	0	52	52	52	838.5	757		11	0	64	64	64	713.5	224		11	0	186	186	186	402.5	124.5		11	0	147	147	147	525.5	122.5		11	0	0	0	0	1052.5	512.5
	12	0	59	59	59	616.5	545.5		12	0	50	50	50	833	751		12	0	45	45	45	699.5	201		12	0	214	214	214	419.5	119.5		12	0	95	95	95	503.5	80.5		12	0	116	116	116	1087.5	485.5
	13	0	53	53	53	615	536		13	0	48	48	48	832.5	760.5		13	0	51	51	51	696.5	210		13	0	86	86	86	440.5	127.5		13	0	29	29	29	513.5	70.5		13	0	62	62	62	1098.5	501.5
	14	0	52	52	52	670.5	558		14	0	18	18	18	877.5	733		14	0	47	47	47	685.5	206		14	0	168	168	168	432.5	140.5		14	0	123	123	123	504.5	65.5		14	0	91	91	91	1084.5	468.5
	15	0	45	45	45	694	508.5		15	0	42	42	42	948	725		15	0	28	28	28	683.5	214		15	0	150	150	150	469.5	164.5		15	0	113	113	113	528.5	67.5		15	0	112	112	112	992.5	521.5
	16	0	30	30	30	707	470		16	0	93	93	93	952	717.5		16	0	88	88	88	687.5	223		16	0	108	108	108	496.5	150.5		16	0	149	149	149	582.5	79.5		16	0	41	41	41	984.5	542.5
	17	0	47	47	47	690	449.5		17	0	104	104	104	933	747		17	0	76	76	76	679	233.5		17	0	145	145	145	541.5	132.5		17	0	186	186	186	617.5	84.5		17	0	80	80	80	980.5	535.5
	18	0	40	40	40	706	449.5		18	0	57	57	57	907.5	737.5		18	0	28	28	28	656.5	241.5		18	0	155	155	155	532.5	123.5		18	0	96	96	96	628.5	64.5		18	0	49	49	49	969.5	550.5
	19	0	35	35	35	674	449		19	0	83	83	83	910.5	715.5		19	0	21	21	21	642	237.5		19	0	120	120	120	522.5	108.5		19	0	81	81	81	775.5	95.5		19	0	124	124	124	950.5	567.5
	20	0	16	16	16	682	403.5		20	0	86	86	86	903.5	710		20	0	94	94	94	627.5	259.5		20	0	133	133	133	536.5	103.5		20	0	124	124	124	809.5	106.5		20	0	34	34	34	944.5	550.5
	21	0	58	58	58	672	382.5		21	0	39	39	39	901	677.5		21	0	48	48	48	620.5	263.5		21	0	180	180	180	504.5	110.5		21	0	121	121	121	841.5	161.5		21	0	16	16	16	950.5	532.5
	22	0	33	33	33	673.5	378		22	0	79	79	79	896.5	672.5		22	0	47	47	47	611.5	272		22	0	196	196	196	484.5	83.5		22	0	121	121	121	855.5	205.5		22	0	106	106	106	959.5	524.5
	23	0	41	41	41	685.5	306		23	0	63	63	63	892	681.5		23	0	42	42	42	620.5	283		23	0	170	170	170	451.5	82.5		23	0	157	157	157	843.5	211.5		23	0	83	83	83	945.5	539.5
	24	0	19	19	19	677.5	303		24	0	48	48	48	899	651.5		24	0	130	130	130	633.5	278		24	0	173	173	173	520.5	55.5		24	0	200	200	200	818.5	212.5		24	0	97	97	97	930.5	540.5
	25	0	28	28	28	672.5	296		25	0	57	57	57	884	623		25	0	81	81	81	653.5	167.5		25	0	170	170	170	667.5	191.5		25	0	163	163	163	773.5	191.5		25	0	49	49	49	914.5	647.5
	26	0	41	41	41	683	289.5		26	0	38	38	38	871.5	622.5		26	0	57	57	57	648.5	175.5		26	0	194	194	194	644.5	195.5		26	0	20	20	20	759.5	233.5		26	0	213	213	213	727.5	881.5
	27	0	53	53	53	670.5	283		27	0	56	56	56	865.5	630		27	0	113	113	113	645.5	185.5		27	0	173	173	173	690.5	230.5		27	0	174	174	174	781.5	263.5		27	0	212	212	212	690.5	883.5
	28	0	33	33	33	669.5	289.5		28	0	82	82	82	861.5	620.5		28	0	39	39	39	698.5	156.5		28	0	142	142	142	689.5	287.5		28	0	125	125	125	816.5	251.5		28	0	255	255	255	657.5	874.5
	29	0	27	27	27	661	289.5		29	0	64	64	64	848.5	614		29	0	88	88	88	706.167	156.5		29	0	151	151	151	645.5	296.5		29	0	139	139	139	861.5	234.5		29	0	229	229	229	727.5	617.5
	30	0	40	40	40	654	302		30	0	52	52	52	842.5	604		30	0	47	47	47	652.5	126.5		30	0	126	126	126	630.5	298.5		30	0	177	177	177	852.5	328.5		30	0	209	209	209	708.5	563.5
	31	0	53	53	53	656	311.5		31	0	60	60	60	835.5	604.5		31	0	49	49	49	649.167	128.5		31	0	148	148	148	623.5	284.5		31	0	154	154	154	816.5	348.5		31	0	180	180	180	708.5	580.5
	32	0	21	21	21	647	323		32	0	41	41	41	819	594.5		32	0	107	107	107	648.5	118.167		32	0	184	184	184	785.5	336.5		32	0	188	188	188	774.5	352.5		32	0	132	132	132	665.5	636.5
	33	0	14	14	14	646.5	339.5		33	0	39	39	39	816	589		33	0	29	29	29	644.5	124.833		33	0	137	137	137	770.5	351.5		33	0	186	186	186	767.5	326.5		33	0	211	211	211	652.5	646.5
	34	0	21	21	21	668	267.5		34	0	74	74	74	805.5	586		34	0	23	23	23	637.5	126.833		34	0	19	19	19	760.5	357.5		34	0	139	139	139	743.5	327.5		34	0	204	204	204	651.5	661.5
	35	0	36	36	36	629	259.5		35	0	20	20	20	799	579		35	0	67	67	67	634.5	133.167		35	0	139	139	139	795.5	369.5		35	0	96	96	96	758.5	409.5		35	0	10	10	10	654.5	682.5
	36	0	22	22	22	613.5	279		36	0	35	35	35	812.5	606.5		36	0	39	39	39	652.167	136.167		36	0	181	181	181	17.5	51.5		36	0	179	179	179	767.5	427.5		36	0	77	77	77	719.5	700.5
	37	0	34	34	34	585	280.5		37	0	78	78	78	813.5	615		37	0	50	50	50	654.167	141.5		37	0	133	133	133	52.5	292.5		37	0	174	174	174	835.5	473.5		37	0	90	90	90	705.5	701.5
	38	0	26	26	26	587	271.5		38	0	67	67	67	822	625		38	0	28	28	28	667.167	140.5		38	0	111	111	111	70.5	310.5		38	0	148	148	148	850.5	444.5		38	0	67	67	67	704.5	688.5
	39	0	26	26	26	585.5	265		39	0	58	58	58	829	629.5		39	0	68	68	68	628.833	106.5		39	0	131	131	131	104.5	355.5		39	0	186	186	186	833.5	421.5		39	0	130	130	130	700.5	671.5
	40	0	20	20	20	580	253.5		40	0	59	59	59	836	630.5		40	0	47	47	47	622.167	107.167		40	0	186	186	186	70.5	360.5		40	0	155	155	155	850.5	405.5		40	0	73	73	73	659.5	491.5
	41	0	29	29	29	576	258		41	0	76	76	76	846.5	632.5		41	0	25	25	25	615.5	108.833		41	0	160	160	160	62.5	381.5		41	0	0	0	0	889.5	300.5		41	0	74	74	74	730.5	477.5
	42	0	36	36	36	570.5	261.5		42	0	60	60	60	827	623.5		42	0	42	42	42	611.167	105.167		42	0	201	201	201	26.5	390.5		42	0	134	134	134	882.5	313.5		42	0	47	47	47	729.5	438.5
	43	0	85	85	85	569	269.5		43	0	33	33	33	796.5	631		43	0	83	83	83	610.5	96.833		43	0	174	174	174	15.5	377.5		43	0	161	161	161	933.5	438.5		43	0	59	59	59	724.5	452.5
	44	0	41	41	41	568.5	313		44	0	45	45	45	787	631		44	0	43	43	43	605.5	101.167		44	0	197	197	197	1.5	374.5		44	0	165	165	165	930.5	464.5		44	0	50	50	50	749.5	444.5
	45	0	30	30	30	565	308		45	0	43	43	43	818.5	653		45	0	22	22	22	605.167	105.833		45	0	128	128	128	26.5	410.5		45	0	150	150	150	938.5	486.5		45	0	24	24	24	700.5	356.5
	46	0	17	17	17	555.5	312.5		46	0	35	35	35	810	646.5		46	0	74	74	74	634.5	92.167		46	0	177	177	177	221.5	435.5		46	0	190	190	190	954.5	506.5		46	0	16	16	16	692.5	367.5
	47	0	56	56	56	565	324		47	0	38	38	38	783.5	775.5		47	0	98	98	98	626.167	86.167		47	0	202	202	202	237.5	423.5		47	0	199	199	199	949.5	548.5		47	0	47	47	47	691.5	378.5
	48	0	42	42	42	549.5	339		48	0	37	37	37	783	766		48	0	74	74	74	641.167	79.5		48	0	160	160	160	157.5	405.5		48	0	186	186	186	956.5	564.5		48	0	67	67	67	711.5	380.5
	49	0	31	31	31	531	336		49	0	43	43	43	776.5	760.5		49	0	58	58	58	637.833	74.833		49	0	180	180	180	147.5	460.5		49	0	146	146	146	955.5	581.5		49	0	41	41	41	717.5	369.5
	50	0	11	11	11	527.5	331.5		50	0	37	37	37	770.5	744.5		50	0	94	94	94	632.5	69.167		50	0	161	161	161	137.5	456.5		50	0	120	120	120	938.5	568.5		50	0	49	49	49	728.5	351.5
	51	0	30	30	30	513	346		51	0	68	68	68	772	751.5		51	0	62	62	62	596.833	91.5		51	0	153	153	153	69.5	485.5		51	0	21	21	21	927.5	572.5		51	0	9	9	9	755.5	324.5
	52	0	44	44	44	507.5	353.5		52	0	36	36	36	736	755.5		52	0	103	103	103	591.167	82.833		52	0	152	152	152	91.5	546.5		52	0	64	64	64	916.5	580.5		52	0	54	54	54	826.5	227.5
	53	0	68	68	68	495.5	350.5		53	0	68	68	68	735.5	776		53	0	82	82	82	577.167	91.833		53	0	152	152	152	20.5	564.5		53	0	58	58	58	906.5	573.5		53	0	59	59	59	827.5	208.5
	54	0	29	29	29	630.5	225.5		54	0	29	29	29	742	745.5		54	0	66	66	66	576.167	70.167		54	0	188	188	188	167.5	543.5		54	0	68	68	68	910.5	559.5		54	0	178	178	178	1083.5	281.5
	55	0	40	40	40	622.5	221		55	0	45	45	45	743.5	737		55	0	37	37	37	584.5	55.833		55	0	116	116	116	173.5	499.5		55	0	0	0	0	930.5	559.5		55	0	178	178	178	1059.5	285.5
	56	0	32	32	32	609.5	221		56	0	31	31	31	792	815.5		56	0	134	134	134	576.5	54.167		56	0	186	186	186	236.5	561.5		56	0	18	18	18	901.5	543.5		56	0	210	210	210	1048.5	289.5
	57	0	12	12	12	602	212.5		57	0	60	60	60	788.5	805.5		57	0	81	81	81	573.833	48.833		57	0	207	207	207	241.5	595.5		57	0	182	182	182	883.5	527.5		57	0	205	205	205	1032.5	354.5
	58	0	20	20	20	584	198.5		58	0	41	41	41	783.5	796		58	0	32	32	32	566.833	64.833		58	0	155	155	155	267.5	588.5		58	0	166	166	166	856.5	544.5		58	0	179	179	179	921.5	397.5
	59	0	8	8	8	582.5	186.5		59	0	59	59	59	772.5	802.5		59	0	73	73	73	562.5	72.833		59	0	152	152	152	271.5	611.5		59	0	189	189	189	823.5	565.5		59	0	173	173	173	918.5	416.5
	60	0	36	36	36	575	184		60	0	71	71	71	696	809		60	0	108	108	108	559.5	76.167		60	0	44	44	44	279.5	628.5		60	0	144	144	144	780.5	571.5		60	0	202	202	202	895.5	430.5
	61	0	33	33	33	569	188		61	0	0	0	0	692.5	816		61	0	131	131	131	552.167	81.167		61	0	27	27	27	270.5	632.5		61	0	180	180	180	795.5	606.5		61	0	134	134	134	864.5	452.5
	62	0	14	14	14	598	177		62	0	44	44	44	687	815		62	0	64	64	64	559.167	91.833		62	0	116	116	116	322.5	638.5		62	0	155	155	155	820.5	616.5		62	0	174	174	174	846.5	479.5
	63	0	36	36	36	592.5	177		63	0	56	56	56	675.5	808		63	0	30	30	30	555.833	92.833		63	0	0	0	0	309.5	634.5		63	0	138	138	138	850.5	621.5		63	0	218	218	218	822.5	502.5
	64	0	38	38	38	589.5	173.5		64	0	63	63	63	667.5	798.5		64	0	28	28	28	557.5	99.833		64	0	50	50	50	305.5	605.5		64	0	141	141	141	876.5	623.5		64	0	168	168	168	798.5	406.5
	65	0	63	63	63	555.5	166.5		65	0	67	67	67	655.5	798.5		65	0	91	91	91	574.167	84.833		65	0	181	181	181	339.5	659.5		65	0	138	138	138	679.5	251.5		65	0	178	178	178	765.5	405.5
	66	0	27	27	27	537.5	159		66	0	68	68	68	635	797		66	0	42	42	42	550.833	61.167		66	0	155	155	155	294.5	690.5		66	0	185	185	185	646.5	194.5		66	0	189	189	189	844.5	389.5
	67	0	44	44	44	522	151		67	0	64	64	64	628	774.5		67	0	56	56	56	543.167	61.5		67	0	178	178	178	320.5	736.5		67	0	163	163	163	627.5	213.5		67	0	97	97	97	846.5	339.5
	68	0	19	19	19	545.5	131		68	0	32	32	32	646	766		68	0	14	14	14	534.833	61.5		68	0	158	158	158	335.5	746.5		68	0	162	162	162	443.5	101.5		68	0	197	197	197	1093.5	37.5
	69	0	69	69	69	543.5	125		69	0	83	83	83	642	762.5		69	0	46	46	46	528.5	72.167		69	0	143	143	143	348.5	759.5		69	0	193	193	193	430.5	100.5		69	0	172	172	172	1088.5	75.5
	70	0	55	55	55	536	120.5		70	0	45	45	45	668	747		70	0	25	25	25	515.5	74.5		70	0	205	205	205	385.5	723.5		70	0	113	113	113	398.5	97.5		70	0	226	226	226	1091.5	109.5
	71	0	40	40	40	510	135.5		71	0	54	54	54	660.5	735		71	0	50	50	50	507.833	77.833		71	0	189	189	189	373.5	713.5		71	0	5	5	5	237.5	118.5		71	0	237	237	237	1076.5	100.5
	72	0	26	26	26	500.5	136		72	0	78	78	78	640	713		72	0	49	49	49	545.833	107.833		72	0	195	195	195	399.5	688.5		72	0	1	1	1	213.5	123.5		72	0	211	211	211	1071.5	87.5
	73	0	65	65	65	490	141.5		73	0	45	45	45	614.5	707.5		73	0	19	19	19	547.833	118.167		73	0	170	170	170	399.5	675.5		73	0	120	120	120	199.5	103.5		73	0	182	182	182	1058.5	109.5
	74	0	41	41	41	485	151.5		74	0	49	49	49	707.5	679.5		74	0	15	15	15	518.833	140.167		74	0	192	192	192	388.5	683.5		74	0	126	126	126	159.5	134.5		74	0	198	198	198	1035.5	132.5
	75	0	11	11	11	483	158.5		75	0	24	24	24	697.5	682.5		75	0	82	82	82	516.167	127.167		75	0	118	118	118	373.5	686.5		75	0	52	52	52	141.5	119.5		75	0	124	124	124	1030.5	74.5
	76	0	58	58	58	480.5	165		76	0	52	52	52	688.5	685.5		76	0	45	45	45	523.833	220.5		76	0	81	81	81	360.5	679.5		76	0	129	129	129	144.5	107.5		76	0	166	166	166	995.5	55.5
	77	0	35	35	35	480	171.5		77	0	68	68	68	694.5	675.5		77	0	60	60	60	512.5	200.167		77	0	69	69	69	373.5	673.5		77	0	31	31	31	39.5	186.5		77	0	169	169	169	972.5	70.5
	78	0	48	48	48	479	178.5		78	0	36	36	36	677.5	676.5		78	0	32	32	32	520.167	199.167		78	0	160	160	160	372.5	460.5		78	0	19	19	19	30.5	174.5		78	0	147	147	147	962.5	78.5
	79	0	45	45	45	493.5	220.5		79	0	56	56	56	673	670.5		79	0	34	34	34	514.5	189.833		79	0	160	160	160	351.5	438.5		79	0	143	143	143	102.5	248.5		79	0	193	193	193	953.5	82.5
	80	0	24	24	24	475.5	195		80	0	36	36	36	687.5	668		80	0	65	65	65	505.167	205.167		80	0	125	125	125	346.5	422.5		80	0	135	135	135	178.5	307.5		80	0	145	145	145	945.5	90.5
	81	0	88	88	88	458	209.5		81	0	69	69	69	685	662.5		81	0	52	52	52	505.167	211.167		81	0	164	164	164	304.5	498.5		81	0	174	174	174	168.5	322.5		81	0	237	237	237	646.5	583.5
	82	0	47	47	47	480	245.5		82	0	44	44	44	680	660.5		82	0	12	12	12	645.5	304		82	0	143	143	143	514.5	644.5		82	0	19	19	19	117.5	297.5		82	0	162	162	162	639.5	596.5
	83	0	20	20	20	503	253		83	0	36	36	36	672	663.5		83	0	85	85	85	644.5	296		83	0	199	199	199	544.5	610.5		83	0	133	133	133	91.5	294.5		83	0	157	157	157	823.5	93.5
	84	0	23	23	23	508.5	248.5		84	0	61	61	61	741	646		84	0	100	100	100	646.5	290.5		84	0	184	184	184	551.5	579.5		84	0	155	155	155	134.5	381.5		84	0	126	126	126	841.5	135.5
	85	0	69	69	69	499.5	245		85	0	65	65	65	741	639		85	0	69	69	69	639.5	298.5		85	0	32	32	32	529.5	586.5		85	0	173	173	173	158.5	400.5		85	0	153	153	153	832.5	153.5
	86	0	79	79	79	512.5	235		86	0	68	68	68	745.5	627		86	0	21	21	21	632.5	313		86	0	35	35	35	526.5	573.5		86	0	192	192	192	113.5	386.5		86	0	159	159	159	897.5	292.5
	87	0	32	32	32	453	271.5		87	0	48	48	48	737.5	627.5		87	0	57	57	57	577	324		87	0	200	200	200	508.5	572.5		87	0	125	125	125	6.5	209.5		87	0	132	132	132	959.5	251.5
	88	0	64	64	64	447	279		88	0	103	103	103	733	621.5		88	0	19	19	19	573.5	287		88	0	163	163	163	562.5	519.5		88	0	131	131	131	9.5	144.5		88	0	104	104	104	955.5	264.5
	89	0	40	40	40	439	264.5		89	0	52	52	52	758.5	610		89	0	55	55	55	572.5	278.5		89	0	197	197	197	531.5	518.5		89	0	130	130	130	273.5	28.5		89	0	42	42	42	989.5	221.5
	90	0	16	16	16	425.5	299		90	0	59	59	59	750.5	610.5		90	0	76	76	76	566.5	285.5		90	0	160	160	160	502.5	516.5		90	0	51	51	51	263.5	54.5		90	0	196	196	196	881.5	176.5
	91	0	42	42	42	447.5	332		91	0	44	44	44	744	605.5		91	0	57	57	57	565.5	290		91	0	147	147	147	485.5	518.5		91	0	205	205	205	378.5	414.5		91	0	193	193	193	888.5	191.5
	92	0	8	8	8	453.5	350.5		92	0	56	56	56	749.5	596		92	0	13	13	13	560	291.5		92	0	134	134	134	485.5	534.5		92	0	156	156	156	368.5	392.5		92	0	124	124	124	872.5	220.5
	93	0	32	32	32	438	353		93	0	21	21	21	755	582.5		93	0	77	77	77	559.5	283.5		93	0	207	207	207	484.5	505.5		93	0	161	161	161	423.5	454.5		93	0	230	230	230	861.5	228.5
	94	0	57	57	57	414	340		94	0	50	50	50	768	582		94	0	88	88	88	554.5	283		94	0	158	158	158	466.5	462.5		94	0	171	171	171	384.5	461.5		94	0	165	165	165	858.5	241.5
	95	0	70	70	70	403	359.5		95	0	53	53	53	780	581.5		95	0	60	60	60	566.5	270.5		95	0	182	182	182	503.5	460.5		95	0	136	136	136	397.5	478.5		95	0	190	190	190	860.5	259.5
	96	0	59	59	59	391.5	354		96	0	51	51	51	779	591		96	0	165	165	165	554	272.5		96	0	166	166	166	547.5	441.5		96	0	192	192	192	383.5	481.5		96	0	220	220	220	851.5	268.5
	97	0	18	18	18	395	332		97	0	56	56	56	784	570.5		97	0	53	53	53	550.5	255.5		97	0	167	167	167	562.5	426.5		97	0	183	183	183	342.5	493.5		97	0	112	112	112	843.5	281.5
	98	0	44	44	44	443	381		98	0	55	55	55	775.5	571		98	0	101	101	101	551.5	264.5		98	0	185	185	185	516.5	368.5		98	0	142	142	142	334.5	478.5		98	0	177	177	177	848.5	312.5
	99	0	29	29	29	418.5	391		99	0	59	59	59	775.5	461.5		99	0	57	57	57	548.5	268		99	0	170	170	170	533.5	332.5		99	0	194	194	194	316.5	478.5		99	0	188	188	188	927.5	368.5
	100	0	47	47	47	406.5	397.5		100	0	51	51	51	748	465		100	0	63	63	63	528.5	280.5		100	0	198	198	198	508.5	319.5		100	0	99	99	99	296.5	458.5		100	0	194	194	194	982.5	18.5
	101	0	63	63	63	462	411		101	0	35	35	35	748	489.5		101	0	52	52	52	522.5	271.5		101	0	156	156	156	531.5	305.5		101	0	170	170	170	215.5	440.5		101	0	83	83	83	939.5	44.5
	102	0	22	22	22	454	423		102	0	31	31	31	768.5	487		102	0	57	57	57	516.5	266		102	0	180	180	180	450.5	326.5		102	0	195	195	195	176.5	451.5		102	0	60	60	60	892.5	62.5
	103	0	47	47	47	435	446		103	0	46	46	46	772.5	475.5		103	0	68	68	68	486	207.5		103	0	161	161	161	461.5	255.5		103	0	147	147	147	179.5	477.5		103	0	45	45	45	885.5	75.5
	104	0	11	11	11	505	574		104	0	75	75	75	763	480.5		104	0	20	20	20	481	209		104	0	154	154	154	504.5	246.5		104	0	48	48	48	220.5	523.5		104	0	63	63	63	919.5	98.5
	105	0	39	39	39	494.5	592		105	0	36	36	36	749.5	503.5		105	0	7	7	7	478	228		105	0	182	182	182	530.5	224.5		105	0	165	165	165	194.5	521.5		105	0	81	81	81	918.5	87.5
	106	0	13	13	13	509.5	571		106	0	63	63	63	759.5	517.5		106	0	94	94	94	464.5	229		106	0	217	217	217	452.5	226.5		106	0	200	200	200	181.5	523.5		106	0	155	155	155	918.5	69.5
	107	0	30	30	30	548.5	555		107	0	89	89	89	765.5	512		107	0	57	57	57	449	225		107	0	175	175	175	423.5	233.5		107	0	201	201	201	159.5	541.5		107	0	65	65	65	1096.5	6.5
	108	0	36	36	36	578	608.5		108	0	63	63	63	749.5	535		108	0	53	53	53	443.5	225		108	0	162	162	162	622.5	383.5		108	0	183	183	183	128.5	536.5		108	0	181	181	181	1021.5	10.5
	109	0	77	77	77	572	597.5		109	0	28	28	28	739.5	547.5		109	0	39	39	39	496	179		109	0	160	160	160	611.5	360.5		109	0	184	184	184	94.5	569.5		109	0	222	222	222	786.5	36.5
	110	0	64	64	64	555	598		110	0	26	26	26	732.5	553.5		110	0	59	59	59	492	184		110	0	177	177	177	616.5	336.5		110	0	169	169	169	88.5	513.5		110	0	169	169	169	780.5	57.5
	111	0	67	67	67	557.5	589.5		111	0	57	57	57	730.5	560.5		111	0	58	58	58	485	178		111	0	177	177	177	714.5	455.5		111	0	150	150	150	866.5	680.5		111	0	95	95	95	804.5	69.5
	112	0	96	96	96	563.5	608		112	0	26	26	26	723	567.5		112	0	87	87	87	484	171		112	0	180	180	180	633.5	475.5		112	0	39	39	39	841.5	687.5		112	0	214	214	214	796.5	93.5
	113	0	37	37	37	591	653		113	0	58	58	58	721	556		113	0	62	62	62	482	166		113	0	154	154	154	623.5	463.5		113	0	189	189	189	823.5	671.5		113	0	111	111	111	755.5	72.5
	114	0	34	34	34	577.5	665		114	0	57	57	57	728	546		114	0	57	57	57	475	163.5		114	0	96	96	96	610.5	455.5		114	0	184	184	184	856.5	712.5		114	0	111	111	111	724.5	45.5
	115	0	29	29	29	581	705.5		115	0	22	22	22	732	535.5		115	0	52	52	52	470	169		115	0	25	25	25	611.5	469.5		115	0	172	172	172	828.5	756.5		115	0	100	100	100	710.5	50.5
	116	0	34	34	34	603.5	551.5		116	0	50	50	50	734.5	516		116	0	72	72	72	476.5	171.5		116	0	66	66	66	601.5	476.5		116	0	193	193	193	863.5	793.5		116	0	192	192	192	747.5	9.5
	117	0	73	73	73	593	550		117	0	22	22	22	695	575		117	0	30	30	30	463	177.5		117	0	25	25	25	591.5	467.5		117	0	184	184	184	880.5	813.5		117	0	228	228	228	714.5	10.5
	118	0	24	24	24	572.833	234.5		118	0	32	32	32	690.5	590		118	0	95	95	95	466	159		118	0	65	65	65	601.5	453.5		118	0	176	176	176	892.5	809.5		118	0	213	213	213	671.5	13.5
	119	0	34	34	34	580.167	230.5		119	0	52	52	52	687.5	598.5		119	0	14	14	14	471.5	156		119	0	61	61	61	592.5	458.5		119	0	139	139	139	936.5	774.5		119	0	167	167	167	639.5	11.5
	120	0	62	62	62	574.167	224.5		120	0	41	41	41	680.5	600.5		120	0	45	45	45	473	151.5		120	0	45	45	45	584.5	441.5		120	0	200	200	200	955.5	789.5		120	0	103	103	103	803.5	173.5
	121	0	21	21	21	562.833	238.5		121	0	51	51	51	674	608.5		121	0	56	56	56	473	146.5		121	0	195	195	195	739.5	517.5		121	0	165	165	165	1007.5	804.5		121	0	78	78	78	789.5	164.5
	122	0	41	41	41	714.833	278.167		122	0	85	85	85	664.5	621		122	0	69	69	69	479	142.5		122	0	156	156	156	714.5	543.5		122	0	158	158	158	1030.5	784.5		122	0	7	7	7	746.5	163.5
	123	0	34	34	34	715.5	269.5		123	0	55	55	55	661.5	632		123	0	8	8	8	482.5	134		123	0	6	6	6	740.5	595.5		123	0	170	170	170	1002.5	708.5		123	0	116	116	116	723.5	197.5
	124	0	40	40	40	698.833	270.833		124	0	61	61	61	659	638.5		124	0	60	60	60	484.5	125.5		124	0	160	160	160	761.5	592.5		124	0	154	154	154	975.5	681.5		124	0	152	152	152	743.5	195.5
	125	0	49	49	49	690.167	255.5		125	0	33	33	33	655	628		125	0	73	73	73	490.5	109		125	0	124	124	124	749.5	582.5		125	0	50	50	50	958.5	684.5		125	0	43	43	43	721.5	221.5
	126	0	40	40	40	507.5	270.5		126	0	49	49	49	683	635		126	0	78	78	78	582.5	23		126	0	76	76	76	685.5	595.5		126	0	93	93	93	971.5	701.5		126	0	79	79	79	717.5	211.5
	127	0	46	46	46	500.5	278.5		127	0	65	65	65	683	630		127	0	50	50	50	569.5	23		127	0	63	63	63	667.5	585.5		127	0	89	89	89	952.5	673.5		127	0	100	100	100	664.5	204.5
	128	0	53	53	53	475.5	285.5		128	0	66	66	66	694	623.5		128	0	37	37	37	566.5	19		128	0	50	50	50	659.5	591.5		128	0	146	146	146	1024.5	653.5		128	0	30	30	30	682.5	106.5
	129	0	52	52	52	468.5	263.5		129	0	43	43	43	702.5	600		129	0	78	78	78	572	31.5		129	0	72	72	72	646.5	584.5		129	0	230	230	230	1057.5	624.5		129	0	51	51	51	672.5	125.5
	130	0	84	84	84	460.5	271.5		130	0	41	41	41	702.5	612.5		130	0	69	69	69	566	34.5		130	0	165	165	165	663.5	575.5		130	0	163	163	163	1034.5	565.5		130	0	104	104	104	730.5	173.5
	131	0	27	27	27	461.5	257.5		131	0	40	40	40	645.5	666.5		131	0	35	35	35	559	36		131	0	127	127	127	649.5	572.5		131	0	192	192	192	1060.5	722.5		131	0	63	63	63	577.5	845.5
	132	0	29	29	29	559.5	528.5		132	0	68	68	68	888	727.5		132	0	50	50	50	557	30		132	0	112	112	112	632.5	565.5		132	0	11	11	11	1052.5	700.5		132	0	35	35	35	692.5	841.5
	133	0	26	26	26	504.5	505.5										133	0	19	19	19	512	49		133	0	182	182	182	634.5	553.5		133	0	143	143	143	1074.5	700.5		133	0	58	58	58	695.5	827.5
	134	0	35	35	35	468.5	352.5										134	0	145	145	145	505	49.5		134	0	172	172	172	634.5	539.5		134	0	66	66	66	1076.5	782.5		134	0	159	159	159	765.5	841.5
	135	0	90	90	90	450.5	312.5										135	0	30	30	30	504	62.5		135	0	84	84	84	591.5	604.5		135	0	218	218	218	1095.5	805.5		135	0	114	114	114	836.5	586.5
	136	0	73	73	73	443.5	311.5										136	0	114	114	114	491	70.5		136	0	183	183	183	628.5	638.5		136	0	170	170	170	1084.5	819.5		136	0	188	188	188	805.5	546.5
	137	0	23	23	23	531.5	690.5										137	0	67	67	67	489	62.5		137	0	145	145	145	623.5	669.5		137	0	179	179	179	982.5	866.5		137	0	216	216	216	811.5	531.5
	138	0	133	133	133	543.5	658.5										138	0	145	145	145	491.5	54.5		138	0	202	202	202	643.5	682.5		138	0	193	193	193	925.5	868.5		138	0	206	206	206	799.5	571.5
	139	0	65	65	65	524.5	628.5										139	0	155	155	155	495	51.5		139	0	162	162	162	663.5	685.5		139	0	152	152	152	765.5	829.5		139	0	179	179	179	733.5	545.5
	140	0	98	98	98	504.5	631.5										140	0	57	57	57	512.5	31.5		140	0	200	200	200	692.5	690.5		140	0	79	79	79	737.5	803.5		140	0	246	246	246	721.5	490.5
	141	0	68	68	68	500.5	624.5										141	0	79	79	79	505	34.5		141	0	11	11	11	709.5	700.5		141	0	190	190	190	755.5	791.5		141	0	69	69	69	588.5	330.5
	142	0	100	100	100	494.5	615.5										142	0	111	111	111	489	47.5		142	0	64	64	64	714.5	691.5		142	0	172	172	172	713.5	790.5		142	0	50	50	50	566.5	620.5
	143	0	48	48	48	497.5	610.5										143	0	56	56	56	485	47		143	0	73	73	73	706.5	683.5		143	0	156	156	156	712.5	772.5		143	0	213	213	213	537.5	649.5
	144	0	50	50	50	631.5	578.5										144	0	59	59	59	477	52		144	0	180	180	180	717.5	670.5		144	0	191	191	191	700.5	784.5		144	0	168	168	168	535.5	632.5
	145	0	62	62	62	666.5	223.5										145	0	52	52	52	484	52.5		145	0	174	174	174	772.5	706.5		145	0	199	199	199	692.5	825.5		145	0	228	228	228	491.5	847.5
	146	0	45	45	45	652.5	213.5										146	0	21	21	21	591.5	269.5		146	0	163	163	163	807.5	707.5		146	0	73	73	73	682.5	781.5		146	0	207	207	207	476.5	848.5
																	147	0	76	76	76	585	268.5		147	0	199	199	199	782.5	683.5		147	0	34	34	34	668.5	777.5		147	0	13	13	13	516.5	192.5
																	148	0	64	64	64	585	261		148	0	142	142	142	802.5	685.5		148	0	194	194	194	650.5	760.5		148	0	196	196	196	646.5	107.5
																	149	0	65	65	65	620	239		149	0	182	182	182	794.5	676.5		149	0	72	72	72	629.5	734.5		149	0	64	64	64	661.5	79.5
																	150	0	42	42	42	635.5	215.5		150	0	37	37	37	772.5	667.5		150	0	0	0	0	617.5	733.5		150	0	194	194	194	566.5	96.5
																	151	0	112	112	112	641.5	223.5		151	0	159	159	159	765.5	649.5		151	0	20	20	20	589.5	713.5		151	0	88	88	88	574.5	111.5
																	152	0	107	107	107	662	219.5		152	0	185	185	185	854.5	678.5		152	0	138	138	138	586.5	730.5		152	0	142	142	142	584.5	78.5
																	153	0	41	41	41	672.5	216		153	0	173	173	173	836.5	611.5		153	0	0	0	0	577.5	731.5		153	0	142	142	142	595.5	62.5
																	154	0	35	35	35	676	212.5		154	0	167	167	167	825.5	593.5		154	0	28	28	28	558.5	698.5		154	0	109	109	109	591.5	45.5
																	155	0	75	75	75	679.5	224.5		155	0	191	191	191	897.5	580.5		155	0	193	193	193	546.5	654.5		155	0	149	149	149	581.5	52.5
																	156	0	78	78	78	474	271		156	0	167	167	167	863.5	560.5		156	0	156	156	156	593.5	562.5		156	0	110	110	110	580.5	62.5
																	157	0	45	45	45	632.5	345		157	0	110	110	110	841.5	571.5		157	0	138	138	138	538.5	534.5		157	0	103	103	103	540.5	50.5
																	158	0	82	82	82	593	340.5		158	0	34	34	34	836.5	565.5		158	0	158	158	158	534.5	572.5		158	0	66	66	66	526.5	46.5
																	159	0	104	104	104	586	340		159	0	92	92	92	830.5	559.5		159	0	82	82	82	506.5	587.5		159	0	181	181	181	537.5	76.5
																	160	0	12	12	12	483.5	300.5		160	0	77	77	77	837.5	545.5		160	0	152	152	152	483.5	601.5		160	0	114	114	114	512.5	94.5
																	161	0	119	119	119	618	48		161	0	169	169	169	838.5	527.5		161	0	219	219	219	486.5	644.5		161	0	221	221	221	609.5	244.5
																	162	0	43	43	43	595.5	29.5		162	0	112	112	112	840.5	521.5		162	0	137	137	137	408.5	651.5		162	0	73	73	73	547.5	233.5
																	163	0	83	83	83	677	116.5		163	0	102	102	102	837.5	511.5		163	0	161	161	161	329.5	665.5		163	0	127	127	127	523.5	229.5
																	164	0	102	102	102	668	126.5		164	0	163	163	163	815.5	516.5		164	0	145	145	145	387.5	587.5		164	0	193	193	193	484.5	231.5
																									165	0	167	167	167	798.5	517.5		165	0	174	174	174	728.5	228.5		165	0	123	123	123	487.5	59.5
																									166	0	207	207	207	805.5	499.5		166	0	148	148	148	717.5	223.5		166	0	99	99	99	472.5	69.5
																									167	0	165	165	165	798.5	489.5		167	0	142	142	142	808.5	495.5		167	0	182	182	182	424.5	48.5
																									168	0	164	164	164	922.5	516.5		168	0	166	166	166	798.5	478.5		168	0	109	109	109	402.5	12.5
																									169	0	146	146	146	919.5	529.5		169	0	193	193	193	684.5	562.5		169	0	144	144	144	374.5	18.5
																									170	0	107	107	107	943.5	530.5		170	0	152	152	152	667.5	538.5		170	0	28	28	28	381.5	129.5
																									171	0	59	59	59	940.5	541.5		171	0	168	168	168	657.5	521.5		171	0	80	80	80	373.5	120.5
																									172	0	146	146	146	957.5	558.5		172	0	159	159	159	624.5	593.5		172	0	17	17	17	367.5	129.5
																									173	0	183	183	183	947.5	570.5		173	0	101	101	101	700.5	614.5		173	0	35	35	35	362.5	142.5
																									174	0	172	172	172	947.5	650.5		174	0	136	136	136	749.5	664.5		174	0	28	28	28	105.5	205.5
																									175	0	186	186	186	940.5	666.5		175	0	124	124	124	944.5	745.5		175	0	99	99	99	100.5	215.5
																									176	0	197	197	197	944.5	697.5		176	0	157	157	157	1021.5	740.5		176	0	86	86	86	19.5	228.5
																									177	0	161	161	161	925.5	748.5		177	0	181	181	181	1078.5	762.5		177	0	99	99	99	192.5	255.5
																									178	0	0	0	0	902.5	724.5		178	0	109	109	109	1090.5	756.5		178	0	78	78	78	190.5	270.5
																									179	0	157	157	157	895.5	740.5		179	0	187	187	187	1089.5	745.5		179	0	70	70	70	194.5	282.5
																									180	0	190	190	190	850.5	740.5		180	0	170	170	170	1012.5	394.5		180	0	95	95	95	132.5	283.5
																									181	0	186	186	186	831.5	729.5		181	0	139	139	139	959.5	398.5		181	0	197	197	197	136.5	267.5
																									182	0	201	201	201	835.5	763.5		182	0	186	186	186	936.5	389.5		182	0	249	249	249	475.5	202.5
																									183	0	146	146	146	848.5	760.5		183	0	77	77	77	924.5	351.5		183	0	246	246	246	809.5	845.5
																									184	0	156	156	156	859.5	779.5		184	0	34	34	34	979.5	477.5		184	0	91	91	91	913.5	855.5
																									185	0	148	148	148	899.5	793.5		185	0	0	0	0	1008.5	470.5		185	0	130	130	130	887.5	701.5
																									186	0	125	125	125	916.5	817.5		186	0	22	22	22	1015.5	491.5		186	0	170	170	170	873.5	709.5
																									187	0	202	202	202	904.5	844.5		187	0	53	53	53	1014.5	509.5		187	0	143	143	143	803.5	626.5
																									188	0	195	195	195	972.5	815.5		188	0	169	169	169	1089.5	460.5		188	0	175	175	175	950.5	467.5
																									189	0	166	166	166	946.5	801.5		189	0	169	169	169	1092.5	544.5		189	0	176	176	176	961.5	491.5
																									190	0	187	187	187	960.5	790.5		190	0	168	168	168	1010.5	333.5		190	0	167	167	167	965.5	365.5
																									191	0	173	173	173	1008.5	744.5		191	0	113	113	113	963.5	242.5		191	0	168	168	168	957.5	379.5
																									192	0	172	172	172	1034.5	727.5		192	0	103	103	103	908.5	216.5		192	0	148	148	148	630.5	193.5
																									193	0	204	204	204	1005.5	811.5		193	0	128	128	128	413.5	33.5		193	0	77	77	77	845.5	13.5
																									194	0	200	200	200	1008.5	629.5		194	0	13	13	13	86.5	33.5		194	0	54	54	54	87.5	319.5
																									195	0	185	185	185	1008.5	568.5		195	0	146	146	146	48.5	379.5		195	0	37	37	37	148.5	344.5
																									196	0	193	193	193	495.5	393.5		196	0	150	150	150	204.5	196.5		196	0	77	77	77	123.5	394.5
																									197	0	170	170	170	481.5	379.5		197	0	148	148	148	101.5	175.5		197	0	116	116	116	110.5	391.5
																									198	0	203	203	203	270.5	463.5		198	0	46	46	46	902.5	416.5		198	0	64	64	64	41.5	765.5
																									199	0	172	172	172	220.5	468.5		199	0	218	218	218	945.5	662.5		199	0	92	92	92	284.5	832.5
																									200	0	150	150	150	537.5	802.5		200	0	151	151	151	955.5	640.5		200	0	159	159	159	834.5	754.5
																									201	0	193	193	193	537.5	778.5		201	0	197	197	197	659.5	855.5		201	0	83	83	83	848.5	714.5
																									202	0	166	166	166	481.5	812.5		202	0	118	118	118	642.5	847.5		202	0	225	225	225	935.5	589.5
																									203	0	98	98	98	455.5	803.5		203	0	131	131	131	627.5	836.5		203	0	187	187	187	910.5	572.5
																									204	0	49	49	49	446.5	802.5		204	0	183	183	183	603.5	790.5		204	0	163	163	163	882.5	575.5
																									205	0	170	170	170	438.5	761.5		205	0	134	134	134	345.5	167.5		205	0	116	116	116	887.5	551.5
																									206	0	155	155	155	451.5	730.5		206	0	175	175	175	334.5	161.5		206	0	127	127	127	910.5	526.5
																									207	0	188	188	188	439.5	690.5		207	0	145	145	145	311.5	141.5		207	0	127	127	127	881.5	509.5
																									208	0	190	190	190	432.5	670.5		208	0	129	129	129	283.5	108.5		208	0	168	168	168	319.5	317.5
																									209	0	160	160	160	670.5	753.5		209	0	175	175	175	253.5	104.5		209	0	122	122	122	338.5	308.5
																									210	0	185	185	185	754.5	782.5		210	0	159	159	159	296.5	161.5		210	0	114	114	114	467.5	108.5
																									211	0	167	167	167	797.5	820.5		211	0	142	142	142	276.5	210.5		211	0	101	101	101	454.5	117.5
																									212	0	49	49	49	810.5	816.5		212	0	93	93	93	257.5	210.5		212	0	102	102	102	950.5	184.5
																									213	0	95	95	95	819.5	838.5		213	0	162	162	162	246.5	192.5		213	0	137	137	137	1022.5	193.5
																									214	0	173	173	173	806.5	841.5		214	0	152	152	152	217.5	230.5		214	0	105	105	105	1000.5	195.5
																									215	0	6	6	6	811.5	832.5		215	0	145	145	145	199.5	240.5		215	0	202	202	202	889.5	25.5
																									216	0	120	120	120	794.5	796.5		216	0	76	76	76	182.5	236.5		216	0	112	112	112	887.5	44.5
																									217	0	59	59	59	788.5	779.5		217	0	197	197	197	293.5	285.5		217	0	112	112	112	792.5	135.5
																									218	0	177	177	177	813.5	787.5		218	0	87	87	87	249.5	263.5		218	0	115	115	115	761.5	123.5
																									219	0	117	117	117	871.5	813.5		219	0	118	118	118	75.5	261.5		219	0	107	107	107	893.5	750.5
																									220	0	202	202	202	631.5	849.5		220	0	146	146	146	76.5	279.5		220	0	154	154	154	999.5	836.5
																									221	0	151	151	151	623.5	846.5		221	0	96	96	96	107.5	274.5		221	0	64	64	64	963.5	854.5
																									222	0	139	139	139	628.5	875.5		222	0	117	117	117	63.5	433.5		222	0	56	56	56	772.5	650.5
																									223	0	155	155	155	706.5	874.5		223	0	188	188	188	154.5	454.5		223	0	63	63	63	740.5	690.5
																									224	0	190	190	190	575.5	816.5		224	0	156	156	156	247.5	650.5		224	0	140	140	140	775.5	624.5
																									225	0	188	188	188	602.5	794.5		225	0	94	94	94	85.5	90.5		225	0	32	32	32	638.5	501.5
																									226	0	150	150	150	592.5	787.5		226	0	166	166	166	42.5	93.5		226	0	56	56	56	645.5	346.5
																									227	0	48	48	48	615.5	785.5		227	0	164	164	164	893.5	779.5		227	0	51	51	51	540.5	281.5
																									228	0	179	179	179	631.5	783.5		228	0	146	146	146	913.5	746.5		228	0	119	119	119	525.5	286.5
																									229	0	211	211	211	616.5	758.5		229	0	134	134	134	906.5	715.5		229	0	136	136	136	964.5	312.5
																									230	0	211	211	211	584.5	700.5		230	0	153	153	153	808.5	878.5		230	0	157	157	157	836.5	865.5
																									231	0	192	192	192	573.5	705.5		231	0	148	148	148	752.5	864.5		231	0	138	138	138	888.5	792.5
																									232	0	134	134	134	555.5	691.5		232	0	86	86	86	804.5	854.5		232	0	99	99	99	874.5	775.5
																									233	0	142	142	142	585.5	674.5		233	0	156	156	156	756.5	747.5		233	0	190	190	190	993.5	801.5
																									234	0	164	164	164	893.5	677.5		234	0	109	109	109	723.5	680.5		234	0	137	137	137	978.5	815.5
																									235	0	163	163	163	876.5	655.5		235	0	106	106	106	718.5	691.5		235	0	135	135	135	220.5	121.5
																									236	0	193	193	193	876.5	647.5		236	0	95	95	95	351.5	407.5		236	0	112	112	112	98.5	115.5
																									237	0	175	175	175	871.5	637.5		237	0	128	128	128	329.5	408.5		237	0	136	136	136	87.5	134.5
																									238	0	152	152	152	866.5	624.5		238	0	153	153	153	224.5	342.5		238	0	87	87	87	138.5	143.5
																									239	0	135	135	135	953.5	597.5		239	0	91	91	91	209.5	339.5		239	0	103	103	103	144.5	121.5
																									240	0	178	178	178	945	587		240	0	101	101	101	144.5	359.5		240	0	46	46	46	237.5	90.5
																									241	0	162	162	162	672	455		241	0	132	132	132	131.5	360.5		241	0	99	99	99	229.5	84.5
																									242	0	143	143	143	679	446.5		242	0	120	120	120	372.5	4.5		242	0	97	97	97	452.5	153.5
																									243	0	162	162	162	653.5	446.5		243	0	45	45	45	431.5	6.5		243	0	108	108	108	482.5	162.5
																									244	0	165	165	165	654.5	434.5		244	0	96	96	96	469.5	6.5		244	0	118	118	118	428.5	290.5
																									245	0	115	115	115	647.5	420		245	0	67	67	67	593.5	7.5		245	0	94	94	94	412.5	293.5
																									246	0	162	162	162	630	418.5		246	0	123	123	123	635.5	6.5		246	0	52	52	52	364.5	284.5
																									247	0	165	165	165	636.5	397.5		247	0	42	42	42	114.5	9.5		247	0	93	93	93	838.5	430.5
																									248	0	171	171	171	778.5	429		248	0	96	96	96	45.5	68.5		248	0	108	108	108	1063.5	227.5
																									249	0	153	153	153	754	330		249	0	170	170	170	17.5	131.5		249	0	141	141	141	1045.5	234.5
																									250	0	183	183	183	849.5	231		250	0	187	187	187	959.5	301.5		250	0	156	156	156	1086.5	207.5
																									251	0	178	178	178	843	167		251	0	59	59	59	692.5	114.5		251	0	105	105	105	557.5	793.5
																									252	0	152	152	152	808.5	81.5		252	0	19	19	19	229.5	433.5		252	0	147	147	147	524.5	795.5
																									253	0	138	138	138	840	135		253	0	65	65	65	141.5	514.5		253	0	87	87	87	330.5	77.5
																									254	0	133	133	133	781.5	87.5										254	0	125	125	125	295.5	83.5
																									255	0	159	159	159	736.5	90										255	0	98	98	98	289.5	176.5
																									256	0	173	173	173	681	22.5										256	0	127	127	127	298.5	116.5
																									257	0	155	155	155	588	111.5										257	0	118	118	118	619.5	680.5
																									258	0	129	129	129	642.5	136.5										258	0	117	117	117	799.5	728.5
																									259	0	50	50	50	570	202										259	0	138	138	138	772.5	755.5
																									260	0	153	153	153	563.5	209.5										260	0	149	149	149	848.5	693.5
																									261	0	39	39	39	599.5	250.5										261	0	89	89	89	810.5	687.5
																									262	0	70	70	70	581.5	251										262	0	158	158	158	805.5	711.5
																									263	0	141	141	141	567	376										263	0	227	227	227	770.5	706.5
																									264	0	47	47	47	565.5	384										264	0	150	150	150	990.5	721.5
																									265	0	146	146	146	583	877.5										265	0	114	114	114	970.5	713.5
																									266	0	31	31	31	264.5	710.5										266	0	147	147	147	1044.5	684.5
																									267	0	164	164	164	383	516										267	0	151	151	151	1037.5	701.5
																									268	0	167	167	167	434	567.5										268	0	121	121	121	746.5	519.5
																									269	0	176	176	176	419	40										269	0	177	177	177	809.5	296.5
																									270	0	112	112	112	396	19.5										270	0	127	127	127	808.5	250.5
																									271	0	59	59	59	381	7										271	0	174	174	174	785.5	219.5
																									272	0	147	147	147	488	3										272	0	217	217	217	725.5	268.5
																									273	0	54	54	54	473	19										273	0	128	128	128	701.5	269.5
																									274	0	152	152	152	480	194										274	0	123	123	123	694.5	246.5
																									275	0	153	153	153	451	246.5										275	0	96	96	96	352.5	826.5
																									276	0	153	153	153	38.5	303.5										276	0	109	109	109	349.5	842.5
																									277	0	144	144	144	11	306.5										277	0	119	119	119	608.5	785.5
																									278	0	172	172	172	59.5	403.5										278	0	79	79	79	637.5	718.5
																									279	0	172	172	172	65	430.5										279	0	142	142	142	676.5	725.5
																									280	0	70	70	70	696.5	73.5										280	0	110	110	110	712.5	727.5
																									281	0	76	76	76	730	150										281	0	144	144	144	753.5	731.5
																									282	0	43	43	43	886.5	177.5										282	0	154	154	154	770.5	810.5
																									283	0	52	52	52	871.5	184.5										283	0	122	122	122	706.5	795.5
																									284	0	91	91	91	926	298.5										284	0	122	122	122	519.5	26.5
																									285	0	103	103	103	916.5	370.5										285	0	116	116	116	562.5	13.5
																									286	0	73	73	73	908.5	413.5										286	0	62	62	62	570.5	82.5
																									287	0	103	103	103	686	161.5										287	0	35	35	35	672.5	105.5
																																									288	0	64	64	64	659.5	137.5
																																									289	0	138	138	138	624.5	148.5
																																									290	0	58	58	58	590.5	160.5
																																									291	0	111	111	111	578.5	149.5
																																									292	0	35	35	35	780.5	169.5
																																									293	0	116	116	116	778.5	146.5
																																									294	0	61	61	61	668.5	571.5
																																									295	0	109	109	109	601.5	546.5
																																									296	0	130	130	130	575.5	589.5
[truncated: 2 more columns]
