# Supplementary material for: Drosophila Evi5 is a critical regulator of intracellular iron transport via transferrin and ferritin interactions
Source: Nat Commun. 2024 May 14;15:4045. doi: 10.1038/s41467-024-48165-9 (PMC11094094; doi:10.1038/s41467-024-48165-9)
Supplement: Supplementary file 7 — Source Data [file 41467_2024_48165_MOESM7_ESM.zip › Source Data file/Fig. 1F-1.xlsx]

## Sheet: Nvd
row	Well	Sample Name	Target Name	Task	Reporter	Cт	SD	Cт uncorrected	Cт corrected	dCT
1	A1	PG>W1118-R1	RP49	UNKNOWN	SYBR	17.351
2	A2	PG>W1118-R1	RP49	UNKNOWN	SYBR	17.371	0.0230654	17.349	17.349
3	A3	PG>W1118-R1	RP49	UNKNOWN	SYBR	17.325
4	A4	PG>W1118-R2	RP49	UNKNOWN	SYBR	17.406
5	A5	PG>W1118-R2	RP49	UNKNOWN	SYBR	17.424	0.00929133	17.4163	17.4163
6	A6	PG>W1118-R2	RP49	UNKNOWN	SYBR	17.419
7	A7	PG>W1118-R3	RP49	UNKNOWN	SYBR	17.39
8	A8	PG>W1118-R3	RP49	UNKNOWN	SYBR	17.371	0.0160897	17.373	17.373
9	A9	PG>W1118-R3	RP49	UNKNOWN	SYBR	17.358
10
11
12
13	B1	PG>FLP;Evi5FRT-R1	RP49	UNKNOWN	SYBR	17.346
14	B2	PG>FLP;Evi5FRT-R1	RP49	UNKNOWN	SYBR	17.383	0.018877	17.3623	17.3623
15	B3	PG>FLP;Evi5FRT-R1	RP49	UNKNOWN	SYBR	17.358
16	B4	PG>FLP;Evi5FRT-R2	RP49	UNKNOWN	SYBR	17.375
17	B5	PG>FLP;Evi5FRT-R2	RP49	UNKNOWN	SYBR	17.341	0.027301	17.3457	17.3457
18	B6	PG>FLP;Evi5FRT-R2	RP49	UNKNOWN	SYBR	17.321
19	B7	PG>FLP;Evi5FRT-R3	RP49	UNKNOWN	SYBR	17.36
20	B8	PG>FLP;Evi5FRT-R3	RP49	UNKNOWN	SYBR	17.359	0.0141547	17.3513	17.3513
21	B9	PG>FLP;Evi5FRT-R3	RP49	UNKNOWN	SYBR	17.335
22
23
24
25	C1	PG>W1118-R1	nvd	UNKNOWN	SYBR	24.052
26	C2	PG>W1118-R1	nvd	UNKNOWN	SYBR	24.024	0.0140983	24.037	24.037	6.68804
27	C3	PG>W1118-R1	nvd	UNKNOWN	SYBR	24.0351
28	C4	PG>W1118-R2	nvd	UNKNOWN	SYBR	23.772
29	C5	PG>W1118-R2	nvd	UNKNOWN	SYBR	23.8305	0.0882702	23.7532	23.7532	6.33683
30	C6	PG>W1118-R2	nvd	UNKNOWN	SYBR	23.657
31	C7	PG>W1118-R3	nvd	UNKNOWN	SYBR	23.7617
32	C8	PG>W1118-R3	nvd	UNKNOWN	SYBR	23.772	0.0141625	23.7592	23.7592	6.38624
33	C9	PG>W1118-R3	nvd	UNKNOWN	SYBR	23.744
34
35
36
37	D1	PG>FLP;Evi5FRT-R1	nvd	UNKNOWN	SYBR	24.0976					ddCT:S1	ddCT:S2	ddCT:S3	ddCT final rp49	SE rp49	linear FC	SE	SE
38	D2	PG>FLP;Evi5FRT-R1	nvd	UNKNOWN	SYBR	24.1498	0.0262004	24.1224	24.1224	6.76004	0.0720024	0.423209	0.373807					0.0389144	0.951317	0.745764	0.771743
39	D3	PG>FLP;Evi5FRT-R1	nvd	UNKNOWN	SYBR	24.1197								0.177644	0.0616268	0.884146	0.0401912	SD	1.06588	0.835571	0.864679
40	D4	PG>FLP;Evi5FRT-R2	nvd	UNKNOWN	SYBR	23.931												0.116743	1.0718	0.840217	0.869487
41	D5	PG>FLP;Evi5FRT-R2	nvd	UNKNOWN	SYBR	23.932	0.0176161	23.9417	23.9417	6.596	-0.0920411	0.259166	0.209764
42	D6	PG>FLP;Evi5FRT-R2	nvd	UNKNOWN	SYBR	23.962
43	D7	PG>FLP;Evi5FRT-R3	nvd	UNKNOWN	SYBR	23.866
44	D8	PG>FLP;Evi5FRT-R3	nvd	UNKNOWN	SYBR	23.967	0.064143	23.9393	23.9393	6.588	-0.10004	0.251166	0.201764				ddCT	FC	Diff
45	D9	PG>FLP;Evi5FRT-R3	nvd	UNKNOWN	SYBR	23.985										Confidence	0.120786	0.884146
46																lower FC	0.29843	0.813137	0.071009
47																upper FC	0.0568579	0.961356	0.07721
48
																ttest	0.222947

## Sheet: Phm
row	Well	Sample Name	Target Name	Task	Reporter	Cт	SD	Cт uncorrected	Cт corrected	dCT
1	A1	PG>W1118-R1	RP49	UNKNOWN	SYBR	17.351
2	A2	PG>W1118-R1	RP49	UNKNOWN	SYBR	17.371	0.0230654	17.349	17.349
3	A3	PG>W1118-R1	RP49	UNKNOWN	SYBR	17.325
4	A4	PG>W1118-R2	RP49	UNKNOWN	SYBR	17.406
5	A5	PG>W1118-R2	RP49	UNKNOWN	SYBR	17.424	0.00929133	17.4163	17.4163
6	A6	PG>W1118-R2	RP49	UNKNOWN	SYBR	17.419
7	A7	PG>W1118-R3	RP49	UNKNOWN	SYBR	17.39
8	A8	PG>W1118-R3	RP49	UNKNOWN	SYBR	17.371	0.0160897	17.373	17.373
9	A9	PG>W1118-R3	RP49	UNKNOWN	SYBR	17.358
10
11
12
13	B1	PG>FLP;Evi5FRT-R1	RP49	UNKNOWN	SYBR	17.346
14	B2	PG>FLP;Evi5FRT-R1	RP49	UNKNOWN	SYBR	17.383	0.018877	17.3623	17.3623
15	B3	PG>FLP;Evi5FRT-R1	RP49	UNKNOWN	SYBR	17.358
16	B4	PG>FLP;Evi5FRT-R2	RP49	UNKNOWN	SYBR	17.375
17	B5	PG>FLP;Evi5FRT-R2	RP49	UNKNOWN	SYBR	17.341	0.027301	17.3457	17.3457
18	B6	PG>FLP;Evi5FRT-R2	RP49	UNKNOWN	SYBR	17.321
19	B7	PG>FLP;Evi5FRT-R3	RP49	UNKNOWN	SYBR	17.36
20	B8	PG>FLP;Evi5FRT-R3	RP49	UNKNOWN	SYBR	17.359	0.0141547	17.3513	17.3513
21	B9	PG>FLP;Evi5FRT-R3	RP49	UNKNOWN	SYBR	17.335
22
23
24
25	C1	PG>W1118-R1	Phm	UNKNOWN	SYBR	19.229
26	C2	PG>W1118-R1	Phm	UNKNOWN	SYBR	19.2806	0.0485085	19.2311	19.2311	1.88208
27	C3	PG>W1118-R1	Phm	UNKNOWN	SYBR	19.1837
28	C4	PG>W1118-R2	Phm	UNKNOWN	SYBR	19.266
29	C5	PG>W1118-R2	Phm	UNKNOWN	SYBR	19.352	0.0860001	19.266	19.266	1.84967
30	C6	PG>W1118-R2	Phm	UNKNOWN	SYBR	19.18
31	C7	PG>W1118-R3	Phm	UNKNOWN	SYBR	19.192
32	C8	PG>W1118-R3	Phm	UNKNOWN	SYBR	19.209	0.0137861	19.2068	19.2068	1.83377
33	C9	PG>W1118-R3	Phm	UNKNOWN	SYBR	19.2193
34
35
36
37	D1	PG>FLP;Evi5FRT-R1	Phm	UNKNOWN	SYBR	20.2279					ddCT:S1	ddCT:S2	ddCT:S3	ddCT final rp49	SE rp49	linear FC	SE	SE
38	D2	PG>FLP;Evi5FRT-R1	Phm	UNKNOWN	SYBR	20.604	0.209757	20.3623	20.3623	2.99997	1.11788	1.1503	1.1662					0.00938554	0.46077	0.450532	0.445594
39	D3	PG>FLP;Evi5FRT-R1	Phm	UNKNOWN	SYBR	20.255								1.13326	0.0294973	0.455884	0.0141626	SD	0.499336	0.488241	0.482891
40	D4	PG>FLP;Evi5FRT-R2	Phm	UNKNOWN	SYBR	20.206												0.0281566	0.435502	0.425826	0.421159
41	D5	PG>FLP;Evi5FRT-R2	Phm	UNKNOWN	SYBR	20.24	0.0205513	20.2297	20.2297	2.884	1.00192	1.03433	1.05023
42	D6	PG>FLP;Evi5FRT-R2	Phm	UNKNOWN	SYBR	20.243
43	D7	PG>FLP;Evi5FRT-R3	Phm	UNKNOWN	SYBR	20.267
44	D8	PG>FLP;Evi5FRT-R3	Phm	UNKNOWN	SYBR	20.251	0.300906	20.4327	20.4327	3.08133	1.19925	1.23167	1.24756				ddCT	FC	Diff
45	D9	PG>FLP;Evi5FRT-R3	Phm	UNKNOWN	SYBR	20.78										Confidence	0.0578137	0.455884
46																lower FC	1.19107	0.437977	0.0179076
47																upper FC	1.07545	0.474524	0.0186398
48
																ttest	4.32791e-05

## Sheet: Dib
row	Well	Sample Name	Target Name	Task	Reporter	Cт	SD	Cт uncorrected	Cт corrected	dCT
1	A1	PG>W1118-R1	RP49	UNKNOWN	SYBR	17.351
2	A2	PG>W1118-R1	RP49	UNKNOWN	SYBR	17.371	0.0230654	17.349	17.349
3	A3	PG>W1118-R1	RP49	UNKNOWN	SYBR	17.325
4	A4	PG>W1118-R2	RP49	UNKNOWN	SYBR	17.406
5	A5	PG>W1118-R2	RP49	UNKNOWN	SYBR	17.424	0.00929133	17.4163	17.4163
6	A6	PG>W1118-R2	RP49	UNKNOWN	SYBR	17.419
7	A7	PG>W1118-R3	RP49	UNKNOWN	SYBR	17.39
8	A8	PG>W1118-R3	RP49	UNKNOWN	SYBR	17.371	0.0160897	17.373	17.373
9	A9	PG>W1118-R3	RP49	UNKNOWN	SYBR	17.358
10
11
12
13	B1	PG>FLP;Evi5FRT-R1	RP49	UNKNOWN	SYBR	17.346
14	B2	PG>FLP;Evi5FRT-R1	RP49	UNKNOWN	SYBR	17.383	0.018877	17.3623	17.3623
15	B3	PG>FLP;Evi5FRT-R1	RP49	UNKNOWN	SYBR	17.358
16	B4	PG>FLP;Evi5FRT-R2	RP49	UNKNOWN	SYBR	17.375
17	B5	PG>FLP;Evi5FRT-R2	RP49	UNKNOWN	SYBR	17.341	0.027301	17.3457	17.3457
18	B6	PG>FLP;Evi5FRT-R2	RP49	UNKNOWN	SYBR	17.321
19	B7	PG>FLP;Evi5FRT-R3	RP49	UNKNOWN	SYBR	17.36
20	B8	PG>FLP;Evi5FRT-R3	RP49	UNKNOWN	SYBR	17.359	0.0141547	17.3513	17.3513
21	B9	PG>FLP;Evi5FRT-R3	RP49	UNKNOWN	SYBR	17.335
22
23
24
25	C1	PG>W1118-R1	Dib	UNKNOWN	SYBR	22.703
26	C2	PG>W1118-R1	Dib	UNKNOWN	SYBR	22.637	0.056766	22.6433	22.6433	5.29433
27	C3	PG>W1118-R1	Dib	UNKNOWN	SYBR	22.59
28	C4	PG>W1118-R2	Dib	UNKNOWN	SYBR	22.203
29	C5	PG>W1118-R2	Dib	UNKNOWN	SYBR	22.222	0.012663	22.2173	22.2173	4.801
30	C6	PG>W1118-R2	Dib	UNKNOWN	SYBR	22.227
31	C7	PG>W1118-R3	Dib	UNKNOWN	SYBR	22.711
32	C8	PG>W1118-R3	Dib	UNKNOWN	SYBR	22.678	0.0167028	22.693	22.693	5.32
33	C9	PG>W1118-R3	Dib	UNKNOWN	SYBR	22.69
34
35
36
37	D1	PG>FLP;Evi5FRT-R1	Dib	UNKNOWN	SYBR	24.847					ddCT:S1	ddCT:S2	ddCT:S3	ddCT final rp49	SE rp49	linear FC	SE	SE
38	D2	PG>FLP;Evi5FRT-R1	Dib	UNKNOWN	SYBR	24.853	0.0405288	24.8267	24.8267	7.46433	2.17	2.66333	2.14433					0.0180461	0.222211	0.157855	0.2262
39	D3	PG>FLP;Evi5FRT-R1	Dib	UNKNOWN	SYBR	24.78								2.26309	0.122636	0.208326	0.0429006	SD	0.192238	0.136563	0.195689
40	D4	PG>FLP;Evi5FRT-R2	Dib	UNKNOWN	SYBR	25.0173												0.0541384	0.292688	0.20792	0.297942
41	D5	PG>FLP;Evi5FRT-R2	Dib	UNKNOWN	SYBR	25.0168	0.00344419	25.019	25.019	7.67337	2.37903	2.87237	2.35336
42	D6	PG>FLP;Evi5FRT-R2	Dib	UNKNOWN	SYBR	25.023
43	D7	PG>FLP;Evi5FRT-R3	Dib	UNKNOWN	SYBR	24.415
44	D8	PG>FLP;Evi5FRT-R3	Dib	UNKNOWN	SYBR	24.4197	0.00280426	24.4182	24.4182	7.0669	1.77257	2.2659	1.7469				ddCT	FC	Diff
45	D9	PG>FLP;Evi5FRT-R3	Dib	UNKNOWN	SYBR	24.42										Confidence	0.240362	0.208326
46																lower FC	2.50345	0.176355	0.0319712
47																upper FC	2.02273	0.246093	0.0377672
48
																ttest	0.000766781

## Sheet: Shd
row	Well	Sample Name	Target Name	Task	Reporter	Cт	SD	Cт uncorrected	Cт corrected	dCT
1	A1	PG>W1118-R1	RP49	UNKNOWN	SYBR	17.351
2	A2	PG>W1118-R1	RP49	UNKNOWN	SYBR	17.371	0.0230654	17.349	17.349
3	A3	PG>W1118-R1	RP49	UNKNOWN	SYBR	17.325
4	A4	PG>W1118-R2	RP49	UNKNOWN	SYBR	17.406
5	A5	PG>W1118-R2	RP49	UNKNOWN	SYBR	17.424	0.00929133	17.4163	17.4163
6	A6	PG>W1118-R2	RP49	UNKNOWN	SYBR	17.419
7	A7	PG>W1118-R3	RP49	UNKNOWN	SYBR	17.39
8	A8	PG>W1118-R3	RP49	UNKNOWN	SYBR	17.371	0.0160897	17.373	17.373
9	A9	PG>W1118-R3	RP49	UNKNOWN	SYBR	17.358
10
11
12
13	B1	PG>FLP;Evi5FRT-R1	RP49	UNKNOWN	SYBR	17.346
14	B2	PG>FLP;Evi5FRT-R1	RP49	UNKNOWN	SYBR	17.383	0.018877	17.3623	17.3623
15	B3	PG>FLP;Evi5FRT-R1	RP49	UNKNOWN	SYBR	17.358
16	B4	PG>FLP;Evi5FRT-R2	RP49	UNKNOWN	SYBR	17.375
17	B5	PG>FLP;Evi5FRT-R2	RP49	UNKNOWN	SYBR	17.341	0.027301	17.3457	17.3457
18	B6	PG>FLP;Evi5FRT-R2	RP49	UNKNOWN	SYBR	17.321
19	B7	PG>FLP;Evi5FRT-R3	RP49	UNKNOWN	SYBR	17.36
20	B8	PG>FLP;Evi5FRT-R3	RP49	UNKNOWN	SYBR	17.359	0.0141547	17.3513	17.3513
21	B9	PG>FLP;Evi5FRT-R3	RP49	UNKNOWN	SYBR	17.335
22
23
24
25	C1	PG>W1118-R1	Shd	UNKNOWN	SYBR	22.308
26	C2	PG>W1118-R1	Shd	UNKNOWN	SYBR	22.367	0.0545613	22.364	22.364	5.015
27	C3	PG>W1118-R1	Shd	UNKNOWN	SYBR	22.417
28	C4	PG>W1118-R2	Shd	UNKNOWN	SYBR	22.1561
29	C5	PG>W1118-R2	Shd	UNKNOWN	SYBR	22.2562	0.0576489	22.2227	22.2227	4.80633
30	C6	PG>W1118-R2	Shd	UNKNOWN	SYBR	22.2557
31	C7	PG>W1118-R3	Shd	UNKNOWN	SYBR	22.2321
32	C8	PG>W1118-R3	Shd	UNKNOWN	SYBR	22.3116	0.0544963	22.2933	22.2933	4.92034
33	C9	PG>W1118-R3	Shd	UNKNOWN	SYBR	22.3363
34
35
36
37	D1	PG>FLP;Evi5FRT-R1	Shd	UNKNOWN	SYBR	24.3599					ddCT:S1	ddCT:S2	ddCT:S3	ddCT final rp49	SE rp49	linear FC	SE	SE
38	D2	PG>FLP;Evi5FRT-R1	Shd	UNKNOWN	SYBR	24.3579	0.00104081	24.3591	24.3591	6.99673	1.98173	2.1904	2.0764					0.00521211	0.253186	0.219091	0.237106
39	D3	PG>FLP;Evi5FRT-R1	Shd	UNKNOWN	SYBR	24.3594								2.11985	0.0327478	0.23007	0.011894	SD	0.248819	0.215312	0.233016
40	D4	PG>FLP;Evi5FRT-R2	Shd	UNKNOWN	SYBR	24.3695												0.0156363	0.238545	0.206422	0.223395
41	D5	PG>FLP;Evi5FRT-R2	Shd	UNKNOWN	SYBR	24.388	0.0215694	24.3675	24.3675	7.02183	2.00683	2.2155	2.1015
42	D6	PG>FLP;Evi5FRT-R2	Shd	UNKNOWN	SYBR	24.345
43	D7	PG>FLP;Evi5FRT-R3	Shd	UNKNOWN	SYBR	24.43
44	D8	PG>FLP;Evi5FRT-R3	Shd	UNKNOWN	SYBR	24.439	0.00458414	24.434	24.434	7.08266	2.06766	2.27633	2.16233				ddCT	FC	Diff
45	D9	PG>FLP;Evi5FRT-R3	Shd	UNKNOWN	SYBR	24.433										Confidence	0.0641846	0.23007
46																lower FC	2.18404	0.220059	0.0100113
47																upper FC	2.05567	0.240537	0.0104668
48
																ttest	5.43274e-06

## Sheet: Spok
row	Well	Sample Name	Target Name	Task	Reporter	Cт	SD	Cт uncorrected	Cт corrected	dCT
1	A1	PG>W1118-R1	RP49	UNKNOWN	SYBR	17.351
2	A2	PG>W1118-R1	RP49	UNKNOWN	SYBR	17.371	0.0230654	17.349	17.349
3	A3	PG>W1118-R1	RP49	UNKNOWN	SYBR	17.325
4	A4	PG>W1118-R2	RP49	UNKNOWN	SYBR	17.406
5	A5	PG>W1118-R2	RP49	UNKNOWN	SYBR	17.424	0.00929133	17.4163	17.4163
6	A6	PG>W1118-R2	RP49	UNKNOWN	SYBR	17.419
7	A7	PG>W1118-R3	RP49	UNKNOWN	SYBR	17.39
8	A8	PG>W1118-R3	RP49	UNKNOWN	SYBR	17.371	0.0160897	17.373	17.373
9	A9	PG>W1118-R3	RP49	UNKNOWN	SYBR	17.358
10
11
12
13	B1	PG>FLP;Evi5FRT-R1	RP49	UNKNOWN	SYBR	17.346
14	B2	PG>FLP;Evi5FRT-R1	RP49	UNKNOWN	SYBR	17.383	0.018877	17.3623	17.3623
15	B3	PG>FLP;Evi5FRT-R1	RP49	UNKNOWN	SYBR	17.358
16	B4	PG>FLP;Evi5FRT-R2	RP49	UNKNOWN	SYBR	17.375
17	B5	PG>FLP;Evi5FRT-R2	RP49	UNKNOWN	SYBR	17.341	0.027301	17.3457	17.3457
18	B6	PG>FLP;Evi5FRT-R2	RP49	UNKNOWN	SYBR	17.321
19	B7	PG>FLP;Evi5FRT-R3	RP49	UNKNOWN	SYBR	17.36
20	B8	PG>FLP;Evi5FRT-R3	RP49	UNKNOWN	SYBR	17.359	0.0141547	17.3513	17.3513
21	B9	PG>FLP;Evi5FRT-R3	RP49	UNKNOWN	SYBR	17.335
22
23
24
25	C1	PG>W1118-R1	Spok	UNKNOWN	SYBR	19.842
26	C2	PG>W1118-R1	Spok	UNKNOWN	SYBR	19.972	0.0753458	19.885	19.885	2.536
27	C3	PG>W1118-R1	Spok	UNKNOWN	SYBR	19.841
28	C4	PG>W1118-R2	Spok	UNKNOWN	SYBR	19.816
29	C5	PG>W1118-R2	Spok	UNKNOWN	SYBR	19.812	0.00556845	19.817	19.817	2.40067
30	C6	PG>W1118-R2	Spok	UNKNOWN	SYBR	19.823
31	C7	PG>W1118-R3	Spok	UNKNOWN	SYBR	19.7793
32	C8	PG>W1118-R3	Spok	UNKNOWN	SYBR	19.772	0.00604658	19.7784	19.7784	2.40544
33	C9	PG>W1118-R3	Spok	UNKNOWN	SYBR	19.784
34
35
36
37	D1	PG>FLP;Evi5FRT-R1	Spok	UNKNOWN	SYBR	21.399					ddCT:S1	ddCT:S2	ddCT:S3	ddCT final rp49	SE rp49	linear FC	SE	SE
38	D2	PG>FLP;Evi5FRT-R1	Spok	UNKNOWN	SYBR	21.427	0.0141802	21.4143	21.4143	4.05197	1.51597	1.6513	1.64653					0.0110801	0.349662	0.318353	0.319407
39	D3	PG>FLP;Evi5FRT-R1	Spok	UNKNOWN	SYBR	21.4169								1.66907	0.0516537	0.314457	0.021216	SD	0.294363	0.268005	0.268893
40	D4	PG>FLP;Evi5FRT-R2	Spok	UNKNOWN	SYBR	21.652												0.0332403	0.363241	0.330716	0.331811
41	D5	PG>FLP;Evi5FRT-R2	Spok	UNKNOWN	SYBR	21.668	0.0255343	21.646	21.646	4.30033	1.76433	1.89967	1.8949
42	D6	PG>FLP;Evi5FRT-R2	Spok	UNKNOWN	SYBR	21.618
43	D7	PG>FLP;Evi5FRT-R3	Spok	UNKNOWN	SYBR	21.333
44	D8	PG>FLP;Evi5FRT-R3	Spok	UNKNOWN	SYBR	21.381	0.0283079	21.3483	21.3483	3.997	1.461	1.59633	1.59156				ddCT	FC	Diff
45	D9	PG>FLP;Evi5FRT-R3	Spok	UNKNOWN	SYBR	21.331										Confidence	0.101239	0.314457
46																lower FC	1.77031	0.293147	0.0213102
47																upper FC	1.56783	0.337316	0.0228593
48
																ttest	8.58563e-05

## Sheet: Sad
row	Well	Sample Name	Target Name	Task	Reporter	Cт	SD	Cт uncorrected	Cт corrected	dCT
1	A1	PG>W1118-R1	RP49	UNKNOWN	SYBR	17.351
2	A2	PG>W1118-R1	RP49	UNKNOWN	SYBR	17.371	0.0230654	17.349	17.349
3	A3	PG>W1118-R1	RP49	UNKNOWN	SYBR	17.325
4	A4	PG>W1118-R2	RP49	UNKNOWN	SYBR	17.406
5	A5	PG>W1118-R2	RP49	UNKNOWN	SYBR	17.424	0.00929133	17.4163	17.4163
6	A6	PG>W1118-R2	RP49	UNKNOWN	SYBR	17.419
7	A7	PG>W1118-R3	RP49	UNKNOWN	SYBR	17.39
8	A8	PG>W1118-R3	RP49	UNKNOWN	SYBR	17.371	0.0160897	17.373	17.373
9	A9	PG>W1118-R3	RP49	UNKNOWN	SYBR	17.358
10
11
12
13	B1	PG>FLP;Evi5FRT-R1	RP49	UNKNOWN	SYBR	17.346
14	B2	PG>FLP;Evi5FRT-R1	RP49	UNKNOWN	SYBR	17.383	0.018877	17.3623	17.3623
15	B3	PG>FLP;Evi5FRT-R1	RP49	UNKNOWN	SYBR	17.358
16	B4	PG>FLP;Evi5FRT-R2	RP49	UNKNOWN	SYBR	17.375
17	B5	PG>FLP;Evi5FRT-R2	RP49	UNKNOWN	SYBR	17.341	0.027301	17.3457	17.3457
18	B6	PG>FLP;Evi5FRT-R2	RP49	UNKNOWN	SYBR	17.321
19	B7	PG>FLP;Evi5FRT-R3	RP49	UNKNOWN	SYBR	17.36
20	B8	PG>FLP;Evi5FRT-R3	RP49	UNKNOWN	SYBR	17.359	0.0141547	17.3513	17.3513
21	B9	PG>FLP;Evi5FRT-R3	RP49	UNKNOWN	SYBR	17.335
22
23
24
25	C1	PG>W1118-R1	Sad	UNKNOWN	SYBR	20.157
26	C2	PG>W1118-R1	Sad	UNKNOWN	SYBR	20.134	0.0215173	20.135	20.135	2.786
27	C3	PG>W1118-R1	Sad	UNKNOWN	SYBR	20.114
28	C4	PG>W1118-R2	Sad	UNKNOWN	SYBR	20.21
29	C5	PG>W1118-R2	Sad	UNKNOWN	SYBR	20.203	0.00378517	20.2057	20.2057	2.78933
30	C6	PG>W1118-R2	Sad	UNKNOWN	SYBR	20.204
31	C7	PG>W1118-R3	Sad	UNKNOWN	SYBR	20.218
32	C8	PG>W1118-R3	Sad	UNKNOWN	SYBR	20.21	0.0079998	20.21	20.21	2.837
33	C9	PG>W1118-R3	Sad	UNKNOWN	SYBR	20.202
34
35
36
37	D1	PG>FLP;Evi5FRT-R1	Sad	UNKNOWN	SYBR	22.3863					ddCT:S1	ddCT:S2	ddCT:S3	ddCT final rp49	SE rp49	linear FC	SE	SE
38	D2	PG>FLP;Evi5FRT-R1	Sad	UNKNOWN	SYBR	22.3861	0.0276611	22.3702	22.3702	5.0079	2.2219	2.21856	2.17089					0.0065088	0.21436	0.214855	0.222073
39	D3	PG>FLP;Evi5FRT-R1	Sad	UNKNOWN	SYBR	22.3383								2.33229	0.0483919	0.198568	0.0166286	SD	0.172333	0.172732	0.178534
40	D4	PG>FLP;Evi5FRT-R2	Sad	UNKNOWN	SYBR	22.6955												0.0195264	0.204109	0.204582	0.211454
41	D5	PG>FLP;Evi5FRT-R2	Sad	UNKNOWN	SYBR	22.6599	0.0239999	22.6684	22.6684	5.32273	2.53673	2.5334	2.48573
42	D6	PG>FLP;Evi5FRT-R2	Sad	UNKNOWN	SYBR	22.6498
43	D7	PG>FLP;Evi5FRT-R3	Sad	UNKNOWN	SYBR	22.3986
44	D8	PG>FLP;Evi5FRT-R3	Sad	UNKNOWN	SYBR	22.3953	0.0571031	22.4299	22.4299	5.07859	2.29259	2.28925	2.24158				ddCT	FC	Diff
45	D9	PG>FLP;Evi5FRT-R3	Sad	UNKNOWN	SYBR	22.4958										Confidence	0.0948465	0.198568
46																lower FC	2.42714	0.185934	0.0126345
47																upper FC	2.23745	0.212062	0.0134931
48
																ttest	1.75899e-05
