# Supplementary material for: Drosophila Evi5 is a critical regulator of intracellular iron transport via transferrin and ferritin interactions
Source: Nat Commun. 2024 May 14;15:4045. doi: 10.1038/s41467-024-48165-9 (PMC11094094; doi:10.1038/s41467-024-48165-9)
Supplement: Supplementary file 7 — Source Data [file 41467_2024_48165_MOESM7_ESM.zip › Source Data file/Fig. 5G.xlsx]

## Sheet: Sheet1
	Plate samples (absorbance: 562 nm)						[Fe] (pmol/ul) = [(DOD562 x (94/77) x (130/50) x 27,900] x 10^6
	Genotype	Ex vivo incubated tissues	replicate 1	replicate 2	replicate 3		replicate 1	replicate 2	replicate 3	Average	Round -Ave	STDEVA	SE	Round SE	ttest
	PG>W1118	Ring gland + Tsf1-SGFP FB	0.053	0.046	0.045	Fe calculation. >>	6.02951	5.23316	5.1194	5.46069	5.47	0.495887	0.286301	0.29	0.00476372
	PG>W1118	CNS + Tsf1-SGFP FB	0.084	0.084	0.081		9.55621	9.55621	9.21491	9.44244	9.45	0.197046	0.113764	0.12
	PG>W1118	Ring gland + no FB	0.03	0.033	0.026		3.41293	3.75422	2.95787	3.37501	3.38	0.399527	0.230667	0.24	0.000855879
	PG>W1118	CNS + no FB	0.029	0.044	0.043		3.29917	5.00563	4.89187	4.39889	4.4	0.954085	0.550841	0.56
	PG>FLP;Evi5FRT	Ring gland + Tsf1-SGFP FB	0.014	0.028	0.032		1.5927	3.1854	3.64046	2.80619	2.81	1.07526	0.620801	0.63	0.305545
	PG>FLP;Evi5FRT	CNS + Tsf1-SGFP FB	0.087	0.091	0.089		9.8975	10.3526	10.125	10.125	10.13	0.227529	0.131364	0.14
	PG>FLP;Evi5FRT	Ring gland + no FB	0.013	0.019	0.021		1.47894	2.16152	2.38905	2.00984	2.01	0.473639	0.273456	0.28	0.00632494
	PG>FLP;Evi5FRT	CNS + no FB	0.038	0.051	0.063		4.32305	5.80198	7.16716	5.76406	5.77	1.42243	0.821243	0.83
