# Supplementary material for: Drosophila Evi5 is a critical regulator of intracellular iron transport via transferrin and ferritin interactions
Source: Nat Commun. 2024 May 14;15:4045. doi: 10.1038/s41467-024-48165-9 (PMC11094094; doi:10.1038/s41467-024-48165-9)
Supplement: Supplementary file 7 — Source Data [file 41467_2024_48165_MOESM7_ESM.zip › Source Data file/Fig. 3G.xlsx]

## Sheet: Sheet1
		hours after egg deposition	80	88	96	104	112	120	128	136	144	152	160	168	176	184	192	200	208
	PG>W1118	R1= 50 egg	0	0	0	4	14	31	41	42	42	42	42	42	42	42	42	42	42
		R2= 50 egg	0	0	0	2	12	27	38	39	39	39	39	39	39	39	39	39	39
		R3= 50 egg	0	0	0	1	15	33	43	44	43	43	43	43	43	43	43	43	43
		R1/50	0	0	0	8	28	62	82	84	84	84	84	84	84	84	84	84	84
		R2/50	0	0	0	4	24	54	76	78	78	78	78	78	78	78	78	78	78
		R3/50	0	0	0	2	30	66	86	88	86	86	86	86	86	86	86	86	86
		Average	0	0	0	4.66667	27.3333	60.6667	81.3333	83.3333	82.6667	82.6667	82.6667	82.6667	82.6667	82.6667	82.6667	82.6667	82.6667
		Round -Ave	0	0	0	4.67	27.34	60.67	81.34	83.34	82.67	82.67	82.67	82.67	82.67	82.67	82.67	82.67	82.67
		STDEVA	0	0	0	3.05505	3.05505	6.1101	5.03322	5.03322	4.16333	4.16333	4.16333	4.16333	4.16333	4.16333	4.16333	4.16333	4.16333
		SE	0	0	0	1.76383	1.76383	3.52767	2.90593	2.90593	2.4037	2.4037	2.4037	2.4037	2.4037	2.4037	2.4037	2.4037	2.4037
		Round SE	0	0	0	1.77	1.77	3.53	2.91	2.91	2.41	2.41	2.41	2.41	2.41	2.41	2.41	2.41	2.41
	PG>Rab1-IR	R1= 50 egg	0	0	0	1	2	12	39	42	42	42	43	43	43	43	43	43	43
		R2= 50 egg	0	0	0	0	1	17	42	44	44	44	44	44	44	44	44	44	44
		R3= 50 egg	0	0	0	1	3	20	37	42	46	46	46	46	46	46	46	46	46
		R1/50	0	0	0	2	4	24	78	84	84	84	86	86	86	86	86	86	86
		R2/50	0	0	0	0	0.02	0.34	0.84	0.88	0.88	0.88	0.88	0.88	0.88	0.88	0.88	0.88	0.88
		R3/50	0	0	0	0.02	0.06	0.4	0.74	0.84	0.92	0.92	0.92	0.92	0.92	0.92	0.92	0.92	0.92
		Average	0	0	0	0.673333	1.36	8.24667	26.5267	28.5733	28.6	28.6	29.2667	29.2667	29.2667	29.2667	29.2667	29.2667	29.2667
		Round -Ave	0	0	0	0.68	1.36	8.25	26.53	28.58	28.6	28.6	29.27	29.27	29.27	29.27	29.27	29.27	29.27
		STDEVA	0	0	0	1.14897	2.28639	13.6428	44.5772	48.0009	47.9778	47.9778	49.1325	49.1325	49.1325	49.1325	49.1325	49.1325	49.1325
		SE	0	0	0	0.663358	1.32005	7.87669	25.7367	27.7133	27.7	27.7	28.3667	28.3667	28.3667	28.3667	28.3667	28.3667	28.3667
		Round SE	0	0	0	0.67	1.33	7.88	25.74	27.72	27.71	27.71	28.37	28.37	28.37	28.37	28.37	28.37	28.37
	PG>Rab2-IR	R1= 50 egg	0	0	0	2	2	12	43	46	46	46	46	46	46	46	46	46	46
		R2= 50 egg	0	0	0	1	3	15	43	43	43	43	43	43	43	43	43	43	43
		R3= 50 egg	0	0	0	1	2	22	41	43	43	44	44	44	44	44	44	44	44
		R1/50	0	0	0	4	4	24	86	92	92	92	92	92	92	92	92	92	92
		R2/50	0	0	0	2	6	30	86	86	86	86	86	86	86	86	86	86	86
		R3/50	0	0	0	2	4	44	82	86	86	88	88	88	88	88	88	88	88
		Average	0	0	0	2.66667	4.66667	32.6667	84.6667	88	88	88.6667	88.6667	88.6667	88.6667	88.6667	88.6667	88.6667	88.6667
		Round -Ave	0	0	0	2.67	4.67	32.67	84.67	88	88	88.67	88.67	88.67	88.67	88.67	88.67	88.67	88.67
		STDEVA	0	0	0	1.1547	1.1547	10.2632	2.3094	3.4641	3.4641	3.05505	3.05505	3.05505	3.05505	3.05505	3.05505	3.05505	3.05505
		SE	0	0	0	0.666667	0.666667	5.92546	1.33333	2	2	1.76383	1.76383	1.76383	1.76383	1.76383	1.76383	1.76383	1.76383
		Round SE	0	0	0	0.67	0.67	5.93	1.34	2	2	1.77	1.77	1.77	1.77	1.77	1.77	1.77	1.77
	PG>Rab3-IR	R1= 50 egg	0	0	0	1	5	21	30	32	38	38	38	38	38	38	38	38	38
		R2= 50 egg	0	0	0	1	6	22	35	39	42	43	44	44	44	44	44	44	44
		R3= 50 egg	0	0	0	1	1	21	37	41	41	42	42	42	42	42	42	42	42
		R1/50	0	0	0	2	10	42	60	64	76	76	76	76	76	76	76	76	76
		R2/50	0	0	0	2	12	44	70	78	84	86	88	88	88	88	88	88	88
		R3/50	0	0	0	2	2	42	74	82	82	84	84	84	84	84	84	84	84
		Average	0	0	0	2	8	42.6667	68	74.6667	80.6667	82	82.6667	82.6667	82.6667	82.6667	82.6667	82.6667	82.6667
		Round -Ave	0	0	0	2	8	42.67	68	74.67	80.67	82	82.67	82.67	82.67	82.67	82.67	82.67	82.67
		STDEVA	0	0	0	0	5.2915	1.1547	7.2111	9.45163	4.16333	5.2915	6.1101	6.1101	6.1101	6.1101	6.1101	6.1101	6.1101
		SE	0	0	0	0	3.05505	0.666667	4.16333	5.4569	2.4037	3.05505	3.52767	3.52767	3.52767	3.52767	3.52767	3.52767	3.52767
		Round SE	0	0	0	0	3.06	0.67	4.17	5.46	2.41	3.06	3.53	3.53	3.53	3.53	3.53	3.53	3.53
	PG>Rab4-IR	R1= 50 egg	0	0	0	2	3	18	30	32	38	41	41	41	41	41	41	41	41
		R2= 50 egg	0	0	0	1	2	17	33	39	43	43	44	44	44	44	44	44	44
		R3= 50 egg	0	0	0	1	1	21	37	41	41	42	42	42	42	42	42	42	42
		R1/50	0	0	0	4	6	36	60	64	76	82	82	82	82	82	82	82	82
		R2/50	0	0	0	2	4	34	66	78	86	86	88	88	88	88	88	88	88
		R3/50	0	0	0	2	2	42	74	82	82	84	84	84	84	84	84	84	84
		Average	0	0	0	2.66667	4	37.3333	66.6667	74.6667	81.3333	84	84.6667	84.6667	84.6667	84.6667	84.6667	84.6667	84.6667
		Round -Ave	0	0	0	2.67	4	37.34	66.67	74.67	81.34	84	84.67	84.67	84.67	84.67	84.67	84.67	84.67
		STDEVA	0	0	0	1.1547	2	4.16333	7.02377	9.45163	5.03322	2	3.05505	3.05505	3.05505	3.05505	3.05505	3.05505	3.05505
		SE	0	0	0	0.666667	1.1547	2.4037	4.05518	5.4569	2.90593	1.1547	1.76383	1.76383	1.76383	1.76383	1.76383	1.76383	1.76383
		Round SE	0	0	0	0.67	1.16	2.41	4.06	5.46	2.91	1.16	1.77	1.77	1.77	1.77	1.77	1.77	1.77
	PG>Rab5-IR	R1= 50 egg	0	0	0	0	0	1	4	17	31	40	42	43	43	43	43	43	43
		R2= 50 egg	0	0	0	0	0	0	2	10	22	32	40	41	41	41	41	41	41
		R3= 50 egg	0	0	0	0	0	0	2	14	28	35	41	42	43	43	43	43	43
		R1/50	0	0	0	0	0	2	8	34	62	80	84	86	86	86	86	86	86
		R2/50	0	0	0	0	0	0	4	20	44	64	80	82	82	82	82	82	82
		R3/50	0	0	0	0	0	0	4	28	56	70	82	84	86	86	86	86	86
		Average	0	0	0	0	0	0.666667	5.33333	27.3333	54	71.3333	82	84	84.6667	84.6667	84.6667	84.6667	84.6667
		Round -Ave	0	0	0	0	0	0.67	5.34	27.34	54	71.34	82	84	84.67	84.67	84.67	84.67	84.67
		STDEVA	0	0	0	0	0	1.1547	2.3094	7.02377	9.16515	8.0829	2	2	2.3094	2.3094	2.3094	2.3094	2.3094
		SE	0	0	0	0	0	0.666667	1.33333	4.05518	5.2915	4.66667	1.1547	1.1547	1.33333	1.33333	1.33333	1.33333	1.33333
		Round SE	0	0	0	0	0	0.67	1.34	4.06	5.3	4.67	1.16	1.16	1.34	1.34	1.34	1.34	1.34
	PG>Rab6-IR	R1= 50 egg	0	0	0	3	17	33	44	44	44	44	44	44	44	44	44	44	44
		R2= 50 egg	0	0	0	2	12	27	38	39	39	39	39	39	39	39	39	39	39
		R3= 50 egg	0	0	0	1	15	33	43	44	43	43	43	43	43	43	43	43	43
		R1/50	0	0	0	6	34	66	88	88	88	88	88	88	88	88	88	88	88
		R2/50	0	0	0	4	24	54	76	78	78	78	78	78	78	78	78	78	78
		R3/50	0	0	0	2	30	66	86	88	86	86	86	86	86	86	86	86	86
		Average	0	0	0	4	29.3333	62	83.3333	84.6667	84	84	84	84	84	84	84	84	84
		Round -Ave	0	0	0	4	29.34	62	83.34	84.67	84	84	84	84	84	84	84	84	84
		STDEVA	0	0	0	2	5.03322	6.9282	6.4291	5.7735	5.2915	5.2915	5.2915	5.2915	5.2915	5.2915	5.2915	5.2915	5.2915
		SE	0	0	0	1.1547	2.90593	4	3.71184	3.33333	3.05505	3.05505	3.05505	3.05505	3.05505	3.05505	3.05505	3.05505	3.05505
		Round SE	0	0	0	1.16	2.91	4	3.72	3.34	3.06	3.06	3.06	3.06	3.06	3.06	3.06	3.06	3.06
	PG>Rab7-IR	R1= 50 egg	0	0	0	0	1	2	12	36	41	42	42	43	43	43	43	43	43
		R2= 50 egg	0	0	1	1	3	11	31	38	40	40	40	40	40	40	40	40	40
		R3= 50 egg	0	0	1	2	7	14	37	45	46	46	46	46	46	46	46	46	46
		R1/50	0	0	0	0	2	4	24	72	82	84	84	86	86	86	86	86	86
		R2/50	0	0	2	2	6	22	62	76	80	80	80	80	80	80	80	80	80
		R3/50	0	0	2	4	14	28	74	90	92	92	92	92	92	92	92	92	92
		Average	0	0	1.33333	2	7.33333	18	53.3333	79.3333	84.6667	85.3333	85.3333	86	86	86	86	86	86
		Round -Ave	0	0	1.34	2	7.34	18	53.34	79.34	84.67	85.34	85.34	86	86	86	86	86	86
		STDEVA	0	0	1.1547	2	6.1101	12.49	26.1024	9.45163	6.4291	6.1101	6.1101	6	6	6	6	6	6
		SE	0	0	0.666667	1.1547	3.52767	7.2111	15.0702	5.4569	3.71184	3.52767	3.52767	3.4641	3.4641	3.4641	3.4641	3.4641	3.4641
		Round SE	0	0	0.67	1.16	3.53	7.22	15.08	5.46	3.72	3.53	3.53	3.47	3.47	3.47	3.47	3.47	3.47
	PG>Rab8-IR	R1= 50 egg	0	0	0	1	3	8	30	33	38	38	38	38	38	38	38	38	38
		R2= 50 egg	0	0	0	2	6	12	28	31	36	36	36	39	39	39	39	39	39
		R3= 50 egg	0	0	0	2	4	10	28	29	31	39	41	41	41	41	41	41	41
		R1/50	0	0	0	2	6	16	60	66	76	76	76	76	76	76	76	76	76
		R2/50	0	0	0	4	12	24	56	62	72	72	72	78	78	78	78	78	78
		R3/50	0	0	0	4	8	20	56	58	62	78	82	82	82	82	82	82	82
		Average	0	0	0	3.33333	8.66667	20	57.3333	62	70	75.3333	76.6667	78.6667	78.6667	78.6667	78.6667	78.6667	78.6667
		Round -Ave	0	0	0	3.34	8.67	20	57.34	62	70	75.34	76.67	78.67	78.67	78.67	78.67	78.67	78.67
		STDEVA	0	0	0	1.1547	3.05505	4	2.3094	4	7.2111	3.05505	5.03322	3.05505	3.05505	3.05505	3.05505	3.05505	3.05505
		SE	0	0	0	0.666667	1.76383	2.3094	1.33333	2.3094	4.16333	1.76383	2.90593	1.76383	1.76383	1.76383	1.76383	1.76383	1.76383
		Round SE	0	0	0	0.67	1.77	2.31	1.34	2.31	4.17	1.77	2.91	1.77	1.77	1.77	1.77	1.77	1.77
	PG>Rab9-IR	R1= 50 egg	0	0	0	2	9	21	33	35	39	39	39	40	40	40	40	40	40
		R2= 50 egg	0	0	2	3	8	33	41	41	43	43	43	43	43	43	43	43	43
		R3= 50 egg	0	0	0	1	7	31	36	37	37	37	43	43	43	43	43	43	43
		R1/50	0	0	0	4	18	42	66	70	78	78	78	80	80	80	80	80	80
		R2/50	0	0	4	6	16	66	82	82	86	86	86	86	86	86	86	86	86
		R3/50	0	0	0	2	14	62	72	74	74	74	86	86	86	86	86	86	86
		Average	0	0	1.33333	4	16	56.6667	73.3333	75.3333	79.3333	79.3333	83.3333	84	84	84	84	84	84
		Round -Ave	0	0	1.34	4	16	56.67	73.34	75.34	79.34	79.34	83.34	84	84	84	84	84	84
		STDEVA	0	0	2.3094	2	2	12.8582	8.0829	6.1101	6.1101	6.1101	4.6188	3.4641	3.4641	3.4641	3.4641	3.4641	3.4641
		SE	0	0	1.33333	1.1547	1.1547	7.42369	4.66667	3.52767	3.52767	3.52767	2.66667	2	2	2	2	2	2
		Round SE	0	0	1.34	1.16	1.16	7.43	4.67	3.53	3.53	3.53	2.67	2	2	2	2	2	2
	PG>Rab9D-IR	R1= 50 egg	0	0	0	2	9	21	33	35	40	40	42	42	42	42	42	42	42
		R2= 50 egg	0	0	0	2	6	30	35	42	43	43	43	43	43	43	43	43	43
		R3= 50 egg	0	0	0	1	11	31	36	37	38	42	43	43	43	43	43	43	43
		R1/50	0	0	0	4	18	42	66	70	80	80	84	84	84	84	84	84	84
		R2/50	0	0	0	4	12	60	70	84	86	86	86	86	86	86	86	86	86
		R3/50	0	0	0	2	22	62	72	74	76	84	86	86	86	86	86	86	86
		Average	0	0	0	3.33333	17.3333	54.6667	69.3333	76	80.6667	83.3333	85.3333	85.3333	85.3333	85.3333	85.3333	85.3333	85.3333
		Round -Ave	0	0	0	3.34	17.34	54.67	69.34	76	80.67	83.34	85.34	85.34	85.34	85.34	85.34	85.34	85.34
		STDEVA	0	0	0	1.1547	5.03322	11.0151	3.05505	7.2111	5.03322	3.05505	1.1547	1.1547	1.1547	1.1547	1.1547	1.1547	1.1547
		SE	0	0	0	0.666667	2.90593	6.35959	1.76383	4.16333	2.90593	1.76383	0.666667	0.666667	0.666667	0.666667	0.666667	0.666667	0.666667
		Round SE	0	0	0	0.67	2.91	6.36	1.77	4.17	2.91	1.77	0.67	0.67	0.67	0.67	0.67	0.67	0.67
	PG>Rab9Db-IR	R1= 50 egg	0	0	0	2	12	27	33	35	39	40	40	40	40	40	40	40	40
		R2= 50 egg	0	0	1	3	11	33	41	41	43	43	43	43	43	43	43	43	43
		R3= 50 egg	0	0	0	1	7	31	36	40	40	42	43	43	43	43	43	43	43
		R1/50	0	0	0	4	24	54	66	70	78	80	80	80	80	80	80	80	80
		R2/50	0	0	2	6	22	66	82	82	86	86	86	86	86	86	86	86	86
		R3/50	0	0	0	2	14	62	72	80	80	84	86	86	86	86	86	86	86
		Average	0	0	0.666667	4	20	60.6667	73.3333	77.3333	81.3333	83.3333	84	84	84	84	84	84	84
		Round -Ave	0	0	0.67	4	20	60.67	73.34	77.34	81.34	83.34	84	84	84	84	84	84	84
		STDEVA	0	0	1.1547	2	5.2915	6.1101	8.0829	6.4291	4.16333	3.05505	3.4641	3.4641	3.4641	3.4641	3.4641	3.4641	3.4641
		SE	0	0	0.666667	1.1547	3.05505	3.52767	4.66667	3.71184	2.4037	1.76383	2	2	2	2	2	2	2
		Round SE	0	0	0.67	1.16	3.06	3.53	4.67	3.72	2.41	1.77	2	2	2	2	2	2	2
	PG>Rab9Fa-IR	R1= 50 egg	0	0	0	2	9	18	33	43	43	43	43	43	43	43	43	43	43
		R2= 50 egg	0	0	0	1	11	19	37	42	42	42	42	42	42	42	42	42	42
		R3= 50 egg	0	0	0	1	7	26	36	40	40	42	43	43	43	43	43	43	43
		R1/50	0	0	0	4	18	36	66	86	86	86	86	86	86	86	86	86	86
		R2/50	0	0	0	2	22	38	74	84	84	84	84	84	84	84	84	84	84
		R3/50	0	0	0	2	14	52	72	80	80	84	86	86	86	86	86	86	86
		Average	0	0	0	2.66667	18	42	70.6667	83.3333	83.3333	84.6667	85.3333	85.3333	85.3333	85.3333	85.3333	85.3333	85.3333
		Round -Ave	0	0	0	2.67	18	42	70.67	83.34	83.34	84.67	85.34	85.34	85.34	85.34	85.34	85.34	85.34
		STDEVA	0	0	0	1.1547	4	8.7178	4.16333	3.05505	3.05505	1.1547	1.1547	1.1547	1.1547	1.1547	1.1547	1.1547	1.1547
		SE	0	0	0	0.666667	2.3094	5.03322	2.4037	1.76383	1.76383	0.666667	0.666667	0.666667	0.666667	0.666667	0.666667	0.666667	0.666667
		Round SE	0	0	0	0.67	2.31	5.04	2.41	1.77	1.77	0.67	0.67	0.67	0.67	0.67	0.67	0.67	0.67
	PG>Rab9Fb-IR	R1= 50 egg	0	0	0	2	14	25	37	41	41	41	41	41	41	41	41	41	41
		R2= 50 egg	0	0	0	1	11	28	35	39	39	39	39	39	39	39	39	39	39
		R3= 50 egg	0	0	0	1	11	26	36	40	40	42	42	42	42	42	42	42	42
		R1/50	0	0	0	4	28	50	74	82	82	82	82	82	82	82	82	82	82
		R2/50	0	0	0	2	22	56	70	78	78	78	78	78	78	78	78	78	78
		R3/50	0	0	0	2	22	52	72	80	80	84	84	84	84	84	84	84	84
		Average	0	0	0	2.66667	24	52.6667	72	80	80	81.3333	81.3333	81.3333	81.3333	81.3333	81.3333	81.3333	81.3333
		Round -Ave	0	0	0	2.67	24	52.67	72	80	80	81.34	81.34	81.34	81.34	81.34	81.34	81.34	81.34
		STDEVA	0	0	0	1.1547	3.4641	3.05505	2	2	2	3.05505	3.05505	3.05505	3.05505	3.05505	3.05505	3.05505	3.05505
		SE	0	0	0	0.666667	2	1.76383	1.1547	1.1547	1.1547	1.76383	1.76383	1.76383	1.76383	1.76383	1.76383	1.76383	1.76383
		Round SE	0	0	0	0.67	2.01	1.77	1.16	1.16	1.16	1.77	1.77	1.77	1.77	1.77	1.77	1.77	1.77
	PG>Rab10-IR	R1= 50 egg	0	0	0	3	10	18	33	44	45	45	45	45	45	45	45	45	45
		R2= 50 egg	0	0	0	1	7	16	35	45	45	45	45	45	45	45	45	45	45
		R3= 50 egg	0	0	0	2	9	12	37	37	39	39	39	39	39	39	39	39	39
		R1/50	0	0	0	6	20	36	66	88	90	90	90	90	90	90	90	90	90
		R2/50	0	0	0	2	14	32	70	90	90	90	90	90	90	90	90	90	90
		R3/50	0	0	0	4	18	24	74	74	78	78	78	78	78	78	78	78	78
		Average	0	0	0	4	17.3333	30.6667	70	84	86	86	86	86	86	86	86	86	86
		Round -Ave	0	0	0	4	17.34	30.67	70	84	86	86	86	86	86	86	86	86	86
		STDEVA	0	0	0	2	3.05505	6.1101	4	8.7178	6.9282	6.9282	6.9282	6.9282	6.9282	6.9282	6.9282	6.9282	6.9282
		SE	0	0	0	1.1547	1.76383	3.52767	2.3094	5.03322	4	4	4	4	4	4	4	4	4
		Round SE	0	0	0	1.16	1.77	3.53	2.31	5.04	4	4	4	4	4	4	4	4	4
			80hr	88hr	96hr	104hr	112hr	120hr	128hr	136hr	144hr	152hr	160hr	168hr	176hr	184hr	192hr	200hr	208hr
	PG>Rab11-IR	R1= 50 egg	0	0	0	0	1	1	2	2	2	2	2	2	2	2	2	2	2
		R2= 50 egg	0	0	0	0	1	1	1	1	1	1	1	1	1	1	1	1	1
		R3= 50 egg	0	0	0	0	0	0	2	2	2	2	2	2	2	2	2	2	2
		R1/50	0	0	0	0	2	2	4	4	4	4	4	4	4	4	4	4	4
		R2/50	0	0	0	0	2	2	2	2	2	2	2	2	2	2	2	2	2
		R3/50	0	0	0	0	0	0	4	4	4	4	4	4	4	4	4	4	4
		Average	0	0	0	0	1.33333	1.33333	3.33333	3.33333	3.33333	3.33333	3.33333	3.33333	3.33333	3.33333	3.33333	3.33333	3.33333
		Round -Ave	0	0	0	0	1.34	1.34	3.34	3.34	3.34	3.34	3.34	3.34	3.34	3.34	3.34	3.34	3.34
		STDEVA	0	0	0	0	1.1547	1.1547	1.1547	1.1547	1.1547	1.1547	1.1547	1.1547	1.1547	1.1547	1.1547	1.1547	1.1547
		SE	0	0	0	0	0.666667	0.666667	0.666667	0.666667	0.666667	0.666667	0.666667	0.666667	0.666667	0.666667	0.666667	0.666667	0.666667
		Round SE	0	0	0	0	0.67	0.67	0.67	0.67	0.67	0.67	0.67	0.67	0.67	0.67	0.67	0.67	0.67
	PG>Rab14-IR	R1= 50 egg	0	0	0	1	9	28	35	35	39	40	40	40	40	40	40	40	40
		R2= 50 egg	0	0	0	1	11	21	35	37	40	43	43	43	43	43	43	43	43
		R3= 50 egg	0	0	0	2	10	26	31	31	38	41	41	41	41	41	41	41	41
		R1/50	0	0	0	2	18	56	70	70	78	80	80	80	80	80	80	80	80
		R2/50	0	0	0	2	22	42	70	74	80	86	86	86	86	86	86	86	86
		R3/50	0	0	0	4	20	52	62	62	76	82	82	82	82	82	82	82	82
		Average	0	0	0	2.66667	20	50	67.3333	68.6667	78	82.6667	82.6667	82.6667	82.6667	82.6667	82.6667	82.6667	82.6667
		Round -Ave	0	0	0	2.67	20	50	67.34	68.67	78	82.67	82.67	82.67	82.67	82.67	82.67	82.67	82.67
		STDEVA	0	0	0	1.1547	2	7.2111	4.6188	6.1101	2	3.05505	3.05505	3.05505	3.05505	3.05505	3.05505	3.05505	3.05505
		SE	0	0	0	0.666667	1.1547	4.16333	2.66667	3.52767	1.1547	1.76383	1.76383	1.76383	1.76383	1.76383	1.76383	1.76383	1.76383
		Round SE	0	0	0	0.67	1.16	4.17	2.67	3.53	1.16	1.77	1.77	1.77	1.77	1.77	1.77	1.77	1.77
	PG>Rab18-IR	R1= 50 egg	0	0	0	3	7	17	39	42	44	44	44	44	44	44	44	44	44
		R2= 50 egg	0	0	0	1	12	20	35	41	44	45	45	45	45	45	45	45	45
		R3= 50 egg	0	0	0	0	9	25	31	42	45	45	45	45	45	45	45	45	45
		R1/50	0	0	0	6	14	34	78	84	88	88	88	88	88	88	88	88	88
		R2/50	0	0	0	2	24	40	70	82	88	90	90	90	90	90	90	90	90
		R3/50	0	0	0	0	18	50	62	84	90	90	90	90	90	90	90	90	90
		Average	0	0	0	2.66667	18.6667	41.3333	70	83.3333	88.6667	89.3333	89.3333	89.3333	89.3333	89.3333	89.3333	89.3333	89.3333
		Round -Ave	0	0	0	2.67	18.67	41.34	70	83.34	88.67	89.34	89.34	89.34	89.34	89.34	89.34	89.34	89.34
		STDEVA	0	0	0	3.05505	5.03322	8.0829	8	1.1547	1.1547	1.1547	1.1547	1.1547	1.1547	1.1547	1.1547	1.1547	1.1547
		SE	0	0	0	1.76383	2.90593	4.66667	4.6188	0.666667	0.666667	0.666667	0.666667	0.666667	0.666667	0.666667	0.666667	0.666667	0.666667
		Round SE	0	0	0	1.77	2.91	4.67	4.62	0.67	0.67	0.67	0.67	0.67	0.67	0.67	0.67	0.67	0.67
	PG>Rab19-IR	R1= 50 egg	0	0	1	4	20	25	30	34	34	34	35	35	35	35	35	35	35
		R2= 50 egg	0	0	1	3	19	41	42	42	42	42	42	42	42	42	42	42	42
		R3= 50 egg	0	0	0	1	24	36	37	37	38	38	40	40	40	40	40	40	40
		R1/50	0	0	2	8	40	50	60	68	68	68	70	70	70	70	70	70	70
		R2/50	0	0	2	6	38	82	84	84	84	84	84	84	84	84	84	84	84
		R3/50	0	0	0	2	48	72	74	74	76	76	80	80	80	80	80	80	80
		Average	0	0	1.33333	5.33333	42	68	72.6667	75.3333	76	76	78	78	78	78	78	78	78
		Round -Ave	0	0	1.34	5.34	42	68	72.67	75.34	76	76	78	78	78	78	78	78	78
		STDEVA	0	0	1.1547	3.05505	5.2915	16.3707	12.0554	8.0829	8	8	7.2111	7.2111	7.2111	7.2111	7.2111	7.2111	7.2111
		SE	0	0	0.666667	1.76383	3.05505	9.45163	6.9602	4.66667	4.6188	4.6188	4.16333	4.16333	4.16333	4.16333	4.16333	4.16333	4.16333
		Round SE	0	0	0.67	1.77	3.06	9.46	6.97	4.67	4.62	4.62	4.17	4.17	4.17	4.17	4.17	4.17	4.17
	PG>Rab21-IR	R1= 50 egg	0	0	0	4	20	34	38	42	43	43	43	43	43	43	43	43	43
		R2= 50 egg	0	0	1	3	19	33	40	40	40	40	40	40	40	40	40	40	40
		R3= 50 egg	0	0	0	5	21	36	37	39	44	44	44	44	44	44	44	44	44
		R1/50	0	0	0	8	40	68	76	84	86	86	86	86	86	86	86	86	86
		R2/50	0	0	2	6	38	66	80	80	80	80	80	80	80	80	80	80	80
		R3/50	0	0	0	10	42	72	74	78	88	88	88	88	88	88	88	88	88
		Average	0	0	0.666667	8	40	68.6667	76.6667	80.6667	84.6667	84.6667	84.6667	84.6667	84.6667	84.6667	84.6667	84.6667	84.6667
		Round -Ave	0	0	0.67	8	40	68.67	76.67	80.67	84.67	84.67	84.67	84.67	84.67	84.67	84.67	84.67	84.67
		STDEVA	0	0	1.1547	2	2	3.05505	3.05505	3.05505	4.16333	4.16333	4.16333	4.16333	4.16333	4.16333	4.16333	4.16333	4.16333
		SE	0	0	0.666667	1.1547	1.1547	1.76383	1.76383	1.76383	2.4037	2.4037	2.4037	2.4037	2.4037	2.4037	2.4037	2.4037	2.4037
		Round SE	0	0	0.67	1.16	1.16	1.77	1.77	1.77	2.41	2.41	2.41	2.41	2.41	2.41	2.41	2.41	2.41
	PG>Rab23-IR	R1= 50 egg	0	0	0	4	7	11	26	37	42	42	42	42	42	42	42	42	42
		R2= 50 egg	0	0	0	3	8	14	32	38	40	40	40	40	40	40	40	40	40
		R3= 50 egg	0	0	0	5	6	15	28	33	39	39	39	39	39	39	39	39	39
		R1/50	0	0	0	8	14	22	52	74	84	84	84	84	84	84	84	84	84
		R2/50	0	0	0	6	16	28	64	76	80	80	80	80	80	80	80	80	80
		R3/50	0	0	0	10	12	30	56	66	78	78	78	78	78	78	78	78	78
		Average	0	0	0	8	14	26.6667	57.3333	72	80.6667	80.6667	80.6667	80.6667	80.6667	80.6667	80.6667	80.6667	80.6667
		Round -Ave	0	0	0	8	14	26.67	57.34	72	80.67	80.67	80.67	80.67	80.67	80.67	80.67	80.67	80.67
		STDEVA	0	0	0	2	2	4.16333	6.1101	5.2915	3.05505	3.05505	3.05505	3.05505	3.05505	3.05505	3.05505	3.05505	3.05505
		SE	0	0	0	1.1547	1.1547	2.4037	3.52767	3.05505	1.76383	1.76383	1.76383	1.76383	1.76383	1.76383	1.76383	1.76383	1.76383
		Round SE	0	0	0	1.16	1.16	2.41	3.53	3.06	1.77	1.77	1.77	1.77	1.77	1.77	1.77	1.77	1.77
	PG>Rab26-IR	R1= 50 egg	0	0	0	2	22	36	38	40	40	40	43	43	43	43	43	43	43
		R2= 50 egg	0	0	1	3	19	33	40	40	41	41	41	41	41	41	41	41	41
		R3= 50 egg	0	0	0	1	17	36	37	39	42	42	42	42	42	42	42	42	42
		R1/50	0	0	0	4	44	72	76	80	80	80	86	86	86	86	86	86	86
		R2/50	0	0	2	6	38	66	80	80	82	82	82	82	82	82	82	82	82
		R3/50	0	0	0	2	34	72	74	78	84	84	84	84	84	84	84	84	84
		Average	0	0	0.666667	4	38.6667	70	76.6667	79.3333	82	82	84	84	84	84	84	84	84
		Round -Ave	0	0	0.67	4	38.67	70	76.67	79.34	82	82	84	84	84	84	84	84	84
		STDEVA	0	0	1.1547	2	5.03322	3.4641	3.05505	1.1547	2	2	2	2	2	2	2	2	2
		SE	0	0	0.666667	1.1547	2.90593	2	1.76383	0.666667	1.1547	1.1547	1.1547	1.1547	1.1547	1.1547	1.1547	1.1547	1.1547
		Round SE	0	0	0.67	1.16	2.91	2	1.77	0.67	1.16	1.16	1.16	1.16	1.16	1.16	1.16	1.16	1.16
	PG>Rab27-IR	R1= 50 egg	0	0	0	1	7	15	25	37	40	40	40	40	40	40	40	40	40
		R2= 50 egg	0	0	0	0	4	11	28	32	34	35	35	35	35	35	35	35	35
		R3= 50 egg	0	0	0	2	4	14	29	37	38	39	39	40	40	40	40	40	40
		R1/50	0	0	0	2	14	30	50	74	80	80	80	80	80	80	80	80	80
		R2/50	0	0	0	0	8	22	56	64	68	70	70	70	70	70	70	70	70
		R3/50	0	0	0	4	8	28	58	74	76	78	78	80	80	80	80	80	80
		Average	0	0	0	2	10	26.6667	54.6667	70.6667	74.6667	76	76	76.6667	76.6667	76.6667	76.6667	76.6667	76.6667
		Round -Ave	0	0	0	2	10	26.67	54.67	70.67	74.67	76	76	76.67	76.67	76.67	76.67	76.67	76.67
		STDEVA	0	0	0	2	3.4641	4.16333	4.16333	5.7735	6.1101	5.2915	5.2915	5.7735	5.7735	5.7735	5.7735	5.7735	5.7735
		SE	0	0	0	1.1547	2	2.4037	2.4037	3.33333	3.52767	3.05505	3.05505	3.33333	3.33333	3.33333	3.33333	3.33333	3.33333
		Round SE	0	0	0	1.16	2	2.41	2.41	3.34	3.53	3.06	3.06	3.34	3.34	3.34	3.34	3.34	3.34
	PG>Rab30-IR	R1= 50 egg	0	0	0	0	9	21	36	46	46	46	46	46	46	46	46	46	46
		R2= 50 egg	0	0	1	1	13	27	39	43	45	45	45	45	45	45	45	45	45
		R3= 50 egg	0	0	0	0	7	15	33	45	46	47	46	47	47	47	47	47	47
		R1/50	0	0	0	0	18	42	72	92	92	92	92	92	92	92	92	92	92
		R2/50	0	0	2	2	26	54	78	86	90	90	90	90	90	90	90	90	90
		R3/50	0	0	0	0	14	30	66	90	92	94	92	94	94	94	94	94	94
		Average	0	0	0.666667	0.666667	19.3333	42	72	89.3333	91.3333	92	91.3333	92	92	92	92	92	92
		Round -Ave	0	0	0.67	0.67	19.34	42	72	89.34	91.34	92	91.34	92	92	92	92	92	92
		STDEVA	0	0	1.1547	1.1547	6.1101	12	6	3.05505	1.1547	2	1.1547	2	2	2	2	2	2
		SE	0	0	0.666667	0.666667	3.52767	6.9282	3.4641	1.76383	0.666667	1.1547	0.666667	1.1547	1.1547	1.1547	1.1547	1.1547	1.1547
		Round SE	0	0	0.67	0.67	3.53	6.93	3.47	1.77	0.67	1.16	0.67	1.16	1.16	1.16	1.16	1.16	1.16
	PG>Rab32-IR	R1= 50 egg	0	0	2	4	11	27	39	42	42	43	43	43	43	43	43	43	43
		R2= 50 egg	0	0	3	9	18	33	39	40	40	40	40	40	40	40	40	40	40
		R3= 50 egg	0	0	2	10	17	26	37	44	45	45	45	45	45	45	45	45	45
		R1/50	0	0	4	8	22	54	78	84	84	86	86	86	86	86	86	86	86
		R2/50	0	0	6	18	36	66	78	80	80	80	80	80	80	80	80	80	80
		R3/50	0	0	4	20	34	52	74	88	90	90	90	90	90	90	90	90	90
		Average	0	0	4.66667	15.3333	30.6667	57.3333	76.6667	84	84.6667	85.3333	85.3333	85.3333	85.3333	85.3333	85.3333	85.3333	85.3333
		Round -Ave	0	0	4.67	15.34	30.67	57.34	76.67	84	84.67	85.34	85.34	85.34	85.34	85.34	85.34	85.34	85.34
		STDEVA	0	0	1.1547	6.4291	7.57188	7.57188	2.3094	4	5.03322	5.03322	5.03322	5.03322	5.03322	5.03322	5.03322	5.03322	5.03322
		SE	0	0	0.666667	3.71184	4.37163	4.37163	1.33333	2.3094	2.90593	2.90593	2.90593	2.90593	2.90593	2.90593	2.90593	2.90593	2.90593
		Round SE	0	0	0.67	3.72	4.38	4.38	1.34	2.31	2.91	2.91	2.91	2.91	2.91	2.91	2.91	2.91	2.91
	PG>Rab35-IR	R1= 50 egg	0	0	0	2	9	25	38	40	40	40	40	40	40	40	40	40	40
		R2= 50 egg	0	0	0	1	16	27	40	41	41	41	41	41	41	41	41	41	41
		R3= 50 egg	0	0	0	3	14	23	35	42	42	42	42	42	42	42	42	42	42
		R1/50	0	0	0	4	18	50	76	80	80	80	80	80	80	80	80	80	80
		R2/50	0	0	0	2	32	54	80	82	82	82	82	82	82	82	82	82	82
		R3/50	0	0	0	6	28	46	70	84	84	84	84	84	84	84	84	84	84
		Average	0	0	0	4	26	50	75.3333	82	82	82	82	82	82	82	82	82	82
		Round -Ave	0	0	0	4	26	50	75.34	82	82	82	82	82	82	82	82	82	82
		STDEVA	0	0	0	2	7.2111	4	5.03322	2	2	2	2	2	2	2	2	2	2
		SE	0	0	0	1.1547	4.16333	2.3094	2.90593	1.1547	1.1547	1.1547	1.1547	1.1547	1.1547	1.1547	1.1547	1.1547	1.1547
		Round SE	0	0	0	1.16	4.17	2.31	2.91	1.16	1.16	1.16	1.16	1.16	1.16	1.16	1.16	1.16	1.16
	PG>Rab39-IR	R1= 50 egg	0	0	0	0	1	14	32	39	39	39	39	39	39	39	39	39	39
		R2= 50 egg	0	0	0	0	3	17	37	41	43	43	43	43	43	43	43	43	43
		R3= 50 egg	0	0	0	1	4	13	35	40	40	40	40	42	42	42	42	42	42
		R1/50	0	0	0	0	2	28	64	78	78	78	78	78	78	78	78	78	78
		R2/50	0	0	0	0	6	34	74	82	86	86	86	86	86	86	86	86	86
		R3/50	0	0	0	2	8	26	70	80	80	80	80	84	84	84	84	84	84
		Average	0	0	0	0.666667	5.33333	29.3333	69.3333	80	81.3333	81.3333	81.3333	82.6667	82.6667	82.6667	82.6667	82.6667	82.6667
		Round -Ave	0	0	0	0.67	5.34	29.34	69.34	80	81.34	81.34	81.34	82.67	82.67	82.67	82.67	82.67	82.67
		STDEVA	0	0	0	1.1547	3.05505	4.16333	5.03322	2	4.16333	4.16333	4.16333	4.16333	4.16333	4.16333	4.16333	4.16333	4.16333
		SE	0	0	0	0.666667	1.76383	2.4037	2.90593	1.1547	2.4037	2.4037	2.4037	2.4037	2.4037	2.4037	2.4037	2.4037	2.4037
		Round SE	0	0	0	0.67	1.77	2.41	2.91	1.16	2.41	2.41	2.41	2.41	2.41	2.41	2.41	2.41	2.41
	PG>Rab40-IR	R1= 50 egg	0	0	0	0	1	1	1	1	1	1	1	1	1	1	1	1	1
		R2= 50 egg	0	0	0	0	3	3	3	3	3	3	3	3	3	3	3	3	3
		R3= 50 egg	0	0	0	1	4	4	4	4	4	4	4	4	4	4	4	4	4
		R1/50	0	0	0	0	2	2	2	2	2	2	2	2	2	2	2	2	2
		R2/50	0	0	0	0	6	6	6	6	6	6	6	6	6	6	6	6	6
		R3/50	0	0	0	2	8	8	8	8	8	8	8	8	8	8	8	8	8
		Average	0	0	0	0.666667	5.33333	5.33333	5.33333	5.33333	5.33333	5.33333	5.33333	5.33333	5.33333	5.33333	5.33333	5.33333	5.33333
		Round -Ave	0	0	0	0.67	5.34	5.34	5.34	5.34	5.34	5.34	5.34	5.34	5.34	5.34	5.34	5.34	5.34
		STDEVA	0	0	0	1.1547	3.05505	3.05505	3.05505	3.05505	3.05505	3.05505	3.05505	3.05505	3.05505	3.05505	3.05505	3.05505	3.05505
		SE	0	0	0	0.666667	1.76383	1.76383	1.76383	1.76383	1.76383	1.76383	1.76383	1.76383	1.76383	1.76383	1.76383	1.76383	1.76383
		Round SE	0	0	0	0.67	1.77	1.77	1.77	1.77	1.77	1.77	1.77	1.77	1.77	1.77	1.77	1.77	1.77
	PG>RabX1-IR	R1= 50 egg	0	0	0	1	6	14	24	39	41	41	41	41	41	41	41	41	41
		R2= 50 egg	0	0	1	1	4	11	28	36	40	40	40	40	40	40	40	40	40
		R3= 50 egg	0	0	0	0	3	14	29	37	42	42	42	42	42	42	42	42	42
		R1/50	0	0	0	2	12	28	48	78	82	82	82	82	82	82	82	82	82
		R2/50	0	0	2	2	8	22	56	72	80	80	80	80	80	80	80	80	80
		R3/50	0	0	0	0	6	28	58	74	84	84	84	84	84	84	84	84	84
		Average	0	0	0.666667	1.33333	8.66667	26	54	74.6667	82	82	82	82	82	82	82	82	82
		Round -Ave	0	0	0.67	1.34	8.67	26	54	74.67	82	82	82	82	82	82	82	82	82
		STDEVA	0	0	1.1547	1.1547	3.05505	3.4641	5.2915	3.05505	2	2	2	2	2	2	2	2	2
		SE	0	0	0.666667	0.666667	1.76383	2	3.05505	1.76383	1.1547	1.1547	1.1547	1.1547	1.1547	1.1547	1.1547	1.1547	1.1547
		Round SE	0	0	0.67	0.67	1.77	2.01	3.06	1.77	1.16	1.16	1.16	1.16	1.16	1.16	1.16	1.16	1.16
	PG>RabX2-IR	R1= 50 egg	0	0	0	1	2	13	24	39	40	40	40	40	40	40	40	40	40
		R2= 50 egg	0	0	0	0	2	11	28	39	41	41	41	41	41	41	41	41	41
		R3= 50 egg	0	0	0	0	1	9	24	37	42	42	42	42	42	42	42	42	42
		R1/50	0	0	0	2	4	26	48	78	80	80	80	80	80	80	80	80	80
		R2/50	0	0	0	0	4	22	56	78	82	82	82	82	82	82	82	82	82
		R3/50	0	0	0	0	2	18	48	74	84	84	84	84	84	84	84	84	84
		Average	0	0	0	0.666667	3.33333	22	50.6667	76.6667	82	82	82	82	82	82	82	82	82
		Round -Ave	0	0	0	0.67	3.34	22	50.67	76.67	82	82	82	82	82	82	82	82	82
		STDEVA	0	0	0	1.1547	1.1547	4	4.6188	2.3094	2	2	2	2	2	2	2	2	2
		SE	0	0	0	0.666667	0.666667	2.3094	2.66667	1.33333	1.1547	1.1547	1.1547	1.1547	1.1547	1.1547	1.1547	1.1547	1.1547
		Round SE	0	0	0	0.67	0.67	2.31	2.67	1.34	1.16	1.16	1.16	1.16	1.16	1.16	1.16	1.16	1.16
	PG>RabX4-IR	R1= 50 egg	0	0	0	0	1	8	17	30	38	40	40	40	40	40	40	40	40
		R2= 50 egg	0	0	0	0	2	11	25	33	41	42	44	44	44	44	44	44	44
		R3= 50 egg	0	0	0	1	3	9	23	37	42	42	42	42	42	42	42	42	42
		R1/50	0	0	0	0	2	16	34	60	76	80	80	80	80	80	80	80	80
		R2/50	0	0	0	0	4	22	50	66	82	84	88	88	88	88	88	88	88
		R3/50	0	0	0	2	6	18	46	74	84	84	84	84	84	84	84	84	84
		Average	0	0	0	0.666667	4	18.6667	43.3333	66.6667	80.6667	82.6667	84	84	84	84	84	84	84
		Round -Ave	0	0	0	0.67	4	18.67	43.34	66.67	80.67	82.67	84	84	84	84	84	84	84
		STDEVA	0	0	0	1.1547	2	3.05505	8.32666	7.02377	4.16333	2.3094	4	4	4	4	4	4	4
		SE	0	0	0	0.666667	1.1547	1.76383	4.8074	4.05518	2.4037	1.33333	2.3094	2.3094	2.3094	2.3094	2.3094	2.3094	2.3094
		Round SE	0	0	0	0.67	1.16	1.77	4.81	4.06	2.41	1.34	2.31	2.31	2.31	2.31	2.31	2.31	2.31
	PG>RabX5-IR	R1= 50 egg	0	0	0	1	6	17	35	40	42	42	42	42	42	42	42	42	42
		R2= 50 egg	0	0	0	1	8	23	36	33	41	45	45	45	45	45	45	45	45
		R3= 50 egg	0	0	0	1	5	29	38	40	44	44	44	44	44	44	44	44	44
		R1/50	0	0	0	2	12	34	70	80	84	84	84	84	84	84	84	84	84
		R2/50	0	0	0	2	16	46	72	66	82	90	90	90	90	90	90	90	90
		R3/50	0	0	0	2	10	58	76	80	88	88	88	88	88	88	88	88	88
		Average	0	0	0	2	12.6667	46	72.6667	75.3333	84.6667	87.3333	87.3333	87.3333	87.3333	87.3333	87.3333	87.3333	87.3333
		Round -Ave	0	0	0	2	12.67	46	72.67	75.34	84.67	87.34	87.34	87.34	87.34	87.34	87.34	87.34	87.34
		STDEVA	0	0	0	0	3.05505	12	3.05505	8.0829	3.05505	3.05505	3.05505	3.05505	3.05505	3.05505	3.05505	3.05505	3.05505
		SE	0	0	0	0	1.76383	6.9282	1.76383	4.66667	1.76383	1.76383	1.76383	1.76383	1.76383	1.76383	1.76383	1.76383	1.76383
		Round SE	0	0	0	0	1.77	6.93	1.77	4.67	1.77	1.77	1.77	1.77	1.77	1.77	1.77	1.77	1.77
	PG>RabeX-5-IR	R1= 50 egg	0	0	0	1	6	17	35	40	42	42	42	42	42	42	42	42	42
		R2= 50 egg	0	0	0	0	8	23	36	33	40	40	40	40	40	40	40	40	40
		R3= 50 egg	0	0	0	1	5	29	38	40	42	42	42	42	42	42	42	42	42
		R1/50	0	0	0	2	12	34	70	80	84	84	84	84	84	84	84	84	84
		R2/50	0	0	0	0	16	46	72	66	80	80	80	80	80	80	80	80	80
		R3/50	0	0	0	2	10	58	76	80	84	84	84	84	84	84	84	84	84
		Average	0	0	0	1.33333	12.6667	46	72.6667	75.3333	82.6667	82.6667	82.6667	82.6667	82.6667	82.6667	82.6667	82.6667	82.6667
		Round -Ave	0	0	0	1.34	12.67	46	72.67	75.34	82.67	82.67	82.67	82.67	82.67	82.67	82.67	82.67	82.67
		STDEVA	0	0	0	1.1547	3.05505	12	3.05505	8.0829	2.3094	2.3094	2.3094	2.3094	2.3094	2.3094	2.3094	2.3094	2.3094
		SE	0	0	0	0.666667	1.76383	6.9282	1.76383	4.66667	1.33333	1.33333	1.33333	1.33333	1.33333	1.33333	1.33333	1.33333	1.33333
		Round SE	0	0	0	0.67	1.77	6.93	1.77	4.67	1.34	1.34	1.34	1.34	1.34	1.34	1.34	1.34	1.34
	PG>RabeX6-IR	R1= 50 egg	0	0	0	1	1	2	2	2	2	2	2	2	2	2	2	2	2
		R2= 50 egg	0	0	0	0	2	2	2	2	2	2	2	2	2	2	2	2	2
		R3= 50 egg	0	0	0	1	3	3	3	3	3	3	3	3	3	3	3	3	3
		R1/50	0	0	0	2	2	4	4	4	4	4	4	4	4	4	4	4	4
		R2/50	0	0	0	0	4	4	4	4	4	4	4	4	4	4	4	4	4
		R3/50	0	0	0	2	6	6	6	6	6	6	6	6	6	6	6	6	6
		Average	0	0	0	1.33333	4	4.66667	4.66667	4.66667	4.66667	4.66667	4.66667	4.66667	4.66667	4.66667	4.66667	4.66667	4.66667
		Round -Ave	0	0	0	1.34	4	4.67	4.67	4.67	4.67	4.67	4.67	4.67	4.67	4.67	4.67	4.67	4.67
		STDEVA	0	0	0	1.1547	2	1.1547	1.1547	1.1547	1.1547	1.1547	1.1547	1.1547	1.1547	1.1547	1.1547	1.1547	1.1547
		SE	0	0	0	0.666667	1.1547	0.666667	0.666667	0.666667	0.666667	0.666667	0.666667	0.666667	0.666667	0.666667	0.666667	0.666667	0.666667
		Round SE	0	0	0	0.67	1.16	0.67	0.67	0.67	0.67	0.67	0.67	0.67	0.67	0.67	0.67	0.67	0.67
	PG>Rab11CA-IR	R1= 50 egg	0	0	0	0	0	2	2	9	26	37	42	43	43	43	43	43	43
		R2= 50 egg	0	0	0	0	0	2	4	7	23	33	39	40	40	40	40	40	40
		R3= 50 egg	0	0	0	0	0	1	3	10	29	35	40	40	40	40	40	40	40
		R1/50	0	0	0	0	0	4	4	18	52	74	84	86	86	86	86	86	86
		R2/50	0	0	0	0	0	4	8	14	46	66	78	80	80	80	80	80	80
		R3/50	0	0	0	0	0	2	6	20	58	70	80	80	80	80	80	80	80
		Average	0	0	0	0	0	3.33333	6	17.3333	52	70	80.6667	82	82	82	82	82	82
		Round -Ave	0	0	0	0	0	3.34	6	17.34	52	70	80.67	82	82	82	82	82	82
		STDEVA	0	0	0	0	0	1.1547	2	3.05505	6	4	3.05505	3.4641	3.4641	3.4641	3.4641	3.4641	3.4641
		SE	0	0	0	0	0	0.666667	1.1547	1.76383	3.4641	2.3094	1.76383	2	2	2	2	2	2
		Round SE	0	0	0	0	0	0.67	1.16	1.77	3.47	2.31	1.77	2	2	2	2	2	2
