# Supplementary material for: Drosophila Evi5 is a critical regulator of intracellular iron transport via transferrin and ferritin interactions
Source: Nat Commun. 2024 May 14;15:4045. doi: 10.1038/s41467-024-48165-9 (PMC11094094; doi:10.1038/s41467-024-48165-9)
Supplement: Supplementary file 7 — Source Data [file 41467_2024_48165_MOESM7_ESM.zip › Source Data file/Fig. 6A, Table 1, Table S3 and S4/S2 cells-GFP.xlsx]

## Sheet: Sheet1
Accession	Description	Score	Coverage	# Proteins	# Unique Peptides	# Peptides	# PSMs	# AAs	MW [kDa]	calc. pI
Q59E58	Zipper, isoform C OS=Drosophila melanogaster GN=zip PE=1 SV=1 - [Q59E58_DROME]	1251.69	64.69	5	7	135	516	1971	226.8	5.47
Q99323	Myosin heavy chain, non-muscle OS=Drosophila melanogaster GN=zip PE=1 SV=2 - [MYSN_DROME]	1219.59	58.19	1	2	130	484	2057	236.5	5.68
P02572	Actin-42A OS=Drosophila melanogaster GN=Act42A PE=1 SV=3 - [ACT2_DROME]	1203.34	82.71	2	2	26	632	376	41.8	5.48
P10987	Actin-5C OS=Drosophila melanogaster GN=Act5C PE=1 SV=4 - [ACT1_DROME]	1199.02	82.18	2	1	26	632	376	41.8	5.48
Q9VP57	LD15904p OS=Drosophila melanogaster GN=pzg PE=1 SV=1 - [Q9VP57_DROME]	555.43	56.02	1	40	40	206	996	105	4.89
P11147	Heat shock 70 kDa protein cognate 4 OS=Drosophila melanogaster GN=Hsc70-4 PE=1 SV=3 - [HSP7D_DROME]	475.68	66.97	1	32	38	210	651	71.1	5.52
Q9VA36	CIN85 and CD2AP orthologue, isoform C OS=Drosophila melanogaster GN=cindr PE=1 SV=2 - [Q9VA36_DROME]	440.89	65.53	8	40	40	223	882	92.4	9
Q7PLL3	Eukaryotic initiation factor 4B OS=Drosophila melanogaster GN=eIF-4B PE=1 SV=1 - [Q7PLL3_DROME]	436.13	64.71	4	32	32	251	459	52.2	6.96
P83967	Actin, indirect flight muscle OS=Drosophila melanogaster GN=Act88F PE=1 SV=1 - [ACT6_DROME]	401.16	57.71	2	1	19	193	376	41.7	5.48
Q24560	Tubulin beta-1 chain OS=Drosophila melanogaster GN=betaTub56D PE=1 SV=2 - [TBB1_DROME]	398.83	72.04	5	18	27	153	447	50.1	4.86
P02574	Actin, larval muscle OS=Drosophila melanogaster GN=Act79B PE=1 SV=2 - [ACT4_DROME]	391.82	55.32	1	1	16	180	376	41.8	5.48
P10981	Actin-87E OS=Drosophila melanogaster GN=Act87E PE=1 SV=1 - [ACT5_DROME]	374.31	67.02	2	1	19	160	376	41.8	5.48
Q86BS3	Chromator, isoform A OS=Drosophila melanogaster GN=Chro PE=1 SV=1 - [Q86BS3_DROME]	356.88	40.93	1	28	28	212	926	101	7.17
P29742	Clathrin heavy chain OS=Drosophila melanogaster GN=Chc PE=1 SV=1 - [CLH_DROME]	333.8	57.63	1	71	71	165	1678	191.1	5.72
P08736	Elongation factor 1-alpha 1 OS=Drosophila melanogaster GN=Ef1alpha48D PE=1 SV=2 - [EF1A1_DROME]	307.59	55.51	1	6	15	122	463	50.3	9.07
Q9VFF3	Rrp6, isoform B OS=Drosophila melanogaster GN=Rrp6 PE=1 SV=3 - [Q9VFF3_DROME]	294.88	62.89	1	44	45	126	900	102.9	9.25
P02828	Heat shock protein 83 OS=Drosophila melanogaster GN=Hsp83 PE=1 SV=1 - [HSP83_DROME]	279.33	58.02	1	36	39	100	717	81.8	5.02
P06603	Tubulin alpha-1 chain OS=Drosophila melanogaster GN=alphaTub84B PE=1 SV=1 - [TBA1_DROME]	264.29	66.89	2	10	23	96	450	49.9	5.14
P05303	Elongation factor 1-alpha 2 OS=Drosophila melanogaster GN=Ef1alpha100E PE=2 SV=2 - [EF1A2_DROME]	240.8	36.36	1	1	10	102	462	50.6	8.95
P13060	Elongation factor 2 OS=Drosophila melanogaster GN=EF2 PE=1 SV=4 - [EF2_DROME]	214.97	57.23	1	39	39	84	844	94.4	6.6
P29844	Heat shock 70 kDa protein cognate 3 OS=Drosophila melanogaster GN=Hsc70-3 PE=2 SV=2 - [HSP7C_DROME]	191.59	52.9	1	26	31	71	656	72.2	5.36
Q05825	ATP synthase subunit beta, mitochondrial OS=Drosophila melanogaster GN=ATPsynbeta PE=1 SV=3 - [ATPB_DROME]	187.79	83.17	2	28	28	57	505	54.1	5.27
P06604	Tubulin alpha-2 chain OS=Drosophila melanogaster GN=alphaTub85E PE=1 SV=1 - [TBA2_DROME]	177.18	46.99	1	1	16	69	449	49.9	5.2
Q8IRG6	FACT complex subunit spt16 OS=Drosophila melanogaster GN=dre4 PE=1 SV=2 - [SPT16_DROME]	169.79	40.54	1	39	39	77	1083	123.5	6.29
Q9VC93	Dis3, isoform A OS=Drosophila melanogaster GN=Dis3 PE=1 SV=1 - [Q9VC93_DROME]	168.15	44.91	1	35	35	63	982	112.1	6.68
Q9VQS4	Spindly OS=Drosophila melanogaster GN=Spindly PE=4 SV=2 - [Q9VQS4_DROME]	159.63	42.89	1	30	30	60	781	88.6	6.27
Q9VZI2	Activated Cdc42 kinase OS=Drosophila melanogaster GN=Ack PE=2 SV=2 - [Q9VZI2_DROME]	158.74	39.79	1	27	27	80	1073	118.3	7.23
Q9NJH0	Elongation factor 1-gamma OS=Drosophila melanogaster GN=Ef1gamma PE=2 SV=2 - [EF1G_DROME]	147.32	54.52	1	21	21	56	431	48.9	7.05
P28668	Bifunctional glutamate/proline--tRNA ligase OS=Drosophila melanogaster GN=Aats-glupro PE=1 SV=2 - [SYEP_DROME]	140.16	32.96	6	45	46	56	1714	189.3	8.63
O18640	Guanine nucleotide-binding protein subunit beta-like protein OS=Drosophila melanogaster GN=Rack1 PE=1 SV=2 - [GBLP_DROME]	135.75	88.05	2	25	26	63	318	35.6	7.47
A0A0B4LGH1	Tubulin beta chain OS=Drosophila melanogaster GN=betaTub60D PE=1 SV=1 - [A0A0B4LGH1_DROME]	131	52.98	2	10	19	52	453	50.7	4.88
Q9VXQ5	GH13725p OS=Drosophila melanogaster GN=Tcp-1zeta PE=1 SV=1 - [Q9VXQ5_DROME]	130.84	60.41	1	24	24	48	533	58.2	6.62
Q9VZ00	CG1737, isoform A OS=Drosophila melanogaster GN=CG1737-RA PE=1 SV=1 - [Q9VZ00_DROME]	130.52	28.95	2	21	21	42	943	102	9.95
P12613	T-complex protein 1 subunit alpha OS=Drosophila melanogaster GN=T-cp1 PE=2 SV=2 - [TCPA_DROME]	125.21	52.96	1	22	22	41	557	59.5	6.39
Q02748	Eukaryotic initiation factor 4A OS=Drosophila melanogaster GN=eIF-4a PE=1 SV=3 - [IF4A_DROME]	121.7	59.8	1	19	19	44	403	45.8	5.66
Q9W111	Epidermal growth factor receptor pathway substrate clone 15, isoform A OS=Drosophila melanogaster GN=Eps-15 PE=1 SV=2 - [Q9W111_DROME]	120.28	36.55	4	30	30	60	1253	134.3	5.21
Q9VV75	AT02348p OS=Drosophila melanogaster GN=UQCR-C2 PE=1 SV=1 - [Q9VV75_DROME]	120.11	60.45	1	18	18	59	440	45.4	9.44
P29845	Heat shock 70 kDa protein cognate 5 OS=Drosophila melanogaster GN=Hsc70-5 PE=1 SV=2 - [HSP7E_DROME]	113.83	38.34	1	23	23	54	686	74	6.35
P48605	T-complex protein 1 subunit gamma OS=Drosophila melanogaster GN=Cctgamma PE=2 SV=2 - [TCPG_DROME]	113.61	52.39	1	22	22	40	544	59.4	6.8
Q9VHN7	CG8036, isoform B OS=Drosophila melanogaster GN=CG8036 PE=1 SV=3 - [Q9VHN7_DROME]	113.1	49.36	2	20	20	34	626	68	7.11
Q9V455	Importin subunit alpha OS=Drosophila melanogaster GN=Kap-alpha3 PE=1 SV=1 - [Q9V455_DROME]	111.58	59.34	1	17	17	59	514	57	5.26
Q05344	FACT complex subunit Ssrp1 OS=Drosophila melanogaster GN=Ssrp PE=1 SV=2 - [SSRP1_DROME]	108.9	36.79	1	22	22	40	723	81.5	5.63
Q95RJ9	F-box-like/WD repeat-containing protein ebi OS=Drosophila melanogaster GN=ebi PE=1 SV=2 - [EBI_DROME]	108.82	28.71	1	13	13	44	700	72.3	5.88
Q9VGZ2	FI06805p OS=Drosophila melanogaster GN=Rrp46 PE=1 SV=3 - [Q9VGZ2_DROME]	106.06	62.23	1	8	8	40	233	25.7	5.33
Q9VK69	T-complex protein 1 subunit delta OS=Drosophila melanogaster GN=CG5525 PE=1 SV=1 - [Q9VK69_DROME]	105.23	50.09	1	16	17	38	533	57.1	7.56
Q7KN62	Transitional endoplasmic reticulum ATPase TER94 OS=Drosophila melanogaster GN=TER94 PE=1 SV=1 - [TERA_DROME]	104.2	44.57	2	25	25	38	801	88.8	5.35
Q9W392	CG7033 OS=Drosophila melanogaster GN=CG7033 PE=1 SV=2 - [Q9W392_DROME]	102.61	52.71	1	20	20	35	535	58	5.85
Q9W4M9	tRNA (cytosine(34)-C(5))-methyltransferase OS=Drosophila melanogaster GN=Nsun2 PE=2 SV=1 - [NSUN2_DROME]	100.51	41.96	1	25	25	39	746	84.1	6.83
Q7K0E6	Aspartyl-tRNA synthetase, isoform A OS=Drosophila melanogaster GN=AspRS PE=1 SV=1 - [Q7K0E6_DROME]	98.42	51.41	1	19	19	34	531	59	6.81
Q9VLM8	Alanine--tRNA ligase, cytoplasmic OS=Drosophila melanogaster GN=Aats-ala PE=2 SV=1 - [SYAC_DROME]	97.45	38.82	1	24	24	35	966	107.7	6.13
P09180	60S ribosomal protein L4 OS=Drosophila melanogaster GN=RpL4 PE=1 SV=2 - [RL4_DROME]	94.18	38.15	2	17	18	32	401	45	11.47
A1ZBE9	Methionyl-tRNA synthetase OS=Drosophila melanogaster GN=MetRS PE=1 SV=1 - [A1ZBE9_DROME]	93.99	36.5	1	22	22	45	1022	112.4	8.51
X2JC80	40S ribosomal protein SA OS=Drosophila melanogaster GN=sta PE=1 SV=1 - [X2JC80_DROME]	93.66	80	2	14	14	35	270	30.2	4.87
Q9W0P5	UDP-glucose 4-epimerase OS=Drosophila melanogaster GN=Gale PE=1 SV=1 - [GALE_DROME]	92.29	62.57	1	19	19	47	350	38.7	7.46
Q7JZD3	Eb1, isoform A OS=Drosophila melanogaster GN=Eb1 PE=1 SV=1 - [Q7JZD3_DROME]	92.15	60.14	3	2	16	45	291	32.6	5.34
Q4QQ70	IP09819p OS=Drosophila melanogaster GN=CG15602 PE=1 SV=1 - [Q4QQ70_DROME]	90.6	50	1	15	15	36	342	38.6	5.11
P41042	40S ribosomal protein S4 OS=Drosophila melanogaster GN=RpS4 PE=1 SV=2 - [RS4_DROME]	89.87	51.34	1	16	16	35	261	29.1	10.18
Q9W2N0	F-actin-capping protein subunit alpha OS=Drosophila melanogaster GN=cpa PE=2 SV=1 - [CAPZA_DROME]	89.37	69.58	1	13	13	31	286	32.7	5.94
Q8MSW0	Isoleucyl-tRNA synthetase, isoform A OS=Drosophila melanogaster GN=IleRS PE=1 SV=1 - [Q8MSW0_DROME]	89.36	27.18	1	28	28	35	1229	141	7.52
Q9VTP4	60S ribosomal protein L10a-2 OS=Drosophila melanogaster GN=RpL10Ab PE=1 SV=2 - [R10AB_DROME]	88.04	57.14	1	14	14	28	217	24.3	9.86
A4UZI0	Kinesin heavy chain 73, isoform C OS=Drosophila melanogaster GN=Khc-73 PE=1 SV=1 - [A4UZI0_DROME]	87.13	18.59	5	28	29	33	1899	212.3	6
Q9VAY2	Glycoprotein 93 OS=Drosophila melanogaster GN=Gp93 PE=1 SV=1 - [Q9VAY2_DROME]	86.76	38.12	1	23	25	40	787	90.2	5.02
Q29QQ9	IP10364p OS=Drosophila melanogaster GN=Rrp42 PE=1 SV=1 - [Q29QQ9_DROME]	86.37	52.03	1	9	9	32	296	32.4	5.11
Q24020	Protein flightless-1 OS=Drosophila melanogaster GN=fliI PE=2 SV=1 - [FLII_DROME]	85.63	25.96	1	22	22	28	1256	143.6	5.8
Q8IPX7	RE44908p OS=Drosophila melanogaster GN=Rrp40 PE=1 SV=1 - [Q8IPX7_DROME]	85.54	71.98	1	14	14	28	232	25	8.31
Q7K3J0	CG8258 OS=Drosophila melanogaster GN=CG8258 PE=1 SV=1 - [Q7K3J0_DROME]	85.22	51.1	1	20	20	35	546	59.4	5.31
Q9VW54	26S proteasome regulatory complex subunit p97 OS=Drosophila melanogaster GN=Rpn1 PE=1 SV=2 - [Q9VW54_DROME]	85.12	27.64	1	20	20	41	919	102.2	5.85
Q8T0E7	LD07457p OS=Drosophila melanogaster GN=CG10984 PE=1 SV=1 - [Q8T0E7_DROME]	84.77	32.97	2	12	12	50	640	71.1	6.96
P14130	40S ribosomal protein S14 OS=Drosophila melanogaster GN=RpS14a PE=1 SV=1 - [RS14_DROME]	82.88	68.21	1	10	10	23	151	16.3	10.35
Q9XZ57	Eb1, isoform E OS=Drosophila melanogaster GN=Eb1 PE=1 SV=1 - [Q9XZ57_DROME]	82.05	60	3	2	16	42	290	32.5	5.34
O16797	60S ribosomal protein L3 OS=Drosophila melanogaster GN=RpL3 PE=1 SV=3 - [RL3_DROME]	80.81	50.48	1	18	18	29	416	46.9	10.24
M9PI87	CG7692, isoform B OS=Drosophila melanogaster GN=CG7692 PE=4 SV=1 - [M9PI87_DROME]	80.62	21.69	4	23	23	33	1323	151.7	6.15
P17210	Kinesin heavy chain OS=Drosophila melanogaster GN=Khc PE=1 SV=2 - [KINH_DROME]	80.55	28.62	1	23	23	34	975	110.3	5.77
Q95028	L-lactate dehydrogenase OS=Drosophila melanogaster GN=ImpL3 PE=2 SV=1 - [LDH_DROME]	80.53	65.96	1	16	16	34	332	35.5	7.08
Q9VXN3	CG8578, isoform A OS=Drosophila melanogaster GN=CG8578 PE=1 SV=2 - [Q9VXN3_DROME]	79.65	47.47	1	17	17	26	396	45.4	7.14
Q9VUC1	Hsc70Cb, isoform A OS=Drosophila melanogaster GN=Hsc70Cb PE=1 SV=1 - [Q9VUC1_DROME]	79.35	30.85	2	18	18	34	804	88.4	5.43
Q9VZ23	GTP-binding nuclear protein Ran OS=Drosophila melanogaster GN=Ran PE=1 SV=1 - [RAN_DROME]	79.01	63.43	1	12	12	27	216	24.7	7.81
P55830	40S ribosomal protein S3a OS=Drosophila melanogaster GN=RpS3A PE=1 SV=4 - [RS3A_DROME]	78.43	58.58	1	18	18	30	268	30.3	9.61
Q8IP94	Threonyl-tRNA synthetase, isoform B OS=Drosophila melanogaster GN=ThrRS PE=1 SV=1 - [Q8IP94_DROME]	76.3	39.57	2	23	23	30	690	79.3	6.9
Q06559	40S ribosomal protein S3 OS=Drosophila melanogaster GN=RpS3 PE=1 SV=1 - [RS3_DROME]	75.15	66.26	1	17	17	29	246	27.5	9.39
A1ZBB4	Uncharacterized protein, isoform B OS=Drosophila melanogaster GN=CG30122 PE=1 SV=1 - [A1ZBB4_DROME]	75.02	22.03	3	18	18	27	1271	140.4	5.01
Q9VWH4	Probable isocitrate dehydrogenase [NAD] subunit alpha, mitochondrial OS=Drosophila melanogaster GN=l(1)G0156 PE=2 SV=1 - [IDH3A_DROME]	74.9	37.67	1	12	12	34	377	40.8	7.36
P36179	Serine/threonine-protein phosphatase PP2A 65 kDa regulatory subunit OS=Drosophila melanogaster GN=Pp2A-29B PE=2 SV=4 - [2AAA_DROME]	73.82	40.27	3	19	19	28	591	65.4	5.05
A1Z9E3	Elongation factor Tu OS=Drosophila melanogaster GN=EfTuM PE=1 SV=1 - [A1Z9E3_DROME]	73.8	50.92	1	16	16	26	489	54	8.03
Q9W0B8	Coatomer subunit alpha OS=Drosophila melanogaster GN=alphaCOP PE=1 SV=1 - [Q9W0B8_DROME]	73.47	27.63	1	25	26	28	1234	139.2	7.65
Q9V3Y5	BcDNA.LD23634 OS=Drosophila melanogaster GN=BcDNA.LD23634 PE=1 SV=1 - [Q9V3Y5_DROME]	73.33	24.35	1	15	15	24	998	112.6	6.49
Q94523	Succinate dehydrogenase [ubiquinone] flavoprotein subunit, mitochondrial OS=Drosophila melanogaster GN=SdhA PE=2 SV=3 - [SDHA_DROME]	73.1	40.39	1	16	16	35	661	72.3	7.12
M9NG39	Protein on ecdysone puffs, isoform D OS=Drosophila melanogaster GN=Pep PE=1 SV=1 - [M9NG39_DROME]	72.68	24.1	2	11	11	36	693	75.6	5.44
P17704	40S ribosomal protein S17 OS=Drosophila melanogaster GN=RpS17 PE=1 SV=2 - [RS17_DROME]	72.33	64.12	1	10	10	29	131	15.3	9.94
P35381	ATP synthase subunit alpha, mitochondrial OS=Drosophila melanogaster GN=blw PE=1 SV=2 - [ATPA_DROME]	71.65	38.59	1	19	19	34	552	59.4	9.01
Q9W1M9	Rrp4, isoform A OS=Drosophila melanogaster GN=Rrp4 PE=1 SV=1 - [Q9W1M9_DROME]	71.08	59.4	1	13	13	34	298	33.6	6.19
A1Z8U4	T-complex chaperonin 5, isoform B OS=Drosophila melanogaster GN=Cct5 PE=1 SV=1 - [A1Z8U4_DROME]	70.92	50.78	2	19	20	26	512	55.8	6.13
Q9VGP4	LP08082p OS=Drosophila melanogaster GN=Ranbp9 PE=1 SV=1 - [Q9VGP4_DROME]	69.58	27.41	1	17	17	36	1018	114.3	4.87
Q9BIS2	Major heat shock 70 kDa protein Bb OS=Drosophila melanogaster GN=Hsp70Bb PE=2 SV=2 - [HSP73_DROME]	69.13	22.62	3	7	11	24	641	70.2	5.77
P07764	Fructose-bisphosphate aldolase OS=Drosophila melanogaster GN=Ald PE=1 SV=5 - [ALF_DROME]	68.65	49.31	3	14	14	23	361	39	7.4
Q9VN44	FI07923p OS=Drosophila melanogaster GN=Karybeta3 PE=1 SV=1 - [Q9VN44_DROME]	67.76	24.43	1	19	19	38	1105	123.5	4.73
O02649	60 kDa heat shock protein, mitochondrial OS=Drosophila melanogaster GN=Hsp60 PE=1 SV=3 - [CH60_DROME]	67.14	41.19	2	19	19	24	573	60.8	5.49
Q9VHP0	ATP-dependent RNA helicase bel OS=Drosophila melanogaster GN=bel PE=1 SV=1 - [DDX3_DROME]	67.1	36.09	3	18	19	30	798	85	7.53
P40423	Myosin regulatory light chain sqh OS=Drosophila melanogaster GN=sqh PE=1 SV=1 - [SQH_DROME]	66.79	58.62	1	9	9	21	174	19.9	4.81
X2JB48	Stress-sensitive B, isoform E OS=Drosophila melanogaster GN=sesB PE=1 SV=1 - [X2JB48_DROME]	66.6	57.86	3	15	15	26	299	32.9	9.77
Q9VK19	FI07225p OS=Drosophila melanogaster GN=Ski6 PE=1 SV=1 - [Q9VK19_DROME]	66.54	63.82	1	11	11	21	246	27	6.07
P48591	Ribonucleoside-diphosphate reductase large subunit OS=Drosophila melanogaster GN=RnrL PE=1 SV=2 - [RIR1_DROME]	66.12	30.91	1	19	19	35	812	91.9	7.46
A0A0B4KHJ5	Glycogen [starch] synthase OS=Drosophila melanogaster GN=GlyS PE=1 SV=1 - [A0A0B4KHJ5_DROME]	65.18	42.24	2	21	21	22	689	79.2	6.6
E1JJ68	Rm62, isoform H OS=Drosophila melanogaster GN=Rm62 PE=1 SV=1 - [E1JJ68_DROME]	64.96	45.74	10	19	20	25	575	62.4	9.57
M9PDC7	Dynamin associated protein 160, isoform H OS=Drosophila melanogaster GN=Dap160 PE=1 SV=1 - [M9PDC7_DROME]	64.94	24.38	6	15	16	25	1005	110.9	5.35
P50882	60S ribosomal protein L9 OS=Drosophila melanogaster GN=RpL9 PE=1 SV=2 - [RL9_DROME]	64.91	60.53	1	11	11	28	190	21.4	9.69
Q9VPK3	AT24407p OS=Drosophila melanogaster GN=CG18501 PE=2 SV=3 - [Q9VPK3_DROME]	64.77	39.95	2	14	14	31	413	47.4	5.76
P45437	Coatomer subunit beta OS=Drosophila melanogaster GN=betaCOP PE=2 SV=2 - [COPB_DROME]	64.74	27.49	1	18	18	34	964	107.3	6.32
Q9VEX6	AAA family protein Bor OS=Drosophila melanogaster GN=bor PE=1 SV=2 - [Q9VEX6_DROME]	64.22	37.09	1	20	20	24	604	68.3	9.17
P21187	Polyadenylate-binding protein OS=Drosophila melanogaster GN=pAbp PE=1 SV=3 - [PABP_DROME]	63.86	33.6	1	13	13	32	634	69.9	9.31
P32100	60S ribosomal protein L7 OS=Drosophila melanogaster GN=RpL7 PE=1 SV=2 - [RL7_DROME]	63.8	56.35	1	17	17	38	252	29.5	10.89
A0A0B4KF46	Ubiquitin activating enzyme 1, isoform C OS=Drosophila melanogaster GN=Uba1 PE=1 SV=1 - [A0A0B4KF46_DROME]	63.63	22.32	2	17	17	29	1008	111.7	5.27
Q24208	Eukaryotic translation initiation factor 2 subunit 3 OS=Drosophila melanogaster GN=eIF-2gamma PE=2 SV=1 - [IF2G_DROME]	63.18	49.47	3	16	18	23	475	51.5	8.73
Q3YMU0	Protein disulfide-isomerase (Fragment) OS=Drosophila melanogaster GN=ERp60 PE=1 SV=1 - [Q3YMU0_DROME]	63.16	48.88	1	20	20	25	489	55.3	5.87
Q9VHL2	LD47396p OS=Drosophila melanogaster GN=Tcp-1eta PE=1 SV=2 - [Q9VHL2_DROME]	63.02	48.16	1	17	18	23	544	59.3	6.34
Q8IN95	RE67940p OS=Drosophila melanogaster GN=CG31251 PE=2 SV=2 - [Q8IN95_DROME]	62.95	48.69	1	17	17	24	306	35	5.01
Q9V434	Asparaginyl-tRNA synthetase, isoform A OS=Drosophila melanogaster GN=AsnRS PE=1 SV=1 - [Q9V434_DROME]	62.86	36.92	1	17	17	26	558	63.9	5.96
O97477	Inositol-3-phosphate synthase OS=Drosophila melanogaster GN=Inos PE=1 SV=1 - [INO1_DROME]	62.66	38.41	1	15	15	24	565	62.2	6.23
P41374	Eukaryotic translation initiation factor 2 subunit 1 OS=Drosophila melanogaster GN=eIF-2alpha PE=2 SV=1 - [IF2A_DROME]	62.18	43.11	1	12	12	24	341	38.6	4.94
Q9VIE8	Aconitate hydratase, mitochondrial OS=Drosophila melanogaster GN=Acon PE=1 SV=2 - [Q9VIE8_DROME]	62.08	30.5	2	19	19	21	787	85.3	8.24
Q0E940	Eukaryotic translation initiation factor 3 subunit B OS=Drosophila melanogaster GN=eIF3-S9 PE=1 SV=1 - [EIF3B_DROME]	62.04	37.97	1	18	18	23	690	80.4	6.28
O97125	Heat shock protein 68 OS=Drosophila melanogaster GN=Hsp68 PE=1 SV=1 - [HSP68_DROME]	61.73	24.72	2	8	12	23	635	69.7	5.83
P92177	14-3-3 protein epsilon OS=Drosophila melanogaster GN=14-3-3epsilon PE=1 SV=2 - [1433E_DROME]	61.5	56.11	1	10	12	21	262	29.8	4.78
Q7KN75	Dodeca-satellite-binding protein 1, isoform A OS=Drosophila melanogaster GN=Dp1 PE=1 SV=1 - [Q7KN75_DROME]	60.91	23.37	1	22	23	31	1301	144.2	6.2
P54399	Protein disulfide-isomerase OS=Drosophila melanogaster GN=Pdi PE=2 SV=1 - [PDI_DROME]	60.18	45.97	1	18	18	23	496	55.7	4.82
E1JHR5	Enolase, isoform F OS=Drosophila melanogaster GN=Eno PE=1 SV=1 - [E1JHR5_DROME]	60.02	47.58	2	13	13	23	433	46.6	6.55
Q9V405	26S proteasome regulatory complex subunit p48A OS=Drosophila melanogaster GN=Rpt3 PE=1 SV=1 - [Q9V405_DROME]	59.69	48.43	2	16	16	24	413	47	5.38
Q9VCE7	Krueppel target at 95D, isoform A OS=Drosophila melanogaster GN=KrT95D PE=1 SV=3 - [Q9VCE7_DROME]	59.31	25.19	3	18	18	26	1175	124.5	8.19
Q9VN25	Eukaryotic translation initiation factor 3 subunit A OS=Drosophila melanogaster GN=eIF3-S10 PE=1 SV=1 - [EIF3A_DROME]	59.09	20.26	1	18	18	23	1140	133.8	9.01
P29413	Calreticulin OS=Drosophila melanogaster GN=Crc PE=1 SV=2 - [CALR_DROME]	58.62	40.39	1	12	12	19	406	46.8	4.58
Q7JVI3	Eukaryotic translation initiation factor 3 subunit M OS=Drosophila melanogaster GN=Tango7 PE=2 SV=1 - [EIF3M_DROME]	58.61	56.85	1	14	15	24	387	44.1	5.71
Q9V9S8	Ferrochelatase, mitochondrial OS=Drosophila melanogaster GN=FeCh PE=2 SV=1 - [HEMH_DROME]	57.94	57.03	1	15	15	26	384	43.6	8.4
Q8T4A9	AT07738p OS=Drosophila melanogaster GN=Rrp45 PE=1 SV=1 - [Q8T4A9_DROME]	57.6	35.19	1	10	10	24	412	46.3	7.3
A0A0B4K6U6	Squid, isoform E OS=Drosophila melanogaster GN=sqd PE=4 SV=1 - [A0A0B4K6U6_DROME]	56	37.66	2	9	9	17	308	33	6.96
Q9VXL4	LD38104p OS=Drosophila melanogaster GN=Rrp47 PE=1 SV=1 - [Q9VXL4_DROME]	55.99	49.69	1	9	9	22	159	18.1	6.2
Q9V3P0	Peroxiredoxin 1 OS=Drosophila melanogaster GN=Jafrac1 PE=1 SV=1 - [PRDX1_DROME]	55.94	50	1	10	10	19	194	21.7	5.71
O61604	Fimbrin OS=Drosophila melanogaster GN=Fim PE=1 SV=1 - [O61604_DROME]	55.63	29.84	3	14	14	21	640	71.9	5.78
Q9VW53	FI01414p OS=Drosophila melanogaster GN=Mtr3 PE=1 SV=1 - [Q9VW53_DROME]	55.35	39.26	1	11	11	22	326	36.6	5.21
Q9W5R8	60S ribosomal protein L5 OS=Drosophila melanogaster GN=RpL5 PE=1 SV=2 - [RL5_DROME]	55.09	38.8	1	11	11	22	299	34	9.77
Q7KMP8	26S proteasome regulatory complex subunit p39A OS=Drosophila melanogaster GN=Rpn9 PE=1 SV=1 - [Q7KMP8_DROME]	54.92	39.27	1	12	12	24	382	43.7	5.26
P48603	F-actin-capping protein subunit beta OS=Drosophila melanogaster GN=cpb PE=2 SV=1 - [CAPZB_DROME]	54.78	50	1	12	12	20	276	31.3	5.44
O62619	Pyruvate kinase OS=Drosophila melanogaster GN=PyK PE=2 SV=2 - [KPYK_DROME]	53.67	47.84	1	15	15	16	533	57.4	7.44
Q94883	DNA replication-related element factor, isoform A OS=Drosophila melanogaster GN=Dref PE=1 SV=2 - [Q94883_DROME]	53.64	23.27	1	13	13	16	709	80.7	5.86
Q9VA91	40S ribosomal protein S7 OS=Drosophila melanogaster GN=RpS7 PE=1 SV=1 - [RS7_DROME]	53.5	58.25	1	11	11	19	194	22.2	9.8
Q9W1G7	LD21576p OS=Drosophila melanogaster GN=Nap1 PE=1 SV=1 - [Q9W1G7_DROME]	52.58	35.14	1	13	13	25	370	42.7	4.79
P31009	40S ribosomal protein S2 OS=Drosophila melanogaster GN=RpS2 PE=1 SV=2 - [RS2_DROME]	52.19	43.07	1	9	9	17	267	28.9	10.15
P61209	ADP-ribosylation factor 1 OS=Drosophila melanogaster GN=Arf79F PE=2 SV=2 - [ARF1_DROME]	52.03	58.24	1	8	11	20	182	20.7	6.58
Q9VMM3	CG7239 OS=Drosophila melanogaster GN=CG7239 PE=1 SV=1 - [Q9VMM3_DROME]	51.94	30.94	1	13	13	19	459	52	6.74
Q9VKJ4	Csl4 OS=Drosophila melanogaster GN=Csl4 PE=2 SV=1 - [Q9VKJ4_DROME]	51.79	63.73	1	10	10	22	204	22.7	7.15
O18413	26S protease regulatory subunit 8 OS=Drosophila melanogaster GN=Rpt6 PE=1 SV=2 - [PRS8_DROME]	50.99	44.94	2	13	14	21	405	45.8	8.41
Q9W1V3	rRNA 2'-O-methyltransferase fibrillarin OS=Drosophila melanogaster GN=Fib PE=2 SV=1 - [FBRL_DROME]	50.72	52.33	1	12	12	20	344	34.6	10.29
Q9VHC7	FI21236p1 OS=Drosophila melanogaster GN=rump PE=1 SV=1 - [Q9VHC7_DROME]	50.36	23.1	2	11	11	21	632	66.7	7.85
Q9VSD6	D-Importin 7/RanBP7 OS=Drosophila melanogaster GN=msk PE=1 SV=1 - [Q9VSD6_DROME]	50.17	15.16	1	12	12	17	1049	119.2	4.86
Q7KN94	Walrus, isoform A OS=Drosophila melanogaster GN=wal PE=1 SV=1 - [Q7KN94_DROME]	49.48	53.94	1	13	13	17	330	34.2	8.32
P29327	40S ribosomal protein S6 OS=Drosophila melanogaster GN=RpS6 PE=1 SV=1 - [RS6_DROME]	49.22	33.47	2	11	11	16	248	28.4	10.74
Q9V3V6	26S proteasome regulatory complex subunit p50 OS=Drosophila melanogaster GN=Rpt5 PE=1 SV=1 - [Q9V3V6_DROME]	49.19	46.96	1	13	14	17	428	47.8	5.34
A1ZAH8	Ribosomal protein S15, isoform B OS=Drosophila melanogaster GN=RpS15 PE=1 SV=1 - [A1ZAH8_DROME]	49.11	54.42	2	4	4	21	147	17	10.33
Q26454	DNA replication licensing factor MCM4 OS=Drosophila melanogaster GN=dpa PE=1 SV=2 - [MCM4_DROME]	48.99	30.6	1	17	18	20	866	96.5	7.52
Q9VLC5	Aldehyde dehydrogenase OS=Drosophila melanogaster GN=Aldh PE=1 SV=1 - [Q9VLC5_DROME]	48.89	42.88	1	14	14	28	520	57	6.8
Q9V9Q4	CG1416, isoform A OS=Drosophila melanogaster GN=CG1416 PE=1 SV=2 - [Q9V9Q4_DROME]	48.87	31.64	1	11	11	19	354	40.1	6.57
P54397	39 kDa FK506-binding nuclear protein OS=Drosophila melanogaster GN=FK506-bp1 PE=1 SV=2 - [FKB39_DROME]	48.64	32.49	1	14	14	19	357	39.3	4.79
P29310	14-3-3 protein zeta OS=Drosophila melanogaster GN=14-3-3zeta PE=1 SV=1 - [1433Z_DROME]	48.34	39.52	1	6	8	17	248	28.2	4.88
Q9VRL8	Blanks OS=Drosophila melanogaster GN=blanks PE=1 SV=1 - [Q9VRL8_DROME]	48.25	34.57	1	11	11	19	324	35.6	8.27
Q9VMJ7	Lysine-specific demethylase lid OS=Drosophila melanogaster GN=lid PE=1 SV=1 - [KDM5_DROME]	48.05	13.22	1	14	14	19	1838	203.9	6.62
P48601	26S protease regulatory subunit 4 OS=Drosophila melanogaster GN=Rpt2 PE=1 SV=2 - [PRS4_DROME]	47.68	28.7	1	11	12	18	439	49.3	6.58
Q0KI98	FI06027p OS=Drosophila melanogaster GN=TrpRS PE=1 SV=1 - [Q0KI98_DROME]	47.31	37.91	1	11	11	14	430	47.9	6.86
P46222	60S ribosomal protein L11 OS=Drosophila melanogaster GN=RpL11 PE=1 SV=2 - [RL11_DROME]	47.21	47.28	1	7	7	12	184	21.1	10.02
A4V3J6	Heterogeneous nuclear ribonucleoprotein at 98DE, isoform F OS=Drosophila melanogaster GN=Hrb98DE PE=1 SV=1 - [A4V3J6_DROME]	46.86	40.72	2	9	11	23	361	38.5	9.16
O62621	Coatomer subunit beta' OS=Drosophila melanogaster GN=beta'COP PE=2 SV=2 - [COPB2_DROME]	46.83	17.72	1	12	12	16	914	102.6	5.26
P50887	60S ribosomal protein L22 OS=Drosophila melanogaster GN=RpL22 PE=1 SV=2 - [RL22_DROME]	46.67	34.78	1	7	7	18	299	30.6	10.11
Q8T6I0	EH domain containing protein OS=Drosophila melanogaster GN=Past1 PE=1 SV=1 - [Q8T6I0_DROME]	46.44	43.45	2	16	16	16	534	61	6.51
O77410	Eukaryotic translation initiation factor 3 subunit E OS=Drosophila melanogaster GN=eIF3-S6 PE=1 SV=1 - [EIF3E_DROME]	46.33	30.34	1	10	10	19	435	51.1	6.79
A0A0B4K7D1	Unkempt, isoform D OS=Drosophila melanogaster GN=unk PE=4 SV=1 - [A0A0B4K7D1_DROME]	45.81	32.44	4	14	14	24	672	76.7	7.27
Q9VN21	LD30155p OS=Drosophila melanogaster GN=lost PE=1 SV=1 - [Q9VN21_DROME]	45.57	28.44	1	15	15	17	545	59.7	9.06
Q9W237	40S ribosomal protein S16 OS=Drosophila melanogaster GN=RpS16 PE=1 SV=1 - [RS16_DROME]	45.46	62.16	1	13	13	21	148	16.8	10.17
Q9V3P6	26S proteasome non-ATPase regulatory subunit 1 OS=Drosophila melanogaster GN=Rpn2 PE=1 SV=1 - [PSMD1_DROME]	44.38	20.69	2	15	15	18	1020	113.1	5.19
Q9W0E4	Puromycin sensitive aminopeptidase, isoform A OS=Drosophila melanogaster GN=Psa PE=1 SV=1 - [Q9W0E4_DROME]	44.22	25.29	3	17	17	17	866	99.3	5.3
Q9W0A8	FI01658p OS=Drosophila melanogaster GN=RpL23A PE=1 SV=1 - [Q9W0A8_DROME]	44.16	23.47	1	10	10	18	277	29.4	10.95
P46223	60S ribosomal protein L7a OS=Drosophila melanogaster GN=RpL7A PE=1 SV=2 - [RL7A_DROME]	44.16	45.76	1	12	12	16	271	30.7	10.71
Q9U9Q4	Eukaryotic translation initiation factor 3 subunit H OS=Drosophila melanogaster GN=eIF-3p40 PE=1 SV=2 - [EIF3H_DROME]	44.15	47.34	1	11	11	18	338	38.4	6.1
Q9XYU0	DNA replication licensing factor Mcm7 OS=Drosophila melanogaster GN=Mcm7 PE=1 SV=1 - [MCM7_DROME]	43.92	25.69	1	14	14	15	720	81.2	6.99
Q9V9M7	RE62581p OS=Drosophila melanogaster GN=RpL21 PE=1 SV=1 - [Q9V9M7_DROME]	43.55	44.65	1	10	10	17	159	18.5	10.55
P55035	26S proteasome non-ATPase regulatory subunit 4 OS=Drosophila melanogaster GN=Rpn10 PE=1 SV=2 - [PSMD4_DROME]	43.44	25.51	1	7	7	34	396	42.6	4.83
Q8MT58	RE11562p OS=Drosophila melanogaster GN=CG17337 PE=1 SV=1 - [Q8MT58_DROME]	43.28	49.16	2	16	16	17	478	53.1	5.66
Q8T3U2	40S ribosomal protein S23 OS=Drosophila melanogaster GN=RpS23 PE=1 SV=1 - [RS23_DROME]	43.19	53.85	1	7	9	15	143	16	10.59
O61231	60S ribosomal protein L10 OS=Drosophila melanogaster GN=RpL10 PE=1 SV=1 - [RL10_DROME]	42.99	50	1	12	12	16	218	25.5	9.85
A0A0B4LHV4	Jaguar, isoform N OS=Drosophila melanogaster GN=jar PE=1 SV=1 - [A0A0B4LHV4_DROME]	42.97	12.92	3	14	15	19	1238	141.7	8.63
Q7KMQ0	26S proteasome regulatory complex subunit p48B OS=Drosophila melanogaster GN=Rpt1 PE=1 SV=1 - [Q7KMQ0_DROME]	42.74	47.81	1	17	17	20	433	48.5	6.04
Q03334	40S ribosomal protein S13 OS=Drosophila melanogaster GN=RpS13 PE=1 SV=3 - [RS13_DROME]	42.66	58.94	1	12	12	18	151	17.2	10.55
Q9VDK7	Signal recognition particle subunit SRP72 OS=Drosophila melanogaster GN=Srp72 PE=1 SV=1 - [Q9VDK7_DROME]	42.63	25.85	1	12	12	14	650	72.8	9.06
Q9V3D8	GH27579p OS=Drosophila melanogaster GN=grsm PE=1 SV=1 - [Q9V3D8_DROME]	42.56	31.18	2	11	11	14	558	60.1	6.79
A0A0B4JD24	Uncharacterized protein, isoform C OS=Drosophila melanogaster GN=CG17002 PE=1 SV=1 - [A0A0B4JD24_DROME]	42.49	34.16	3	9	9	17	404	44.4	9.45
P08181	Casein kinase II subunit alpha OS=Drosophila melanogaster GN=CkIIalpha PE=1 SV=2 - [CSK2A_DROME]	42.12	33.93	1	10	10	13	336	39.9	7.24
A1ZAX1	Eukaryotic translation initiation factor 3 subunit C OS=Drosophila melanogaster GN=eIF3-S8 PE=1 SV=1 - [EIF3C_DROME]	42.09	20.33	1	12	12	16	910	105.6	6.06
Q9VAL7	Calnexin 99A, isoform A OS=Drosophila melanogaster GN=Cnx99A PE=1 SV=2 - [Q9VAL7_DROME]	41.93	23.97	4	12	12	19	605	68	4.84
Q9VJ19	RE25263p OS=Drosophila melanogaster GN=RpL30 PE=1 SV=1 - [Q9VJ19_DROME]	41.78	58.56	1	7	7	14	111	12.2	9.58
A0A126GUS7	Fmr1, isoform J OS=Drosophila melanogaster GN=Fmr1 PE=1 SV=1 - [A0A126GUS7_DROME]	41.42	26.28	6	11	11	21	681	75.8	8.29
P15357	Ubiquitin-40S ribosomal protein S27a OS=Drosophila melanogaster GN=RpS27A PE=1 SV=2 - [RS27A_DROME]	41.08	58.33	5	8	8	16	156	17.9	9.77
Q9W1H8	GH13256p OS=Drosophila melanogaster GN=Thiolase PE=1 SV=1 - [Q9W1H8_DROME]	40.94	36.46	1	12	12	14	469	50.6	9.14
Q9V3Z4	GH11341p OS=Drosophila melanogaster GN=Rpn5 PE=1 SV=1 - [Q9V3Z4_DROME]	40.94	23.9	1	11	11	15	502	57.7	5.8
Q9VGQ1	CG5214 OS=Drosophila melanogaster GN=CG5214 PE=1 SV=1 - [Q9VGQ1_DROME]	40.84	32.26	1	10	11	16	468	49.9	9.47
A0A0B4JCW4	Succinate-CoA ligase subunit beta OS=Drosophila melanogaster GN=skap PE=1 SV=1 - [A0A0B4JCW4_DROME]	40.8	36.81	4	11	12	14	451	49	6.83
F0JAN1	Ade5, isoform B OS=Drosophila melanogaster GN=ade5 PE=1 SV=1 - [F0JAN1_DROME]	40.57	28.5	2	11	11	19	428	47.1	8.38
Q8T079	Putative oxidoreductase GLYR1 homolog OS=Drosophila melanogaster GN=CG4747 PE=1 SV=1 - [GLYR1_DROME]	40.21	29.24	2	11	11	20	602	65.2	6.1
Q24492	Replication protein A 70 kDa DNA-binding subunit OS=Drosophila melanogaster GN=RpA-70 PE=1 SV=1 - [RFA1_DROME]	40.02	28.03	1	12	12	17	603	66.6	6.76
Q9VE73	GH17724p OS=Drosophila melanogaster GN=CG12333 PE=1 SV=1 - [Q9VE73_DROME]	39.87	33.88	1	11	11	13	487	53	6.96
P22465	Annexin B10 OS=Drosophila melanogaster GN=AnxB10 PE=2 SV=3 - [ANX10_DROME]	39.86	48.29	1	11	11	12	321	35.7	4.74
Q9W3W8	60S ribosomal protein L17 OS=Drosophila melanogaster GN=RpL17 PE=1 SV=1 - [RL17_DROME]	39.57	24.19	1	5	5	12	186	21.6	10.3
P55935	40S ribosomal protein S9 OS=Drosophila melanogaster GN=RpS9 PE=1 SV=2 - [RS9_DROME]	39	41.03	2	12	12	16	195	22.6	10.61
Q8MLY8	40S ribosomal protein S8 OS=Drosophila melanogaster GN=RpS8 PE=1 SV=1 - [RS8_DROME]	38.94	54.81	1	12	12	15	208	23.7	10.48
A0A0B4K6K9	La related protein, isoform F OS=Drosophila melanogaster GN=larp PE=1 SV=1 - [A0A0B4K6K9_DROME]	38.89	15.05	2	11	12	31	1409	151.6	9.57
Q7KUX7	FI04456p OS=Drosophila melanogaster GN=Rbp2 PE=1 SV=1 - [Q7KUX7_DROME]	38.85	26.82	5	8	8	16	358	38.2	9.44
P17336	Catalase OS=Drosophila melanogaster GN=Cat PE=1 SV=2 - [CATA_DROME]	38.84	30.04	1	10	10	12	506	57.1	8.18
A0A0B4KEI5	Ars2, isoform E OS=Drosophila melanogaster GN=Ars2 PE=1 SV=1 - [A0A0B4KEI5_DROME]	38.38	15.08	2	11	12	17	935	106.2	5.59
P13395	Spectrin alpha chain OS=Drosophila melanogaster GN=alpha-Spec PE=1 SV=2 - [SPTCA_DROME]	38.09	5.8	4	12	12	13	2415	278.1	5.2
Q0E9B6	40S ribosomal protein S11 OS=Drosophila melanogaster GN=RpS11 PE=1 SV=1 - [RS11_DROME]	37.98	47.1	2	10	10	14	155	18.1	10.93
A0A0B4JDA0	Moira, isoform B OS=Drosophila melanogaster GN=mor PE=1 SV=1 - [A0A0B4JDA0_DROME]	37.36	13.01	2	10	10	15	1145	124.8	5.63
Q9VKC8	FI03495p OS=Drosophila melanogaster GN=Tom70 PE=1 SV=2 - [Q9VKC8_DROME]	36.81	25.64	1	11	11	14	589	66.3	6.21
Q9VPX7	Adenylyl cyclase-associated protein OS=Drosophila melanogaster GN=capt PE=1 SV=2 - [Q9VPX7_DROME]	36.26	37.97	2	11	11	19	424	45.6	7.06
A0A0B4LGB7	Calcium-transporting ATPase OS=Drosophila melanogaster GN=SERCA PE=1 SV=1 - [A0A0B4LGB7_DROME]	36.17	14.31	2	11	11	14	999	109.3	5.45
Q7KLV9	26S proteasome non-ATPase regulatory subunit 11 OS=Drosophila melanogaster GN=Rpn6 PE=1 SV=1 - [PSD11_DROME]	35.81	37.2	1	11	11	15	422	47.2	5.88
Q00963	Spectrin beta chain OS=Drosophila melanogaster GN=beta-Spec PE=1 SV=2 - [SPTCB_DROME]	35.26	9.52	3	12	12	15	2291	265.6	5.34
A1Z917	Uncharacterized protein OS=Drosophila melanogaster GN=CG13151 PE=4 SV=1 - [A1Z917_DROME]	35.1	20.7	1	10	10	14	604	67.7	6.95
M9PE30	Transgelin OS=Drosophila melanogaster GN=Chd64 PE=1 SV=1 - [M9PE30_DROME]	35.07	57.14	2	7	7	13	175	19.4	7.75
P15348	DNA topoisomerase 2 OS=Drosophila melanogaster GN=Top2 PE=1 SV=1 - [TOP2_DROME]	34.87	11.2	1	12	13	15	1447	164.3	8.22
Q8SYL1	Lethal (2) 09851, isoform A OS=Drosophila melanogaster GN=l(2)09851 PE=1 SV=1 - [Q8SYL1_DROME]	34.6	33.11	1	9	9	12	456	50.7	4.69
Q27331	V-type proton ATPase catalytic subunit A isoform 2 OS=Drosophila melanogaster GN=Vha68-2 PE=1 SV=2 - [VATA2_DROME]	34.58	25.57	3	12	12	12	614	68.3	5.34
P32392	Actin-related protein 3 OS=Drosophila melanogaster GN=Arp3 PE=2 SV=3 - [ARP3_DROME]	34.45	30.86	1	10	10	12	418	47	5.99
Q961R8	GH09263p OS=Drosophila melanogaster GN=GlyRS PE=1 SV=1 - [Q961R8_DROME]	34.28	19.88	2	11	11	14	679	75.8	6.4
Q8I0G5	Coatomer subunit gamma OS=Drosophila melanogaster GN=gammaCOP PE=2 SV=1 - [COPG_DROME]	34.27	17.44	2	9	9	16	883	97.6	5.67
A1YK02	Nucleoporin 75kD OS=Drosophila melanogaster GN=Nup75 PE=1 SV=1 - [A1YK02_DROME]	34.26	22.31	1	10	10	13	668	76.8	6.05
O61491	Flotillin-1 OS=Drosophila melanogaster GN=Flo1 PE=2 SV=1 - [FLOT1_DROME]	34.22	32.16	1	12	12	12	426	47.1	5.64
Q9V461	DNA replication licensing factor Mcm6 OS=Drosophila melanogaster GN=Mcm6 PE=1 SV=1 - [MCM6_DROME]	34.21	17.26	1	8	10	15	817	92.3	5.38
A0A0B4LGQ1	Superoxide dismutase OS=Drosophila melanogaster GN=Sod2 PE=3 SV=1 - [A0A0B4LGQ1_DROME]	33.94	55.3	2	5	5	15	217	24.6	7.93
Q7KUB0	Isocitrate dehydrogenase [NADP] OS=Drosophila melanogaster GN=Idh PE=1 SV=1 - [Q7KUB0_DROME]	33.51	30.77	5	10	10	12	416	46.6	6.74
P55828	40S ribosomal protein S20 OS=Drosophila melanogaster GN=RpS20 PE=1 SV=1 - [RS20_DROME]	33.44	24.17	1	4	4	10	120	13.5	10.33
Q9VLK2	Ribosomal L1 domain-containing protein CG13096 OS=Drosophila melanogaster GN=CG13096 PE=1 SV=1 - [Y3096_DROME]	33.36	20.85	1	11	11	13	681	74.3	8.51
P31409	V-type proton ATPase subunit B OS=Drosophila melanogaster GN=Vha55 PE=2 SV=1 - [VATB_DROME]	33.14	27.76	1	8	9	10	490	54.5	5.4
P26270	26S proteasome non-ATPase regulatory subunit 7 OS=Drosophila melanogaster GN=Rpn8 PE=1 SV=6 - [PSMD7_DROME]	32.92	31.95	2	6	6	8	338	38.1	6.71
A1Z729	CG2064 OS=Drosophila melanogaster GN=CG2064 PE=1 SV=1 - [A1Z729_DROME]	32.9	35.76	3	9	9	11	330	36.6	8.66
Q7KMM4	BcDNA.GH04962 OS=Drosophila melanogaster GN=GCS2alpha PE=1 SV=1 - [Q7KMM4_DROME]	32.88	19.37	1	13	13	15	924	105.7	6.51
Q9VNF8	Sec23 ortholog, isoform A OS=Drosophila melanogaster GN=Sec23 PE=1 SV=2 - [Q9VNF8_DROME]	32.74	29.11	3	12	12	16	773	86.7	6.79
Q9GU68	Eukaryotic translation initiation factor 5A OS=Drosophila melanogaster GN=eIF-5A PE=2 SV=2 - [IF5A_DROME]	32.68	49.06	1	10	10	14	159	17.6	5.15
O61380	Eukaryotic translation initiation factor 4G, isoform A OS=Drosophila melanogaster GN=eIF4G PE=1 SV=3 - [O61380_DROME]	32.5	8.76	2	10	10	11	1666	183.8	7.83
Q9VVA6	Nuclear migration protein NudC OS=Drosophila melanogaster GN=nudC PE=1 SV=2 - [Q9VVA6_DROME]	32.46	30.42	1	9	9	12	332	37.8	5.64
Q9VKY2	Cullin-associated NEDD8-dissociated protein 1 OS=Drosophila melanogaster GN=Cand1 PE=2 SV=1 - [CAND1_DROME]	32.34	11.46	1	11	11	12	1248	139.3	5.87
Q7KV90	Misshapen, isoform B OS=Drosophila melanogaster GN=msn PE=1 SV=1 - [Q7KV90_DROME]	32.3	13.83	6	10	10	10	1200	130.3	8.63
B7YZQ7	Nucleosome remodeling factor-38kD, isoform B OS=Drosophila melanogaster GN=Nurf-38 PE=1 SV=1 - [B7YZQ7_DROME]	32.28	51.38	3	9	9	13	290	32.6	5.68
Q9V3G1	60S ribosomal protein L8 OS=Drosophila melanogaster GN=RpL8 PE=1 SV=1 - [RL8_DROME]	32.26	32.42	1	8	8	10	256	27.9	11.15
Q59E30	Failed axon connections, isoform C OS=Drosophila melanogaster GN=fax PE=1 SV=1 - [Q59E30_DROME]	32.14	33.01	6	10	10	10	415	46.6	5.25
Q9VQX4	Nicotinate phosphoribosyltransferase OS=Drosophila melanogaster GN=CG3714 PE=2 SV=2 - [PNCB_DROME]	32.04	24.32	3	10	10	10	555	62.1	6.8
Q9VQI5	LP04564p OS=Drosophila melanogaster GN=CG3098 PE=1 SV=2 - [Q9VQI5_DROME]	31.93	23.76	1	8	8	10	425	47.3	6.28
M9MSC9	Ajuba LIM protein, isoform C OS=Drosophila melanogaster GN=jub PE=4 SV=1 - [M9MSC9_DROME]	31.91	19.64	3	8	8	10	718	76.8	7.21
Q9VM69	CG10206-PA OS=Drosophila melanogaster GN=nop5 PE=1 SV=2 - [Q9VM69_DROME]	31.89	34.25	1	11	11	14	511	57.1	8.59
E1JGN7	Heterogeneous nuclear ribonucleoprotein K, isoform E OS=Drosophila melanogaster GN=HnRNP-K PE=1 SV=1 - [E1JGN7_DROME]	31.74	22.11	5	7	7	11	493	49.8	8.35
Q8T6B9	Poly(U)-binding-splicing factor half pint OS=Drosophila melanogaster GN=pUf68 PE=1 SV=2 - [PUF68_DROME]	31.37	22.29	2	8	8	9	637	67.9	5.96
Q9VKD3	Probable cysteine desulfurase, mitochondrial OS=Drosophila melanogaster GN=CG12264 PE=2 SV=1 - [NFS1_DROME]	31.31	21.86	1	8	8	12	462	51	8.21
Q9VVL7	Dihydrolipoyl dehydrogenase OS=Drosophila melanogaster GN=CG7430 PE=1 SV=1 - [Q9VVL7_DROME]	31.15	23.02	1	7	7	14	504	53.1	6.87
O02195	Eukaryotic translation initiation factor 3 subunit I OS=Drosophila melanogaster GN=Trip1 PE=1 SV=1 - [EIF3I_DROME]	30.86	29.14	1	7	7	12	326	36.1	5.34
P91938	Thioredoxin reductase 1, mitochondrial OS=Drosophila melanogaster GN=Trxr-1 PE=1 SV=2 - [TRXR1_DROME]	30.79	18.79	1	8	8	10	596	64.3	7.91
M9PD65	Ran GTPase activating protein, isoform C OS=Drosophila melanogaster GN=RanGAP PE=1 SV=1 - [M9PD65_DROME]	30.61	18.71	2	8	8	13	588	65.1	4.65
P41093	60S ribosomal protein L18a OS=Drosophila melanogaster GN=RpL18A PE=1 SV=1 - [RL18A_DROME]	30.58	46.89	1	11	11	14	177	21	10.62
P20480	Protein claret segregational OS=Drosophila melanogaster GN=ncd PE=1 SV=1 - [NCD_DROME]	30.55	18.57	1	11	11	12	700	77.4	9.17
A4V0U4	Leukotriene A(4) hydrolase OS=Drosophila melanogaster GN=CG10602 PE=1 SV=1 - [A4V0U4_DROME]	30.43	32.79	2	11	11	13	613	68.4	5.5
Q7KLW9	BcDNA.LD02793 OS=Drosophila melanogaster GN=Prp19 PE=1 SV=1 - [Q7KLW9_DROME]	30.4	26.53	1	8	8	10	505	55.2	6.9
Q9VFV9	DnaJ-like-2, isoform A OS=Drosophila melanogaster GN=Droj2 PE=1 SV=1 - [Q9VFV9_DROME]	30.35	22.33	1	7	7	9	403	45.2	6.48
P23257	Tubulin gamma-1 chain OS=Drosophila melanogaster GN=gammaTub23C PE=1 SV=2 - [TBG1_DROME]	30.29	27.79	1	7	7	14	475	53.3	5.94
P46863	Kinesin-like protein Klp61F OS=Drosophila melanogaster GN=Klp61F PE=1 SV=2 - [KL61_DROME]	30.24	10.13	1	8	8	9	1066	121.1	6.43
Q9W414	Regulatory particle triple-A ATPase 4 OS=Drosophila melanogaster GN=Rpt4 PE=1 SV=3 - [Q9W414_DROME]	30.14	35.26	2	9	10	11	397	44.9	8.07
P20432	Glutathione S-transferase D1 OS=Drosophila melanogaster GN=GstD1 PE=1 SV=1 - [GSTD1_DROME]	29.95	34.45	1	5	5	16	209	23.9	7.23
P40945	ADP-ribosylation factor 2 OS=Drosophila melanogaster GN=Arf102F PE=2 SV=2 - [ARF2_DROME]	29.92	43.89	1	3	6	12	180	20.6	7.39
M9PCA2	Dihydrolipoamide acetyltransferase component of pyruvate dehydrogenase complex OS=Drosophila melanogaster GN=muc PE=1 SV=1 - [M9PCA2_DROME]	29.73	19.45	5	7	7	10	473	50.2	9.41
P25007	Peptidyl-prolyl cis-trans isomerase OS=Drosophila melanogaster GN=Cyp1 PE=1 SV=2 - [PPIA_DROME]	29.69	37	2	6	6	20	227	24.7	9.22
P23128	Putative ATP-dependent RNA helicase me31b OS=Drosophila melanogaster GN=me31B PE=1 SV=3 - [DDX6_DROME]	29.53	21.57	1	6	6	9	459	51.9	7.64
M9NF33	CG7185, isoform B OS=Drosophila melanogaster GN=CG7185 PE=4 SV=1 - [M9NF33_DROME]	29.2	15.21	2	6	6	10	605	66.1	9.5
A0A0B4LFR4	Oligosaccharide transferase delta subunit, isoform B OS=Drosophila melanogaster GN=OstDelta PE=1 SV=1 - [A0A0B4LFR4_DROME]	29.13	20.22	2	10	10	11	633	69.1	9.23
Q9VQL1	LP20978p OS=Drosophila melanogaster GN=SerRS PE=1 SV=1 - [Q9VQL1_DROME]	29.1	25.35	1	8	8	9	501	56.4	6.49
P45594	Cofilin/actin-depolymerizing factor homolog OS=Drosophila melanogaster GN=tsr PE=1 SV=1 - [CADF_DROME]	28.9	60.14	1	9	9	11	148	17.1	7.17
Q9VKZ8	LP08774p OS=Drosophila melanogaster GN=Usp14 PE=1 SV=1 - [Q9VKZ8_DROME]	28.88	31.16	1	10	10	13	475	53.7	6.25
P08879	Nucleoside diphosphate kinase OS=Drosophila melanogaster GN=awd PE=1 SV=3 - [NDKA_DROME]	28.72	33.99	2	5	5	9	153	17.2	8.12
Q9VTZ0	GH08269p OS=Drosophila melanogaster GN=tral PE=1 SV=3 - [Q9VTZ0_DROME]	28.71	20.4	8	7	7	13	652	69.3	9.54
Q9VAW3	GH12731p OS=Drosophila melanogaster GN=Gfat2 PE=1 SV=1 - [Q9VAW3_DROME]	28.6	19.62	1	10	10	11	683	76.5	6.62
Q9V470	Succinate-CoA ligase subunit beta OS=Drosophila melanogaster GN=Sucb PE=1 SV=1 - [Q9V470_DROME]	28.5	27.88	1	8	8	13	416	45	6.01
Q9V9W2	Ribosomal protein L6, isoform A OS=Drosophila melanogaster GN=RpL6 PE=1 SV=1 - [Q9V9W2_DROME]	28.47	32.51	2	6	6	10	243	27.7	10.68
P48810	Heterogeneous nuclear ribonucleoprotein 87F OS=Drosophila melanogaster GN=Hrb87F PE=2 SV=2 - [RB87F_DROME]	28.47	16.88	1	3	5	9	385	39.5	9.03
Q9V3Q4	GH25379p OS=Drosophila melanogaster GN=Jafrac2 PE=1 SV=1 - [Q9V3Q4_DROME]	28.43	39.67	1	7	7	9	242	26.7	6.8
Q9VLB7	GDP dissociation inhibitor, isoform A OS=Drosophila melanogaster GN=Gdi PE=1 SV=1 - [Q9VLB7_DROME]	28.09	27.77	1	9	9	12	443	49.9	5.72
Q94511	NADH-ubiquinone oxidoreductase 75 kDa subunit, mitochondrial OS=Drosophila melanogaster GN=ND-75 PE=2 SV=3 - [NDUS1_DROME]	28.09	20.66	1	9	9	9	731	78.6	6.84
Q7K0D8	LD27030p OS=Drosophila melanogaster GN=Nup50 PE=1 SV=1 - [Q7K0D8_DROME]	27.94	21.1	1	9	9	10	564	59.4	8.43
Q7JVH6	CG9436 OS=Drosophila melanogaster GN=CG9436 PE=1 SV=1 - [Q7JVH6_DROME]	27.92	36.33	1	8	8	10	311	35.4	6.76
P29613	Triosephosphate isomerase OS=Drosophila melanogaster GN=Tpi PE=1 SV=3 - [TPIS_DROME]	27.91	35.63	1	7	7	9	247	26.6	6
P54357	Myosin-2 essential light chain OS=Drosophila melanogaster GN=Mlc-c PE=1 SV=1 - [MLC2_DROME]	27.8	62.59	2	6	6	14	147	16.6	4.59
Q9VJ86	Bicoid stability factor OS=Drosophila melanogaster GN=bsf PE=1 SV=2 - [Q9VJ86_DROME]	27.71	10.98	1	10	10	13	1412	157.2	7.14
Q5U117	Enigma OS=Drosophila melanogaster GN=Egm PE=1 SV=1 - [Q5U117_DROME]	27.62	20.03	1	9	9	9	639	70.8	6.44
M9PI17	CG6084, isoform D OS=Drosophila melanogaster GN=CG6084 PE=1 SV=1 - [M9PI17_DROME]	27.61	41.14	4	11	11	13	316	35.9	6.8
Q9VS34	60S ribosomal protein L18 OS=Drosophila melanogaster GN=RpL18 PE=1 SV=1 - [RL18_DROME]	27.48	45.21	1	7	7	9	188	21.7	11.53
Q0E931	Dgp-1, isoform A OS=Drosophila melanogaster GN=Dgp-1 PE=1 SV=1 - [Q0E931_DROME]	27.41	14.2	1	7	7	9	669	72.5	9.13
Q9VQ78	LD16031p OS=Drosophila melanogaster GN=TBCD PE=1 SV=1 - [Q9VQ78_DROME]	27.4	8.58	1	7	7	9	1189	134.4	5.92
Q9W0H8	IP16409p OS=Drosophila melanogaster GN=scf PE=1 SV=2 - [Q9W0H8_DROME]	27.35	33.74	2	8	8	9	329	38	4.69
Q24186	40S ribosomal protein S5a OS=Drosophila melanogaster GN=RpS5a PE=1 SV=1 - [RS5A_DROME]	27.32	31.58	3	7	8	9	228	25.4	8.63
P02516	Heat shock protein 23 OS=Drosophila melanogaster GN=Hsp23 PE=2 SV=2 - [HSP23_DROME]	27.02	54.84	1	8	8	9	186	20.6	5.85
Q960D3	SD06613p OS=Drosophila melanogaster GN=vig2 PE=1 SV=1 - [Q960D3_DROME]	26.96	19.9	2	3	6	15	412	45.2	9.41
Q9VGS2	Translationally-controlled tumor protein homolog OS=Drosophila melanogaster GN=Tctp PE=1 SV=1 - [TCTP_DROME]	26.63	44.19	1	5	5	7	172	19.6	4.81
Q9VJZ6	CG6523 OS=Drosophila melanogaster GN=CG6523 PE=1 SV=1 - [Q9VJZ6_DROME]	26.6	46.76	1	7	7	7	216	23.6	4.86
Q9VXN4	Probable arginine--tRNA ligase, cytoplasmic OS=Drosophila melanogaster GN=Aats-arg PE=2 SV=1 - [SYRC_DROME]	26.56	17.29	1	10	10	11	665	75.5	7.44
P80455	40S ribosomal protein S12 OS=Drosophila melanogaster GN=RpS12 PE=1 SV=2 - [RS12_DROME]	26.43	48.92	1	6	6	9	139	15.2	6.38
Q9W2D9	Eukaryotic translation initiation factor 3 subunit K OS=Drosophila melanogaster GN=CG10306 PE=2 SV=1 - [EIF3K_DROME]	26.4	50	1	7	7	14	222	25.6	6.43
P48159	60S ribosomal protein L23 OS=Drosophila melanogaster GN=RpL23 PE=1 SV=2 - [RL23_DROME]	26.34	47.86	1	7	7	10	140	14.9	10.83
Q7KVX5	VAMP-associated protein of 33kDa ortholog A, isoform A OS=Drosophila melanogaster GN=Vap33 PE=1 SV=1 - [Q7KVX5_DROME]	26.21	56.17	2	10	10	10	235	26.8	8.38
P13469	DNA-binding protein modulo OS=Drosophila melanogaster GN=mod PE=1 SV=2 - [MODU_DROME]	26.14	25.46	1	10	10	13	542	60.3	5.43
Q9NCC3	Sorting nexin OS=Drosophila melanogaster GN=SH3PX1 PE=1 SV=1 - [Q9NCC3_DROME]	26.04	13.1	1	8	8	9	565	63.1	6.77
Q94920	Voltage-dependent anion-selective channel OS=Drosophila melanogaster GN=porin PE=1 SV=3 - [VDAC_DROME]	25.96	44.68	1	8	8	9	282	30.5	6.96
Q8INM3	Protein slender lobes OS=Drosophila melanogaster GN=sle PE=1 SV=1 - [SLE_DROME]	25.96	8.45	2	7	8	9	1420	158.6	5.24
A0A0B4K849	Hu li tai shao, isoform O OS=Drosophila melanogaster GN=hts PE=1 SV=1 - [A0A0B4K849_DROME]	25.93	18.72	4	10	10	12	716	79	6.84
Q9VFF0	GH01077p OS=Drosophila melanogaster GN=UQCR-C1 PE=1 SV=2 - [Q9VFF0_DROME]	25.88	22.55	1	9	9	12	470	51.8	6
Q24572	Probable histone-binding protein Caf1 OS=Drosophila melanogaster GN=Caf1 PE=1 SV=1 - [CAF1_DROME]	25.8	28.6	2	9	9	10	430	48.6	4.89
M9NDA6	Lasp, isoform C OS=Drosophila melanogaster GN=Lasp PE=4 SV=1 - [M9NDA6_DROME]	25.77	15.72	3	7	7	9	636	71.8	8.41
Q9VGA0	Glutathione S transferase D9, isoform A OS=Drosophila melanogaster GN=GstD9 PE=1 SV=1 - [Q9VGA0_DROME]	25.75	36.24	1	7	7	10	218	25.4	5.34
Q8T4G5	CG6512, isoform A OS=Drosophila melanogaster GN=CG6512 PE=1 SV=1 - [Q8T4G5_DROME]	25.59	15.74	2	9	9	12	826	89.6	8.95
Q76NQ0	Dolichyl-diphosphooligosaccharide--protein glycosyltransferase subunit 1 OS=Drosophila melanogaster GN=CG33303 PE=1 SV=1 - [Q76NQ0_DROME]	25.55	26.64	1	9	9	11	458	51.7	8.05
Q9VKW1	CG5168, isoform A OS=Drosophila melanogaster GN=CG5168 PE=1 SV=1 - [Q9VKW1_DROME]	25.53	29.66	1	9	9	12	408	46.2	7.37
Q9W3Y3	CG3226 OS=Drosophila melanogaster GN=CG3226 PE=1 SV=1 - [Q9W3Y3_DROME]	25.53	29.57	1	5	5	8	230	25.8	6.96
Q7KUT2	Lon protease homolog, mitochondrial OS=Drosophila melanogaster GN=Lon PE=1 SV=1 - [LONM_DROME]	25.52	10.45	1	7	7	9	1024	115	7.59
Q7K3M5	DHX15 ortholog, isoform A OS=Drosophila melanogaster GN=Dhx15 PE=1 SV=1 - [Q7K3M5_DROME]	25.43	17.01	1	7	7	10	729	82.6	7.06
A0A0B4LFA6	Regulatory particle non-ATPase 13, isoform G OS=Drosophila melanogaster GN=Rpn13 PE=1 SV=1 - [A0A0B4LFA6_DROME]	25.33	32.08	2	8	8	14	424	45.5	5.96
Q9VVC5	Neural conserved at 73EF, isoform A OS=Drosophila melanogaster GN=Nc73EF PE=1 SV=2 - [Q9VVC5_DROME]	25.32	10.52	3	9	9	9	1008	112.5	6.89
Q9VBP9	Nuclear protein localization protein 4 homolog OS=Drosophila melanogaster GN=Npl4 PE=1 SV=3 - [NPL4_DROME]	25.29	16.72	1	9	9	11	652	73.3	7.24
P25843	Profilin OS=Drosophila melanogaster GN=chic PE=1 SV=1 - [PROF_DROME]	25.18	37.3	1	2	2	16	126	13.7	5.41
Q9VAC1	CG7920, isoform A OS=Drosophila melanogaster GN=CG7920 PE=1 SV=1 - [Q9VAC1_DROME]	25.08	26.83	1	8	8	13	477	51.8	8.12
Q9XZ11	CG7139 OS=Drosophila melanogaster GN=CG7139 PE=1 SV=1 - [Q9XZ11_DROME]	24.94	12.69	1	10	10	10	969	109.3	6.38
P36241	60S ribosomal protein L19 OS=Drosophila melanogaster GN=RpL19 PE=1 SV=2 - [RL19_DROME]	24.82	31.53	1	9	9	10	203	24	11
A0A0C4DHG5	B52, isoform O OS=Drosophila melanogaster GN=B52 PE=4 SV=1 - [A0A0C4DHG5_DROME]	24.79	23.1	2	9	9	11	355	40.4	11.43
Q9VCC0	Cysteine and histidine-rich domain-containing protein OS=Drosophila melanogaster GN=CHORD PE=1 SV=1 - [CHRD1_DROME]	24.68	32.2	1	8	8	9	354	40.2	6.11
Q9VL18	Probable elongation factor 1-delta OS=Drosophila melanogaster GN=eEF1delta PE=1 SV=1 - [EF1D_DROME]	24.55	31.25	1	7	7	8	256	28.9	4.87
A1Z6L9	FI21274p1 OS=Drosophila melanogaster GN=Trap1 PE=1 SV=1 - [A1Z6L9_DROME]	24.52	17.22	1	7	8	9	691	77.9	7.59
Q9VA97	CG1983, isoform A OS=Drosophila melanogaster GN=CG1983 PE=1 SV=2 - [Q9VA97_DROME]	24.4	39.76	1	8	8	9	254	28.3	7.28
Q9VNE9	60S ribosomal protein L13a OS=Drosophila melanogaster GN=RpL13A PE=1 SV=1 - [RL13A_DROME]	24.37	25.37	2	5	5	10	205	23.6	11.03
B7Z0X1	Serine hydroxymethyltransferase OS=Drosophila melanogaster GN=CG3011 PE=1 SV=1 - [B7Z0X1_DROME]	24.3	13.06	2	4	4	20	467	51	7.72
P02518	Heat shock protein 27 OS=Drosophila melanogaster GN=Hsp27 PE=1 SV=2 - [HSP27_DROME]	24.23	45.07	1	6	6	7	213	23.6	7.44
Q7JXC4	CG6459 protein OS=Drosophila melanogaster GN=P32 PE=1 SV=1 - [Q7JXC4_DROME]	24.22	46.01	1	7	7	9	263	29	5.08
Q9VLX0	Lysine ketoglutarate reductase/saccharopine dehydrogenase, isoform A OS=Drosophila melanogaster GN=LKRSDH PE=1 SV=2 - [Q9VLX0_DROME]	24.21	11.64	1	7	8	9	928	103.1	6.79
Q9V5C6	Proteasome subunit alpha type-3 OS=Drosophila melanogaster GN=Prosalpha7 PE=1 SV=1 - [PSA3_DROME]	24.08	44.27	1	9	10	10	253	27.7	5.69
Q9V9R2	Cullin 2, isoform A OS=Drosophila melanogaster GN=Cul2 PE=1 SV=3 - [Q9V9R2_DROME]	24.05	13.94	1	8	8	8	753	87.3	6.92
P46150	Moesin/ezrin/radixin homolog 1 OS=Drosophila melanogaster GN=Moe PE=1 SV=2 - [MOEH_DROME]	24.04	17.47	3	9	9	11	578	68.1	5.99
Q9V3Y2	Anamorsin homolog OS=Drosophila melanogaster GN=CIAPIN1 PE=2 SV=1 - [DRE2_DROME]	24.01	45.56	1	7	7	7	248	27.1	5.21
Q9GYU8	Nuclear pore complex protein Nup88 OS=Drosophila melanogaster GN=mbo PE=1 SV=2 - [NUP88_DROME]	23.8	17.66	1	8	8	11	702	78.6	5.91
Q7KUA4	LD22577p OS=Drosophila melanogaster GN=Uba2 PE=1 SV=1 - [Q7KUA4_DROME]	23.75	16.29	1	8	8	8	700	77.6	5.02
P52029	Glucose-6-phosphate isomerase OS=Drosophila melanogaster GN=Pgi PE=2 SV=2 - [G6PI_DROME]	23.73	13.44	1	5	5	9	558	62.3	7.12
Q86DS1	Hsc70-interacting protein 2 OS=Drosophila melanogaster GN=HIP-R PE=1 SV=2 - [F10A2_DROME]	23.64	22.28	1	7	7	9	377	41	5.35
Q9VIX3	Paxillin, isoform B OS=Drosophila melanogaster GN=Pax PE=1 SV=2 - [Q9VIX3_DROME]	23.52	18.88	5	5	5	11	556	61.9	6.7
Q7K221	Glutamate oxaloacetate transaminase 1, isoform A OS=Drosophila melanogaster GN=Got1 PE=1 SV=1 - [Q7K221_DROME]	23.5	25.48	2	8	8	9	416	46.1	7.53
Q95WY3	FI04781p OS=Drosophila melanogaster GN=Nop56 PE=1 SV=1 - [Q95WY3_DROME]	23.29	22.78	1	7	8	10	496	54.8	9.28
P21914	Succinate dehydrogenase [ubiquinone] iron-sulfur subunit, mitochondrial OS=Drosophila melanogaster GN=SdhB PE=2 SV=2 - [SDHB_DROME]	23.27	28.96	2	8	8	9	297	33.7	8.66
Q9V3J4	Sec13 ortholog, isoform A OS=Drosophila melanogaster GN=Sec13 PE=1 SV=1 - [Q9V3J4_DROME]	23.26	21.07	1	7	7	9	356	39.5	6.25
Q9VFQ9	Dipeptidase B, isoform A OS=Drosophila melanogaster GN=Dip-B PE=1 SV=2 - [Q9VFQ9_DROME]	23.18	20.47	1	7	7	9	508	55.5	6.76
A1Z6X6	Glyoxalase 1 OS=Drosophila melanogaster GN=Glo1 PE=1 SV=1 - [A1Z6X6_DROME]	23	46.59	1	6	6	8	176	20	6.55
Q9V3G7	26S proteasome non-ATPase regulatory subunit 6 OS=Drosophila melanogaster GN=Rpn7 PE=2 SV=1 - [PSMD6_DROME]	22.97	30.08	1	8	8	8	389	45.4	6.48
P41094	40S ribosomal protein S18 OS=Drosophila melanogaster GN=RpS18 PE=1 SV=1 - [RS18_DROME]	22.95	50.66	1	8	8	11	152	17.6	10.48
Q9VPN5	Hsp70/Hsp90 organizing protein homolog OS=Drosophila melanogaster GN=Hop PE=1 SV=1 - [Q9VPN5_DROME]	22.9	22.86	1	9	9	10	490	55.7	6.81
Q9VEH0	Aluminum tubes, isoform A OS=Drosophila melanogaster GN=alt PE=1 SV=1 - [Q9VEH0_DROME]	22.82	9.14	2	5	5	11	842	95	7.09
Q7KN85	ATP-citrate synthase OS=Drosophila melanogaster GN=ATPCL PE=1 SV=1 - [Q7KN85_DROME]	22.64	8.27	3	5	5	7	1112	121.3	7.31
Q24478	Centrosome-associated zinc finger protein CP190 OS=Drosophila melanogaster GN=Cp190 PE=1 SV=2 - [CP190_DROME]	22.57	13.78	1	8	8	12	1096	121.6	4.67
P02517	Heat shock protein 26 OS=Drosophila melanogaster GN=Hsp26 PE=1 SV=2 - [HSP26_DROME]	22.48	59.13	1	8	8	10	208	23	7.56
Q9VJ26	EF-hand domain-containing protein D2 homolog OS=Drosophila melanogaster GN=Swip-1 PE=2 SV=1 - [EFHD2_DROME]	22.44	35.94	1	6	6	8	217	25.1	5.14
O96827	Probable elongation factor 1-beta OS=Drosophila melanogaster GN=Ef1beta PE=1 SV=3 - [EF1B_DROME]	22.32	27.93	1	4	4	8	222	24.2	4.58
Q9VY78	Chloride intracellular channel, isoform A OS=Drosophila melanogaster GN=Clic PE=1 SV=1 - [Q9VY78_DROME]	22.27	33.85	1	7	7	9	260	30.2	6.29
Q9VH07	RuvB-like helicase 1 OS=Drosophila melanogaster GN=pont PE=1 SV=1 - [RUVB1_DROME]	22.22	26.75	1	7	7	9	456	50.2	7.34
A0A0B4K661	Tropomyosin 1, isoform Q OS=Drosophila melanogaster GN=Tm1 PE=1 SV=1 - [A0A0B4K661_DROME]	22.14	29.2	7	7	7	11	250	29.2	4.87
Q961C3	CG8478, isoform B OS=Drosophila melanogaster GN=CG8478 PE=1 SV=1 - [Q961C3_DROME]	22.07	16.29	3	6	6	8	571	62.4	9.51
A0A0B4KH34	Annexin OS=Drosophila melanogaster GN=AnxB9 PE=1 SV=1 - [A0A0B4KH34_DROME]	21.59	25	2	8	8	9	324	35.9	5.06
P12881	Proteasome subunit alpha type-1 OS=Drosophila melanogaster GN=Prosalpha6 PE=1 SV=1 - [PSA1_DROME]	21.53	40.14	1	7	7	7	279	31	6.55
Q9VH81	GH12714p OS=Drosophila melanogaster GN=PpD3 PE=1 SV=1 - [Q9VH81_DROME]	21.4	17.5	1	6	6	7	520	59.2	6.23
Q9TVM2	Exportin-1 OS=Drosophila melanogaster GN=emb PE=1 SV=1 - [XPO1_DROME]	21.36	9.03	1	7	8	8	1063	122.7	5.87
Q9VMU4	60S ribosomal protein L37a OS=Drosophila melanogaster GN=RpL37A PE=1 SV=3 - [RL37A_DROME]	21.32	29.35	1	2	2	7	92	10.3	10.61
O46050	EG:152A3.1 protein OS=Drosophila melanogaster GN=Nmd3 PE=1 SV=1 - [O46050_DROME]	21.17	20.92	1	7	7	9	521	59.1	6.06
M9PE40	Ubiquitin carboxyl-terminal hydrolase OS=Drosophila melanogaster GN=Uch PE=3 SV=1 - [M9PE40_DROME]	21.16	32.14	2	5	5	9	224	25.4	5.49
Q9W1B9	GEO07602p1 OS=Drosophila melanogaster GN=RpL12 PE=1 SV=1 - [Q9W1B9_DROME]	21.09	50.3	1	6	6	7	165	17.7	9.07
Q8T8R1	CCHC-type zinc finger protein CG3800 OS=Drosophila melanogaster GN=CG3800 PE=1 SV=1 - [Y3800_DROME]	21.07	27.88	1	3	3	6	165	17.6	8.65
Q9V3C0	ATP-dependent RNA helicase abstrakt OS=Drosophila melanogaster GN=abs PE=1 SV=1 - [DDX41_DROME]	21.04	18.58	1	7	8	8	619	69.4	6.8
P19889	60S acidic ribosomal protein P0 OS=Drosophila melanogaster GN=RpLP0 PE=1 SV=1 - [RLA0_DROME]	21.04	28.08	1	6	6	7	317	34.2	6.95
Q9W1F4	THO complex subunit 5 OS=Drosophila melanogaster GN=thoc5 PE=1 SV=2 - [THOC5_DROME]	20.97	12.01	1	7	7	7	616	70.8	8.44
M9NFP2	Ectoderm-expressed 4, isoform J OS=Drosophila melanogaster GN=Ect4 PE=1 SV=1 - [M9NFP2_DROME]	20.87	12.09	7	10	10	15	1059	115.7	6.33
Q94522	Succinate--CoA ligase [ADP/GDP-forming] subunit alpha, mitochondrial OS=Drosophila melanogaster GN=Scsalpha PE=2 SV=3 - [SUCA_DROME]	20.82	24.7	1	6	6	7	328	34.4	8.98
O17445	60S ribosomal protein L15 OS=Drosophila melanogaster GN=RpL15 PE=1 SV=1 - [RL15_DROME]	20.68	28.43	1	6	6	8	204	24.3	11.47
A1Z7J7	Sec31 ortholog, isoform A OS=Drosophila melanogaster GN=Sec31 PE=1 SV=1 - [A1Z7J7_DROME]	20.62	7.58	4	5	5	5	1240	135.9	6.14
P48809	Heterogeneous nuclear ribonucleoprotein 27C OS=Drosophila melanogaster GN=Hrb27C PE=1 SV=2 - [RB27C_DROME]	20.57	24.47	1	7	7	8	421	44.7	6.8
Q24319	Dolichyl-diphosphooligosaccharide--protein glycosyltransferase 48 kDa subunit OS=Drosophila melanogaster GN=Ost48 PE=2 SV=2 - [OST48_DROME]	20.53	27.84	1	7	7	7	449	49.9	5.59
A1Z9A8	Protein PTCD3 homolog, mitochondrial OS=Drosophila melanogaster GN=CG4679 PE=2 SV=1 - [PTCD3_DROME]	20.52	13.65	1	6	6	6	652	74.2	5.92
O01666	ATP synthase subunit gamma, mitochondrial OS=Drosophila melanogaster GN=ATPsyngamma PE=2 SV=2 - [ATPG_DROME]	20.47	34.68	1	8	8	8	297	32.9	9.22
P54353	Putative peptidyl-prolyl cis-trans isomerase dodo OS=Drosophila melanogaster GN=dod PE=2 SV=3 - [DOD_DROME]	20.31	50	1	6	6	6	166	18.4	7.44
M9PD08	Ef1alpha-like factor, isoform C OS=Drosophila melanogaster GN=Elf PE=1 SV=1 - [M9PD08_DROME]	20.25	23.43	2	9	9	10	495	55.3	7.2
Q9VBT1	Uncharacterized protein OS=Drosophila melanogaster GN=CG31098 PE=1 SV=2 - [Q9VBT1_DROME]	20.22	23.26	1	7	7	9	417	47.9	5.64
O46231	FI18705p1 OS=Drosophila melanogaster GN=tmod PE=1 SV=1 - [O46231_DROME]	20.21	24.52	11	8	8	9	367	41.4	5.2
P48588	40S ribosomal protein S25 OS=Drosophila melanogaster GN=RpS25 PE=1 SV=3 - [RS25_DROME]	20.18	34.19	1	5	5	10	117	13.2	10.27
Q95U54	GH06271p OS=Drosophila melanogaster GN=Mms19 PE=1 SV=1 - [Q95U54_DROME]	20.15	8.13	1	6	6	7	959	107	5.91
Q9VTU4	Eukaryotic translation initiation factor 3 subunit L OS=Drosophila melanogaster GN=CG5642 PE=2 SV=1 - [EIF3L_DROME]	20.15	14.84	1	9	9	10	539	63.2	5.96
Q9VNI8	Hpr1 OS=Drosophila melanogaster GN=Hpr1 PE=1 SV=1 - [Q9VNI8_DROME]	20.12	15.55	1	8	8	8	701	80.7	5.05
Q9VWG3	40S ribosomal protein S10b OS=Drosophila melanogaster GN=RpS10b PE=1 SV=2 - [RS10B_DROME]	20.11	41.25	1	5	5	8	160	17.9	9.8
Q9VH72	CG9471, isoform A OS=Drosophila melanogaster GN=CG9471-RA PE=1 SV=1 - [Q9VH72_DROME]	20.1	35.29	1	5	5	6	204	22.7	7.49
Q9VXR5	CG9281, isoform B OS=Drosophila melanogaster GN=CG9281 PE=1 SV=1 - [Q9VXR5_DROME]	20.05	15.38	1	7	7	9	611	69.5	7.53
Q9VJD1	Glucosidase 2 beta subunit, isoform A OS=Drosophila melanogaster GN=GCS2beta PE=1 SV=1 - [Q9VJD1_DROME]	20.04	12.41	1	6	6	6	548	61.5	4.46
Q9VYV3	Thioredoxin domain-containing protein 5 homolog OS=Drosophila melanogaster GN=prtp PE=1 SV=2 - [TXND5_DROME]	19.94	19.71	1	7	7	7	416	46.6	5.27
P84029	Cytochrome c-2 OS=Drosophila melanogaster GN=Cyt-c-p PE=1 SV=2 - [CYC2_DROME]	19.91	31.48	1	4	4	7	108	11.7	9.57
Q8IPE8	Mitochondrial trifunctional protein alpha subunit, isoform B OS=Drosophila melanogaster GN=Mtpalpha PE=1 SV=1 - [Q8IPE8_DROME]	19.89	15.32	2	7	7	7	744	79.6	8.85
Q9VK59	CG5787, isoform A OS=Drosophila melanogaster GN=CG5787 PE=1 SV=2 - [Q9VK59_DROME]	19.85	8.32	1	5	5	6	950	100.2	9.74
Q7KTS4	Histone deacetylase OS=Drosophila melanogaster GN=HDAC3 PE=1 SV=1 - [Q7KTS4_DROME]	19.79	33.33	1	9	9	11	438	49.6	5.41
A4V4J0	Shibire, isoform C OS=Drosophila melanogaster GN=shi PE=1 SV=1 - [A4V4J0_DROME]	19.72	9.76	7	5	5	7	830	93	8.24
P54622	Single-stranded DNA-binding protein, mitochondrial OS=Drosophila melanogaster GN=mtSSB PE=1 SV=2 - [SSBP_DROME]	19.7	56.85	1	7	7	8	146	16.4	9.85
A1Z934	CG8778 OS=Drosophila melanogaster GN=CG8778 PE=1 SV=1 - [A1Z934_DROME]	19.63	27.76	1	7	7	8	299	31.9	8.22
X2JD07	RNA cytidine acetyltransferase OS=Drosophila melanogaster GN=l(1)G0020 PE=1 SV=1 - [X2JD07_DROME]	19.62	8.89	2	5	5	7	967	108.3	8.13
P41126	60S ribosomal protein L13 OS=Drosophila melanogaster GN=RpL13 PE=1 SV=1 - [RL13_DROME]	19.52	27.98	1	7	8	9	218	24.9	10.99
P36872	Protein phosphatase PP2A 55 kDa regulatory subunit OS=Drosophila melanogaster GN=tws PE=2 SV=1 - [2ABA_DROME]	19.5	14.23	1	5	5	6	499	56.9	7.09
M9PB45	Uncharacterized protein, isoform B OS=Drosophila melanogaster GN=CG14005 PE=4 SV=1 - [M9PB45_DROME]	19.47	15.56	2	4	4	9	315	36	9.11
Q9U3Z7	NHP2-like protein 1 homolog OS=Drosophila melanogaster GN=hoip PE=2 SV=1 - [NH2L1_DROME]	19.46	38.58	1	3	3	5	127	13.9	7.09
Q9VBK9	CG5913 OS=Drosophila melanogaster GN=CG5913 PE=1 SV=1 - [Q9VBK9_DROME]	19.38	9.69	1	2	2	5	454	49.9	9.7
Q9VL78	FK506-binding protein 59 OS=Drosophila melanogaster GN=FKBP59 PE=1 SV=1 - [FKB59_DROME]	19.37	18.68	1	6	6	7	439	48.8	5.41
Q9Y0Y5	BcDNA.LD29885 OS=Drosophila melanogaster GN=epsilonCOP PE=1 SV=1 - [Q9Y0Y5_DROME]	19.13	22.22	1	5	5	6	306	34.6	4.87
P40320	S-adenosylmethionine synthase OS=Drosophila melanogaster GN=Sam-S PE=2 SV=2 - [METK_DROME]	19.09	23.77	3	6	6	7	408	44.7	6.54
Q8IMF0	Uncharacterized protein, isoform B OS=Drosophila melanogaster GN=CG31601 PE=4 SV=2 - [Q8IMF0_DROME]	19.09	8.54	1	5	5	7	726	82.4	8.47
Q9V359	Vacuolar protein sorting-associated protein 28 homolog OS=Drosophila melanogaster GN=Vps28 PE=1 SV=1 - [VPS28_DROME]	19.08	28.1	1	6	6	10	210	24.5	4.96
Q7KSQ0	LD46175p OS=Drosophila melanogaster GN=sea PE=1 SV=1 - [Q7KSQ0_DROME]	19.07	15.14	1	3	3	6	317	34.1	9.42
Q9W4H6	Pyruvate dehydrogenase E1 component subunit alpha OS=Drosophila melanogaster GN=l(1)G0334 PE=1 SV=2 - [Q9W4H6_DROME]	18.98	13.03	3	4	4	9	399	43.9	7.68
Q9VEJ0	Peroxiredoxin 3 OS=Drosophila melanogaster GN=Prx3 PE=1 SV=2 - [Q9VEJ0_DROME]	18.97	25.21	1	7	7	7	234	26.4	7.49
P91926	AP-2 complex subunit alpha OS=Drosophila melanogaster GN=AP-2alpha PE=1 SV=1 - [AP2A_DROME]	18.93	8.4	1	5	5	7	940	105.6	7.18
Q0E924	LD46344p OS=Drosophila melanogaster GN=Phb2 PE=1 SV=2 - [Q0E924_DROME]	18.91	27.76	3	7	7	7	299	33	9.54
Q9VGW7	Arginine methyltransferase 1 OS=Drosophila melanogaster GN=Art1 PE=1 SV=1 - [Q9VGW7_DROME]	18.91	21.54	1	6	6	6	376	42.8	5.15
O18388	Importin subunit beta OS=Drosophila melanogaster GN=Fs(2)Ket PE=2 SV=2 - [IMB_DROME]	18.86	9.62	1	4	4	4	884	98.6	5.03
Q94513	Boundary element associated factor OS=Drosophila melanogaster GN=BEAF-32 PE=1 SV=1 - [Q94513_DROME]	18.85	22.34	2	4	4	9	282	31.8	6.54
A1Z7P1	Phosphomannomutase 45A OS=Drosophila melanogaster GN=Pmm45A PE=1 SV=1 - [A1Z7P1_DROME]	18.83	18.78	1	8	8	9	623	69.9	5.45
O18332	FI01544p OS=Drosophila melanogaster GN=Rab1 PE=1 SV=1 - [O18332_DROME]	18.66	26.83	3	3	5	7	205	22.7	5.47
P56538	Eukaryotic translation initiation factor 6 OS=Drosophila melanogaster GN=eIF6 PE=2 SV=3 - [IF6_DROME]	18.64	41.22	1	4	4	5	245	26.5	4.73
Q8SWU7	Obg-like ATPase 1 OS=Drosophila melanogaster GN=CG1354 PE=1 SV=1 - [OLA1_DROME]	18.57	26.95	1	6	6	6	397	44.9	6.71
Q24276	Hsp90 co-chaperone Cdc37 OS=Drosophila melanogaster GN=Cdc37 PE=1 SV=1 - [CDC37_DROME]	18.45	14.91	1	6	6	6	389	45.1	5.06
P24156	Protein l(2)37Cc OS=Drosophila melanogaster GN=l(2)37Cc PE=2 SV=2 - [L2CC_DROME]	18.44	30.8	1	6	6	6	276	30.4	5.73
Q9VHW4	FI21225p1 OS=Drosophila melanogaster GN=unc-45 PE=1 SV=1 - [Q9VHW4_DROME]	18.42	8.76	1	5	5	5	947	105	5.78
P55841	60S ribosomal protein L14 OS=Drosophila melanogaster GN=RpL14 PE=1 SV=1 - [RL14_DROME]	18.4	34.94	1	8	8	10	166	19.2	11.18
O18334	Ras-related protein Rab6 OS=Drosophila melanogaster GN=Rab6 PE=1 SV=1 - [RAB6_DROME]	18.39	36.54	1	5	6	7	208	23.5	5.36
Q9W229	40S ribosomal protein S24 OS=Drosophila melanogaster GN=RpS24 PE=1 SV=1 - [Q9W229_DROME]	18.38	33.59	1	3	3	7	131	15	11.22
Q9V3H2	26S proteasome non-ATPase regulatory subunit 14 OS=Drosophila melanogaster GN=Rpn11 PE=1 SV=1 - [PSDE_DROME]	18.36	28.57	1	4	4	7	308	34.4	6.13
P02255	Histone H1 OS=Drosophila melanogaster GN=His1 PE=1 SV=1 - [H1_DROME]	18.34	14.06	5	5	5	7	256	26.3	10.54
Q9W3J4	CG2129 OS=Drosophila melanogaster GN=CG2129 PE=2 SV=1 - [Q9W3J4_DROME]	18.34	11.18	1	4	4	7	465	53.3	7.39
Q7K1U0	Activity-regulated cytoskeleton associated protein 1 OS=Drosophila melanogaster GN=Arc1 PE=1 SV=1 - [Q7K1U0_DROME]	18.17	36.61	1	6	6	10	254	28.9	6.47
Q9VZ69	IGF-II mRNA-binding protein OS=Drosophila melanogaster GN=Imp PE=1 SV=2 - [Q9VZ69_DROME]	18.09	14.49	5	6	6	6	566	62.1	9.61
P41375	Eukaryotic translation initiation factor 2 subunit 2 OS=Drosophila melanogaster GN=eIF-2beta PE=1 SV=1 - [IF2B_DROME]	18.08	19.55	1	4	4	5	312	35.2	5.77
A0A0B4LFB8	Optic atrophy 1 ortholog, isoform D OS=Drosophila melanogaster GN=Opa1 PE=1 SV=1 - [A0A0B4LFB8_DROME]	17.87	11.29	5	8	8	8	930	106.9	8.9
Q7K5K3	GH08474p OS=Drosophila melanogaster GN=CG11876 PE=1 SV=1 - [Q7K5K3_DROME]	17.84	20	1	6	6	6	365	39.3	7.8
Q9W401	Probable citrate synthase, mitochondrial OS=Drosophila melanogaster GN=kdn PE=2 SV=1 - [CISY_DROME]	17.82	17.24	1	5	5	6	464	51.5	8.81
Q9VKJ3	Nuclear pore complex protein Nup160 homolog OS=Drosophila melanogaster GN=Nup160 PE=1 SV=1 - [NU160_DROME]	17.79	5.1	1	4	4	11	1411	160.2	5.36
Q9VSA3	Probable medium-chain specific acyl-CoA dehydrogenase, mitochondrial OS=Drosophila melanogaster GN=CG12262 PE=2 SV=1 - [ACADM_DROME]	17.68	16.47	1	6	6	6	419	45.8	7.94
P25161	Probable 26S proteasome non-ATPase regulatory subunit 3 OS=Drosophila melanogaster GN=Rpn3 PE=2 SV=1 - [PSMD3_DROME]	17.57	13.97	1	6	6	6	494	56	9
Q9VY91	LD21074p OS=Drosophila melanogaster GN=Pdcd4 PE=1 SV=2 - [Q9VY91_DROME]	17.57	12.38	1	4	4	6	509	56.3	5.97
A0A0B4K891	CG8963, isoform E OS=Drosophila melanogaster GN=CG8963 PE=1 SV=1 - [A0A0B4K891_DROME]	17.55	14.81	2	5	5	6	520	58.3	5.55
P08645	Ras-like protein 3 OS=Drosophila melanogaster GN=R PE=2 SV=2 - [RAS3_DROME]	17.54	28.8	1	5	5	8	184	20.8	6.68
Q9VN50	Eukaryotic translation initiation factor 3 subunit F-1 OS=Drosophila melanogaster GN=eIF3-S5-1 PE=2 SV=1 - [EI3F1_DROME]	17.54	31.79	1	6	6	7	280	31.1	6.52
A1ZA22	eIF2B-gamma OS=Drosophila melanogaster GN=eIF2B-gamma PE=1 SV=1 - [A1ZA22_DROME]	17.47	18.68	1	6	6	10	455	50.6	7.55
Q9VHI8	Uncharacterized protein, isoform A OS=Drosophila melanogaster GN=CG11980 PE=1 SV=2 - [Q9VHI8_DROME]	17.46	17.39	3	5	5	6	345	39.2	6.54
A0A126GUM8	Lingerer, isoform L OS=Drosophila melanogaster GN=lig PE=1 SV=1 - [A0A126GUM8_DROME]	17.41	6.9	7	5	5	14	1261	127.4	6.89
Q9W379	LD37736p OS=Drosophila melanogaster GN=Zpr1 PE=1 SV=1 - [Q9W379_DROME]	17.4	21.01	1	7	7	10	457	51.3	4.74
O77430	EG:115C2.4 protein OS=Drosophila melanogaster GN=SkpA PE=1 SV=1 - [O77430_DROME]	17.34	32.1	1	5	5	7	162	18.6	4.65
Q24439	ATP synthase subunit O, mitochondrial OS=Drosophila melanogaster GN=ATPsynO PE=2 SV=2 - [ATPO_DROME]	17.3	34.45	1	6	6	6	209	22.4	9.63
A1Z6H6	CG7791 OS=Drosophila melanogaster GN=CG7791 PE=1 SV=1 - [A1Z6H6_DROME]	17.25	11.59	1	6	6	6	699	80.2	6.87
Q9VDT5	Carboxypeptidase OS=Drosophila melanogaster GN=CG4572-RC PE=1 SV=1 - [Q9VDT5_DROME]	17.18	21.99	1	5	5	8	482	54.4	6.42
P48598	Eukaryotic translation initiation factor 4E OS=Drosophila melanogaster GN=eIF-4E PE=1 SV=1 - [IF4E_DROME]	17.09	41.31	1	6	6	6	259	29.2	6.24
P52295	Importin subunit alpha OS=Drosophila melanogaster GN=Pen PE=1 SV=2 - [IMA_DROME]	17.01	19.16	1	6	6	6	522	57.8	5.35
Q8SX57	LD44221p OS=Drosophila melanogaster GN=CG11005 PE=1 SV=1 - [Q8SX57_DROME]	16.89	22.57	1	4	4	5	257	26.9	7.09
Q9V460	Transcription elongation factor SPT5 OS=Drosophila melanogaster GN=Spt5 PE=1 SV=1 - [SPT5H_DROME]	16.86	10.85	1	8	8	10	1078	119.4	6.25
Q9VCK0	Eukaryotic translation initiation factor 3 subunit D-1 OS=Drosophila melanogaster GN=eIF-3p66 PE=1 SV=1 - [EI3D1_DROME]	16.83	13.04	1	6	6	6	560	63.8	7.02
Q9VRV1	Uncharacterized protein, isoform A OS=Drosophila melanogaster GN=CG10289 PE=1 SV=2 - [Q9VRV1_DROME]	16.83	9.18	3	5	6	12	991	111.1	4.49
A4V364	Syncrip, isoform F OS=Drosophila melanogaster GN=Syp PE=1 SV=1 - [A4V364_DROME]	16.78	7.94	15	3	3	7	529	59.4	8.07
Q7KN90	Cysteine--tRNA ligase, cytoplasmic OS=Drosophila melanogaster GN=Aats-cys PE=1 SV=1 - [SYCC_DROME]	16.75	14.98	1	7	7	8	741	84.2	6.3
P41092	60S ribosomal protein L27a OS=Drosophila melanogaster GN=RpL27A PE=1 SV=2 - [RL27A_DROME]	16.6	33.56	1	6	6	7	149	17	10.71
Q8IPF5	A kinase anchor protein 200, isoform B OS=Drosophila melanogaster GN=Akap200 PE=1 SV=1 - [Q8IPF5_DROME]	16.59	17.2	3	5	5	5	372	38.1	4.54
Q2QBM1	Malic enzyme OS=Drosophila melanogaster GN=Men PE=1 SV=1 - [Q2QBM1_DROME]	16.57	19.03	3	7	7	7	578	63.9	6.48
Q9VJY6	60S ribosomal protein L24 OS=Drosophila melanogaster GN=RpL24 PE=1 SV=1 - [RL24_DROME]	16.52	25.81	1	6	6	7	155	17.5	11.06
Q9VVU2	GEO07453p1 OS=Drosophila melanogaster GN=RpL26 PE=1 SV=1 - [Q9VVU2_DROME]	16.49	26.17	1	4	4	12	149	17.3	10.95
Q9VVA7	Tumor suppressor protein 101 OS=Drosophila melanogaster GN=TSG101 PE=1 SV=2 - [Q9VVA7_DROME]	16.43	17.65	1	5	5	5	408	45.2	6.37
Q9VRP2	Uncharacterized protein, isoform A OS=Drosophila melanogaster GN=CG10576 PE=1 SV=1 - [Q9VRP2_DROME]	16.4	20.72	1	5	5	5	391	42.7	7.11
Q27268	ATP-dependent RNA helicase WM6 OS=Drosophila melanogaster GN=Hel25E PE=1 SV=1 - [DX39B_DROME]	16.39	17.92	2	6	7	8	424	48.6	5.66
P46415	Alcohol dehydrogenase class-3 OS=Drosophila melanogaster GN=Fdh PE=1 SV=3 - [ADHX_DROME]	16.34	18.21	1	4	4	6	379	40.4	6.71
Q9V6X7	GDP-fucose protein O-fucosyltransferase 1 OS=Drosophila melanogaster GN=O-fut1 PE=1 SV=1 - [OFUT1_DROME]	16.33	16.92	1	5	5	5	402	46.8	7.72
Q9VPY2	Phospholipase A2 activator protein, isoform A OS=Drosophila melanogaster GN=Plap PE=1 SV=1 - [Q9VPY2_DROME]	16.31	9.02	1	5	5	5	787	85.7	5.83
A1Z7K8	CG8235 OS=Drosophila melanogaster GN=AIMP1 PE=1 SV=1 - [A1Z7K8_DROME]	16.14	16.41	1	4	4	5	323	34.4	8.91
Q9W2U4	Serine/threonine-protein phosphatase 4 regulatory subunit 2 OS=Drosophila melanogaster GN=PPP4R2r PE=1 SV=2 - [PP4R2_DROME]	16.13	11.49	2	4	4	5	609	66.8	4.41
E1JGZ8	Leucine-rich repeat, isoform C OS=Drosophila melanogaster GN=LRR PE=1 SV=1 - [E1JGZ8_DROME]	16.06	6.02	4	5	5	7	1429	155	7.84
Q9XZJ4	Proteasome subunit alpha type-6 OS=Drosophila melanogaster GN=Prosalpha1 PE=1 SV=2 - [PSA6_DROME]	16.04	27.87	1	6	6	7	244	27.1	7.66
Q8SX89	Kugelkern, isoform A OS=Drosophila melanogaster GN=kuk PE=1 SV=1 - [Q8SX89_DROME]	16	13.86	1	4	6	7	570	60.1	5.48
P84040	Histone H4 OS=Drosophila melanogaster GN=His4 PE=1 SV=2 - [H4_DROME]	15.98	33.98	1	4	4	6	103	11.4	11.36
Q01604	Phosphoglycerate kinase OS=Drosophila melanogaster GN=Pgk PE=2 SV=2 - [PGK_DROME]	15.98	21.2	1	6	6	6	415	43.8	7.42
Q94518	Nascent polypeptide-associated complex subunit alpha OS=Drosophila melanogaster GN=Nacalpha PE=1 SV=2 - [NACA_DROME]	15.95	27.19	1	4	4	5	217	23	4.74
Q7K4Q5	Probable protein phosphatase CG10417 OS=Drosophila melanogaster GN=CG10417 PE=1 SV=1 - [Y0417_DROME]	15.94	8.91	1	4	4	5	662	72.3	4.58
Q9V438	Protein disulfide-isomerase A6 homolog OS=Drosophila melanogaster GN=CaBP1 PE=1 SV=1 - [PDIA6_DROME]	15.91	15.01	1	6	7	8	433	46.7	5.69
Q9VCH5	Nucleoporin 98-96kD, isoform A OS=Drosophila melanogaster GN=Nup98-96 PE=1 SV=3 - [Q9VCH5_DROME]	15.89	3.83	1	5	5	7	1960	210	6.52
Q7K012	Brahma associated protein 55kD OS=Drosophila melanogaster GN=Bap55 PE=1 SV=1 - [Q7K012_DROME]	15.87	12.94	1	4	4	6	425	47.3	5.49
Q9W5W8	CG9577 OS=Drosophila melanogaster GN=CG9577 PE=1 SV=2 - [Q9W5W8_DROME]	15.85	25	1	4	4	5	312	33.8	7.46
Q9VKB2	Ced-12 OS=Drosophila melanogaster GN=Ced-12 PE=1 SV=1 - [Q9VKB2_DROME]	15.84	9.81	1	6	6	6	724	82.9	6.19
Q9VUQ5	Protein argonaute-2 OS=Drosophila melanogaster GN=AGO2 PE=1 SV=3 - [AGO2_DROME]	15.83	9.8	2	6	6	6	1214	136.8	9.61
Q9VWD9	LD38919p OS=Drosophila melanogaster GN=Ubqn PE=1 SV=1 - [Q9VWD9_DROME]	15.82	14.63	1	5	5	6	547	58.8	5.11
P84051	Histone H2A OS=Drosophila melanogaster GN=His2A PE=1 SV=2 - [H2A_DROME]	15.8	54.84	3	4	4	6	124	13.4	10.73
Q9U9Q1	Replication factor C 38kD subunit, isoform A OS=Drosophila melanogaster GN=RfC38 PE=1 SV=1 - [Q9U9Q1_DROME]	15.76	15.17	1	5	5	6	356	40.8	8.4
Q9VWA1	Clathrin light chain OS=Drosophila melanogaster GN=Clc PE=2 SV=1 - [CLC_DROME]	15.75	20.55	1	6	6	7	219	23.8	4.78
Q9VH64	CG8507 OS=Drosophila melanogaster GN=CG8507 PE=1 SV=1 - [Q9VH64_DROME]	15.74	11.61	1	4	4	6	379	44.6	8.15
A0A0B4KI71	Microtubule-associated protein 205, isoform C OS=Drosophila melanogaster GN=Map205 PE=1 SV=1 - [A0A0B4KI71_DROME]	15.74	6.13	3	4	4	7	1109	118.1	4.83
Q9VEN1	Filamin-A OS=Drosophila melanogaster GN=cher PE=1 SV=2 - [FLNA_DROME]	15.72	3.48	5	6	6	6	2210	239	6.11
Q9VEK8	GH07711p OS=Drosophila melanogaster GN=sds22 PE=1 SV=1 - [Q9VEK8_DROME]	15.69	21.78	1	4	4	4	326	37.8	5.03
P48375	12 kDa FK506-binding protein OS=Drosophila melanogaster GN=FK506-bp2 PE=3 SV=2 - [FKB12_DROME]	15.61	62.04	1	5	5	5	108	11.7	8.13
Q9W1R3	Golgin-245 ortholog OS=Drosophila melanogaster GN=Golgin245 PE=1 SV=2 - [Q9W1R3_DROME]	15.58	4.1	1	5	5	5	1489	170	5.2
M9PE28	Tho2, isoform C OS=Drosophila melanogaster GN=tho2 PE=1 SV=1 - [M9PE28_DROME]	15.5	3.84	3	6	6	6	1641	188.4	8.79
Q9VXF9	AT13091p OS=Drosophila melanogaster GN=rngo PE=1 SV=1 - [Q9VXF9_DROME]	15.5	15.28	1	5	5	5	458	50.5	5.16
Q9W3F5	GH02722p OS=Drosophila melanogaster GN=CG12123 PE=2 SV=1 - [Q9W3F5_DROME]	15.47	24.77	1	7	7	7	218	25.9	9.33
Q9VVK7	NUCB1 OS=Drosophila melanogaster GN=NUCB1 PE=1 SV=3 - [Q9VVK7_DROME]	15.45	9.84	1	5	5	5	569	67.3	5.3
P04359	60S ribosomal protein L32 OS=Drosophila melanogaster GN=RpL32 PE=1 SV=3 - [RL32_DROME]	15.44	35.82	1	5	5	7	134	16	11.4
A0A0B4LEK8	Sec24AB ortholog, isoform C OS=Drosophila melanogaster GN=Sec24AB PE=1 SV=1 - [A0A0B4LEK8_DROME]	15.43	5.42	2	3	5	6	1162	127	7.62
P48149	40S ribosomal protein S15Aa OS=Drosophila melanogaster GN=RpS15Aa PE=1 SV=2 - [RS15A_DROME]	15.38	39.23	2	4	4	6	130	14.8	9.8
A1Z8D0	No child left behind OS=Drosophila melanogaster GN=nclb PE=1 SV=1 - [A1Z8D0_DROME]	15.36	15.03	1	5	5	5	459	51.4	4.39
Q9V773	Probable cytochrome P450 6a20 OS=Drosophila melanogaster GN=Cyp6a20 PE=2 SV=2 - [C6A20_DROME]	15.32	14.37	1	6	6	6	501	57.7	8.07
P52034	ATP-dependent 6-phosphofructokinase OS=Drosophila melanogaster GN=Pfk PE=2 SV=2 - [PFKA_DROME]	15.28	9.26	3	6	6	6	788	86.6	6.83
Q9VUZ0	Translocon-associated protein subunit beta OS=Drosophila melanogaster GN=SsRbeta PE=1 SV=2 - [Q9VUZ0_DROME]	15.27	34.74	1	3	3	4	190	21.2	8.72
P39018	40S ribosomal protein S19a OS=Drosophila melanogaster GN=RpS19a PE=1 SV=3 - [RS19A_DROME]	15.26	32.05	1	6	6	7	156	17.3	10.11
Q07327	Protein ROP OS=Drosophila melanogaster GN=Rop PE=2 SV=2 - [ROP_DROME]	15.21	12.4	1	5	5	6	597	67.8	6.7
Q9VF28	Actin-related protein 2/3 complex subunit 3 OS=Drosophila melanogaster GN=Arpc3A PE=1 SV=4 - [Q9VF28_DROME]	15.2	30.51	1	4	4	5	177	20.2	9.07
Q7JXZ2	Eip55E, isoform A OS=Drosophila melanogaster GN=Eip55E PE=1 SV=1 - [Q7JXZ2_DROME]	15.05	13.99	2	4	5	6	393	43	7.62
Q9XYZ5	DNA damage-binding protein 1 OS=Drosophila melanogaster GN=pic PE=1 SV=1 - [DDB1_DROME]	15.05	10.26	1	6	6	7	1140	126	5.36
Q9VH95	Uncharacterized protein CG16817 OS=Drosophila melanogaster GN=CG16817 PE=1 SV=1 - [YC17_DROME]	15.03	28.26	1	4	4	4	184	20.7	4.6
Q9Y162	BcDNA.GH02678 OS=Drosophila melanogaster GN=Vps4 PE=1 SV=1 - [Q9Y162_DROME]	15.01	17.42	1	8	8	8	442	49.6	6.96
Q8SX76	LD24646p OS=Drosophila melanogaster GN=pch2 PE=1 SV=1 - [Q8SX76_DROME]	14.99	20.9	1	5	5	7	421	46.5	5.69
Q9Y0Y2	Adenylosuccinate synthetase OS=Drosophila melanogaster GN=AdSS PE=2 SV=1 - [PURA_DROME]	14.96	17.45	1	4	4	8	447	48.9	6.84
Q7K4L8	CG7878 OS=Drosophila melanogaster GN=CG7878 PE=1 SV=1 - [Q7K4L8_DROME]	14.93	8.96	2	3	4	6	703	78.5	6.7
Q9VBU9	40S ribosomal protein S27 OS=Drosophila melanogaster GN=RpS27 PE=1 SV=1 - [Q9VBU9_DROME]	14.9	39.29	1	4	4	6	84	9.4	9.52
A1Z7K2	FI03455p OS=Drosophila melanogaster GN=CG30349-RA PE=1 SV=1 - [A1Z7K2_DROME]	14.83	13.06	1	4	4	4	620	68.3	5.94
P52304	Serine/threonine-protein kinase polo OS=Drosophila melanogaster GN=polo PE=1 SV=2 - [POLO_DROME]	14.79	12.15	1	5	5	6	576	66.9	8.88
M9PE74	No circadian temperature entrainment, isoform D OS=Drosophila melanogaster GN=nocte PE=1 SV=1 - [M9PE74_DROME]	14.59	3.77	2	4	4	6	2305	234.9	9.25
A1Z843	CG1371 OS=Drosophila melanogaster GN=CG1371 PE=1 SV=1 - [A1Z843_DROME]	14.58	8.09	1	6	6	6	1199	130.8	7.23
Q24253	AP complex subunit beta OS=Drosophila melanogaster GN=AP-1-2beta PE=1 SV=1 - [Q24253_DROME]	14.56	9.01	1	4	6	6	921	101.1	5.11
P54351	Vesicle-fusing ATPase 2 OS=Drosophila melanogaster GN=Nsf2 PE=2 SV=2 - [NSF2_DROME]	14.53	11.3	2	6	6	9	752	83.4	6.74
Q9V466	BcDNA.LD18761 OS=Drosophila melanogaster GN=Nup107 PE=1 SV=1 - [Q9V466_DROME]	14.48	9.47	1	5	6	8	845	97.3	5.94
O97102	Small ubiquitin-related modifier OS=Drosophila melanogaster GN=smt3 PE=1 SV=1 - [O97102_DROME]	14.47	32.22	1	3	3	6	90	10.1	5.45
Q9VZQ8	Glutathione peroxidase OS=Drosophila melanogaster GN=PHGPx PE=1 SV=1 - [Q9VZQ8_DROME]	14.46	29.59	3	5	5	7	169	18.7	7.83
Q7KU82	MIP20544p OS=Drosophila melanogaster GN=smid PE=1 SV=2 - [Q7KU82_DROME]	14.27	9.45	4	5	5	6	910	100.2	5.27
Q9VB05	ALG-2 interacting protein X OS=Drosophila melanogaster GN=ALiX PE=1 SV=1 - [Q9VB05_DROME]	14.22	7.18	1	5	5	7	836	92.5	5.45
Q9V436	26S proteasome regulatory complex subunit p30 OS=Drosophila melanogaster GN=Rpn12 PE=1 SV=1 - [Q9V436_DROME]	14.18	20.45	1	4	4	5	264	30.2	6.06
P42207	Septin-1 OS=Drosophila melanogaster GN=Sep1 PE=1 SV=1 - [SEPT1_DROME]	14.07	22.44	1	4	5	6	361	41.1	6.55
Q9VZS5	60S ribosomal protein L28 OS=Drosophila melanogaster GN=RpL28 PE=1 SV=1 - [RL28_DROME]	14.05	29.86	1	5	6	7	144	16	11.09
P02515	Heat shock protein 22 OS=Drosophila melanogaster GN=Hsp22 PE=1 SV=4 - [HSP22_DROME]	13.89	37.36	1	5	5	5	174	19.8	5.27
Q9W4X9	Centromere/kinetochore protein zw10 OS=Drosophila melanogaster GN=Zw10 PE=1 SV=2 - [ZW10_DROME]	13.86	9.43	1	4	4	4	721	82.2	5.31
Q9VRL0	Cytochrome c1, isoform A OS=Drosophila melanogaster GN=Cyt-c1 PE=1 SV=1 - [Q9VRL0_DROME]	13.77	23.45	1	5	5	5	307	33.7	8.53
Q9VD58	CG6439, isoform A OS=Drosophila melanogaster GN=CG6439 PE=1 SV=1 - [Q9VD58_DROME]	13.75	13.51	1	5	5	5	370	40.4	8.54
Q9VL70	HL08109p OS=Drosophila melanogaster GN=yip2 PE=1 SV=1 - [Q9VL70_DROME]	13.72	14.07	1	5	5	5	398	41.6	8.51
M9PGD7	Uncharacterized protein, isoform B OS=Drosophila melanogaster GN=CG10802 PE=1 SV=1 - [M9PGD7_DROME]	13.6	16.02	2	5	5	5	412	46.4	6.14
O18338	LD44762p OS=Drosophila melanogaster GN=Rab8 PE=1 SV=1 - [O18338_DROME]	13.52	24.64	4	2	4	6	207	23.7	8.48
Q9VPX5	Vacuolar protein sorting-associated protein 29 OS=Drosophila melanogaster GN=Vps29 PE=1 SV=1 - [Q9VPX5_DROME]	13.49	34.62	1	6	6	6	182	20.5	7.01
Q9VLM9	GH05949p OS=Drosophila melanogaster GN=CG17294 PE=1 SV=1 - [Q9VLM9_DROME]	13.4	32.55	1	4	4	5	255	28	5.95
P62152	Calmodulin OS=Drosophila melanogaster GN=Cam PE=1 SV=2 - [CALM_DROME]	13.37	38.26	1	4	4	5	149	16.8	4.22
Q9VH77	Mannose-6-phosphate isomerase OS=Drosophila melanogaster GN=CG8417 PE=1 SV=1 - [Q9VH77_DROME]	13.33	16.92	1	4	4	4	396	44.7	4.98
Q9VMW9	GDP-mannose 4,6 dehydratase OS=Drosophila melanogaster GN=Gmd PE=1 SV=2 - [GMDS_DROME]	13.26	15.19	2	3	5	5	395	44.8	7.3
Q9Y105	Probable glutamine--tRNA ligase OS=Drosophila melanogaster GN=Aats-gln PE=2 SV=1 - [SYQ_DROME]	13.22	6.43	1	5	5	5	778	87.5	7.21
A1Z7H3	Acyl-CoA synthetase long-chain, isoform C OS=Drosophila melanogaster GN=Acsl PE=1 SV=1 - [A1Z7H3_DROME]	13.16	9.19	4	4	4	4	707	79.4	8.44
Q9W289	Golgi matrix protein 130 kD ortholog OS=Drosophila melanogaster GN=GM130 PE=1 SV=2 - [Q9W289_DROME]	13.14	8.68	1	4	4	6	795	90.8	5.4
Q9VBS8	IP10876p OS=Drosophila melanogaster GN=CG31370-RB PE=1 SV=3 - [Q9VBS8_DROME]	13.12	9.34	1	3	3	4	396	46.3	5.33
Q9VNX4	Delta-1-Pyrroline-5-carboxylate dehydrogenase 1, isoform A OS=Drosophila melanogaster GN=P5CDh1 PE=1 SV=1 - [Q9VNX4_DROME]	13.04	9.41	1	4	4	4	574	63.6	8.22
P53034	Replication factor C subunit 2 OS=Drosophila melanogaster GN=RfC4 PE=2 SV=1 - [RFC2_DROME]	12.99	11.78	1	3	3	4	331	37.1	7.72
Q7K1Y4	Probable cytosolic iron-sulfur protein assembly protein Ciao1 OS=Drosophila melanogaster GN=Ciao1 PE=1 SV=1 - [CIAO1_DROME]	12.98	23.28	1	5	5	5	335	37	5.27
Q9VXG4	Annexin B11 OS=Drosophila melanogaster GN=AnxB11 PE=2 SV=2 - [ANX11_DROME]	12.94	11.15	1	5	5	5	511	56.2	7.15
Q9VAN7	Phosphoglycerate mutase OS=Drosophila melanogaster GN=Pglym78 PE=1 SV=2 - [Q9VAN7_DROME]	12.88	21.18	1	4	4	4	255	28.6	6.89
Q9VTZ4	LD02044p OS=Drosophila melanogaster GN=nst PE=1 SV=1 - [Q9VTZ4_DROME]	12.82	11.48	1	3	3	4	549	60.5	6.29
Q9VXI3	CG9911, isoform C OS=Drosophila melanogaster GN=CG9911 PE=1 SV=1 - [Q9VXI3_DROME]	12.8	12.27	2	4	4	4	375	43.3	5.87
Q27889	Serine/threonine-protein phosphatase 2B catalytic subunit 2 OS=Drosophila melanogaster GN=Pp2B-14D PE=1 SV=2 - [PP2B2_DROME]	12.8	8.77	4	5	5	5	570	63.1	5.88
P04388	Ras-like protein 2 OS=Drosophila melanogaster GN=Ras64B PE=1 SV=2 - [RAS2_DROME]	12.79	25.52	1	3	3	3	192	22.2	6.77
Q9VQF9	SNAPIN protein homolog OS=Drosophila melanogaster GN=Snapin PE=1 SV=1 - [SNAPN_DROME]	12.78	47.76	1	4	5	5	134	15	5.35
Q95RX5	LD03515p OS=Drosophila melanogaster GN=CG11984 PE=1 SV=1 - [Q95RX5_DROME]	12.78	12.52	1	3	3	9	599	62.4	5.72
Q7K519	GH16429p OS=Drosophila melanogaster GN=RagC-D PE=1 SV=1 - [Q7K519_DROME]	12.72	20.52	1	5	5	9	385	43.9	4.83
Q9W0B3	CG7967 OS=Drosophila melanogaster GN=Vta1 PE=1 SV=1 - [Q9W0B3_DROME]	12.71	14.87	1	4	4	4	316	34.4	4.73
P45889	Actin-related protein 1 OS=Drosophila melanogaster GN=Arp1 PE=2 SV=2 - [ACTZ_DROME]	12.71	15.43	1	4	4	4	376	42.7	7.3
O76927	40S ribosomal protein S21 OS=Drosophila melanogaster GN=RpS21 PE=1 SV=1 - [RS21_DROME]	12.7	44.58	1	3	3	4	83	9.2	5.91
Q27601	Amidophosphoribosyltransferase OS=Drosophila melanogaster GN=Prat PE=1 SV=2 - [PUR1_DROME]	12.67	10.07	1	3	3	3	546	59.5	6.67
Q9W1F7	CG2970, isoform A OS=Drosophila melanogaster GN=CG2970 PE=1 SV=2 - [Q9W1F7_DROME]	12.67	13.66	1	3	3	9	366	40.5	8.84
Q7K0L4	WD repeat-containing protein 26 homolog OS=Drosophila melanogaster GN=CG7611 PE=1 SV=1 - [WDR26_DROME]	12.63	7.62	1	4	4	5	630	69.6	5.63
Q0E8G6	CG3689, isoform C OS=Drosophila melanogaster GN=CG3689 PE=1 SV=1 - [Q0E8G6_DROME]	12.59	29.54	2	4	4	4	237	26.9	8.85
Q0E993	Valyl-tRNA synthetase, isoform A OS=Drosophila melanogaster GN=ValRS PE=1 SV=1 - [Q0E993_DROME]	12.58	7.15	2	6	6	6	1049	118.2	6.65
X2JG40	Gamma-tubulin complex component OS=Drosophila melanogaster GN=Grip84 PE=1 SV=1 - [X2JG40_DROME]	12.58	6.35	5	3	3	3	819	94.6	6.44
Q9V3K3	RuvB-like helicase 2 OS=Drosophila melanogaster GN=rept PE=1 SV=1 - [RUVB2_DROME]	12.56	12.68	1	5	5	6	481	53.5	5.85
O18333	GH01619p OS=Drosophila melanogaster GN=Rab2 PE=1 SV=1 - [O18333_DROME]	12.55	26.76	1	4	4	8	213	23.5	6.39
Q9VQR8	Uncharacterized protein, isoform A OS=Drosophila melanogaster GN=LeuRS PE=1 SV=2 - [Q9VQR8_DROME]	12.52	5.5	1	5	5	5	1182	134.8	7.64
A0A0B4LGV6	Insulator binding factor 1, isoform B OS=Drosophila melanogaster GN=Ibf1 PE=1 SV=1 - [A0A0B4LGV6_DROME]	12.51	22.36	2	3	3	3	237	27	6.29
P49630	60S ribosomal protein L36 OS=Drosophila melanogaster GN=RpL36 PE=1 SV=1 - [RL36_DROME]	12.51	19.13	1	3	3	4	115	13.5	11.37
Q9VL00	Ubiquitin thioesterase otubain-like OS=Drosophila melanogaster GN=CG4968 PE=2 SV=1 - [OTUBL_DROME]	12.47	23.28	1	3	4	6	262	30.4	4.98
Q6AWN0	1,2-dihydroxy-3-keto-5-methylthiopentene dioxygenase OS=Drosophila melanogaster GN=Adi1 PE=2 SV=2 - [MTND_DROME]	12.47	28.49	1	4	4	4	186	22.2	5.35
A0A0S0X2W5	Flagrante delicto Y, isoform C (Fragment) OS=Drosophila melanogaster GN=FDY PE=4 SV=1 - [A0A0S0X2W5_DROME]	12.45	17.22	2	1	4	6	331	36.2	9.33
Q9VZE4	CG1316 OS=Drosophila melanogaster GN=CG1316 PE=1 SV=2 - [Q9VZE4_DROME]	12.39	15.11	1	5	5	5	470	52.4	6.71
Q9VU68	Actin-interacting protein 1 OS=Drosophila melanogaster GN=flr PE=2 SV=1 - [WDR1_DROME]	12.37	10.36	1	6	6	7	608	66.5	6.73
Q9VKW3	Replication factor C subunit 3 OS=Drosophila melanogaster GN=RfC3 PE=1 SV=2 - [Q9VKW3_DROME]	12.34	19.28	1	3	4	4	332	37.4	7.2
Q9VAC4	GEO09167p1 OS=Drosophila melanogaster GN=Nph PE=1 SV=1 - [Q9VAC4_DROME]	12.31	36.54	1	4	4	4	156	17.4	4.56
Q9VCF8	CG5854 OS=Drosophila melanogaster GN=CG5854 PE=1 SV=1 - [Q9VCF8_DROME]	12.28	16.71	1	5	5	5	371	41.8	5.62
Q9VB23	BcDNA.LD34343 OS=Drosophila melanogaster GN=wdb PE=1 SV=2 - [Q9VB23_DROME]	12.24	10.5	1	3	3	4	524	59.7	7.49
A0A0B4K7L0	Rad50, isoform E OS=Drosophila melanogaster GN=rad50 PE=1 SV=1 - [A0A0B4K7L0_DROME]	12.23	5.08	2	4	5	5	1318	152	7.65
P32234	GTP-binding protein 128up OS=Drosophila melanogaster GN=128up PE=2 SV=2 - [128UP_DROME]	12.16	17.12	1	4	4	5	368	41.1	8.6
Q94517	Histone deacetylase Rpd3 OS=Drosophila melanogaster GN=Rpd3 PE=1 SV=2 - [HDAC1_DROME]	12.12	20.35	1	6	6	6	521	58.3	5.76
Q7KN61	Farnesyl pyrophosphate synthase OS=Drosophila melanogaster GN=Fpps PE=1 SV=1 - [Q7KN61_DROME]	12.08	15.99	1	4	4	4	419	47.9	6.92
P13496	Dynactin subunit 1 OS=Drosophila melanogaster GN=Gl PE=1 SV=2 - [DCTN1_DROME]	12.08	5.38	1	5	5	6	1265	141.1	5.62
Q961A8	LD25351p OS=Drosophila melanogaster GN=Papss PE=1 SV=1 - [Q961A8_DROME]	12.07	12.08	3	5	5	5	629	71.1	7.23
Q9W3Q0	FI07418p OS=Drosophila melanogaster GN=Rab39 PE=2 SV=1 - [Q9W3Q0_DROME]	12.06	23.85	1	4	5	6	218	24.7	6.23
A0A0B4LH64	Ataxin-2, isoform D OS=Drosophila melanogaster GN=Atx2 PE=4 SV=1 - [A0A0B4LH64_DROME]	11.98	6.26	2	4	4	12	1023	111.3	8.03
P07487	Glyceraldehyde-3-phosphate dehydrogenase 2 OS=Drosophila melanogaster GN=Gapdh2 PE=1 SV=2 - [G3P2_DROME]	11.97	21.39	1	1	4	4	332	35.3	8.44
A1ZB71	Glutathione S transferase E6 OS=Drosophila melanogaster GN=GstE6 PE=1 SV=1 - [A1ZB71_DROME]	11.97	26.58	1	6	6	6	222	25	6.23
Q7K4N3	Nuclear cap-binding protein subunit 1 OS=Drosophila melanogaster GN=Cbp80 PE=1 SV=1 - [NCBP1_DROME]	11.96	6.38	1	3	3	4	800	93.2	6.55
Q8T060	LD25772p OS=Drosophila melanogaster GN=AIMP2 PE=1 SV=3 - [Q8T060_DROME]	11.93	13.62	2	4	4	5	301	33.2	8.62
Q8IMV6	Scaffold attachment factor B, isoform B OS=Drosophila melanogaster GN=Saf-B PE=1 SV=2 - [Q8IMV6_DROME]	11.91	5.28	1	4	4	5	928	102	7.47
Q9VZE6	Ribosome biogenesis protein BRX1 homolog OS=Drosophila melanogaster GN=CG11583 PE=2 SV=2 - [BRX1_DROME]	11.91	18.11	1	5	5	5	359	41.6	9.89
Q8MKK1	RH09246p OS=Drosophila melanogaster GN=AIMP3 PE=1 SV=1 - [Q8MKK1_DROME]	11.83	25.14	1	4	4	4	179	20	7.03
Q7JWR9	Zinc finger CCCH domain-containing protein 15 homolog OS=Drosophila melanogaster GN=CG8635 PE=1 SV=1 - [ZC3HF_DROME]	11.78	11.88	1	5	5	5	404	45.3	5.55
O18335	Drab11 OS=Drosophila melanogaster GN=Rab11 PE=1 SV=1 - [O18335_DROME]	11.77	20.09	1	4	4	4	214	24.2	5.73
Q6NP69	GST-containing FLYWCH zinc-finger protein OS=Drosophila melanogaster GN=gfzf PE=1 SV=1 - [Q6NP69_DROME]	11.71	3.92	1	3	3	4	1045	119.2	5.99
A1ZBM2	Tubulin-binding cofactor B OS=Drosophila melanogaster GN=TBCB PE=1 SV=1 - [A1ZBM2_DROME]	11.69	22.13	1	5	5	5	244	27	5.19
Q7JVY0	Coronin OS=Drosophila melanogaster GN=coro PE=1 SV=1 - [Q7JVY0_DROME]	11.68	12.12	3	4	4	4	528	57.2	6.38
Q95RL2	LD21608p OS=Drosophila melanogaster GN=row PE=1 SV=1 - [Q95RL2_DROME]	11.68	9.63	3	3	3	6	602	67	9.48
A0A0B4KFL2	Bb in a boxcar, isoform E OS=Drosophila melanogaster GN=bbc PE=1 SV=1 - [A0A0B4KFL2_DROME]	11.65	9.12	4	2	2	5	373	41.6	8.03
P82712	Probable cytochrome P450 12d1 proximal, mitochondrial OS=Drosophila melanogaster GN=Cyp12d1-p PE=2 SV=3 - [CCD1P_DROME]	11.65	8.45	2	4	4	4	521	60.2	9.1
P61851	Superoxide dismutase [Cu-Zn] OS=Drosophila melanogaster GN=Sod PE=1 SV=2 - [SODC_DROME]	11.63	30.72	2	3	3	3	153	15.7	6.11
Q7K2L7	GH27120p OS=Drosophila melanogaster GN=CG17765 PE=1 SV=1 - [Q7K2L7_DROME]	11.59	28.14	1	4	4	5	199	22.5	4.86
O76742	CG5915 protein OS=Drosophila melanogaster GN=Rab7 PE=1 SV=1 - [O76742_DROME]	11.56	20.77	1	5	5	5	207	23.3	5.47
Q9VYK0	Smrter, isoform D OS=Drosophila melanogaster GN=Smr PE=1 SV=3 - [Q9VYK0_DROME]	11.56	2.25	2	4	4	9	3601	378.9	9.44
A1ZB68	FI01423p OS=Drosophila melanogaster GN=GstE3 PE=1 SV=1 - [A1ZB68_DROME]	11.54	21.82	1	5	5	5	220	24.9	7.59
A0A0B4KFL0	Ran-binding protein M, isoform F OS=Drosophila melanogaster GN=RanBPM PE=1 SV=1 - [A0A0B4KFL0_DROME]	11.53	7.53	4	4	4	6	770	84.2	6.8
Q8STG9	DSec61alpha OS=Drosophila melanogaster GN=Sec61alpha PE=1 SV=1 - [Q8STG9_DROME]	11.51	13.24	1	3	3	3	476	52.2	8.24
Q9V3P3	LD45860p OS=Drosophila melanogaster GN=REG PE=1 SV=1 - [Q9V3P3_DROME]	11.49	22.86	1	4	4	4	245	28.1	6.05
P17917	Proliferating cell nuclear antigen OS=Drosophila melanogaster GN=PCNA PE=1 SV=2 - [PCNA_DROME]	11.48	18.85	1	5	5	6	260	28.8	4.81
Q9VXK6	Eukaryotic translation initiation factor 5 OS=Drosophila melanogaster GN=eIF5 PE=1 SV=1 - [IF5_DROME]	11.47	12.93	1	5	5	5	464	51.7	5.26
Q9V3V9	Endonuclease G inhibitor, isoform A OS=Drosophila melanogaster GN=EndoGI PE=1 SV=1 - [Q9V3V9_DROME]	11.32	18.11	1	4	4	4	359	40.6	4.6
P39205	Molybdenum cofactor synthesis protein cinnamon OS=Drosophila melanogaster GN=cin PE=1 SV=3 - [CIN_DROME]	11.28	9.65	1	4	4	6	601	65.7	6.24
Q9VSS2	Signal recognition particle subunit SRP68 OS=Drosophila melanogaster GN=Srp68 PE=2 SV=1 - [SRP68_DROME]	11.27	8.61	1	4	4	4	604	69	8.47
P22769	Proteasome subunit alpha type-7-1 OS=Drosophila melanogaster GN=Prosalpha4 PE=1 SV=2 - [PSA71_DROME]	11.26	23.69	1	3	3	3	249	28	8.12
Q9VW59	LD16419p OS=Drosophila melanogaster GN=RhoGDI PE=1 SV=1 - [Q9VW59_DROME]	11.23	23.38	1	4	4	4	201	23.2	5.64
Q9VW10	CG9300 OS=Drosophila melanogaster GN=CG9300 PE=1 SV=1 - [Q9VW10_DROME]	11.22	10.7	1	5	6	6	673	76.3	5.63
Q24117	Dynein light chain 1, cytoplasmic OS=Drosophila melanogaster GN=ctp PE=1 SV=1 - [DYL1_DROME]	11.2	57.3	2	4	4	6	89	10.4	7.37
O46067	CG2918, isoform A OS=Drosophila melanogaster GN=EG:25E8.1 PE=1 SV=1 - [O46067_DROME]	11.2	5.63	1	4	4	7	923	103.4	5.12
Q9V3D9	BcDNA.GM09489 OS=Drosophila melanogaster GN=Srp54k PE=1 SV=1 - [Q9V3D9_DROME]	11.17	7.68	1	3	3	3	508	55.8	8.7
P91929	NADH dehydrogenase [ubiquinone] 1 alpha subcomplex subunit 10, mitochondrial OS=Drosophila melanogaster GN=ND-42 PE=2 SV=2 - [NDUAA_DROME]	11.11	16.95	1	4	4	5	407	46.9	6.8
Q9V411	Nucleolar GTP-binding protein 1 OS=Drosophila melanogaster GN=Non1 PE=2 SV=1 - [NOG1_DROME]	11.09	7.98	1	3	3	3	652	75.3	9.54
Q9W0R0	Cell division cycle 5 ortholog, isoform A OS=Drosophila melanogaster GN=Cdc5 PE=1 SV=2 - [Q9W0R0_DROME]	11.06	6.14	1	4	4	4	814	93	8.19
Q8I0J1	CG1910, isoform D OS=Drosophila melanogaster GN=CG1910 PE=1 SV=1 - [Q8I0J1_DROME]	11.03	12.07	3	3	3	4	439	45.9	4.49
Q9VQE0	Dynamin related protein 1, isoform A OS=Drosophila melanogaster GN=Drp1 PE=1 SV=1 - [Q9VQE0_DROME]	11.01	9.25	1	4	5	5	735	82.5	6.98
Q7K569	Glycerol-3-phosphate dehydrogenase OS=Drosophila melanogaster GN=Gpo-1 PE=1 SV=1 - [Q7K569_DROME]	10.95	7.6	1	3	3	6	724	80.4	7.65
Q9VL68	CG4598, isoform A OS=Drosophila melanogaster GN=CG4598 PE=1 SV=2 - [Q9VL68_DROME]	10.93	13.52	1	3	3	6	281	31	9.23
Q7JZB4	Mannose-1-phosphate guanyltransferase beta OS=Drosophila melanogaster GN=CG1129 PE=2 SV=1 - [GMPPB_DROME]	10.87	15.18	1	4	4	4	369	40.4	6.33
Q7PLS1	LD01937p OS=Drosophila melanogaster GN=CG12567-RA PE=1 SV=2 - [Q7PLS1_DROME]	10.81	15.47	3	3	3	4	349	39.6	6.64
Q9VYT5	LD06533p OS=Drosophila melanogaster GN=CG10347 PE=1 SV=1 - [Q9VYT5_DROME]	10.81	12.07	1	4	4	5	580	65.3	5.78
Q9VHX4	CG2767 OS=Drosophila melanogaster GN=CG2767 PE=1 SV=1 - [Q9VHX4_DROME]	10.78	17.63	1	3	3	5	329	36.8	5.99
Q9VAH7	RE62393p OS=Drosophila melanogaster GN=yata PE=1 SV=1 - [Q9VAH7_DROME]	10.78	5.38	1	3	3	4	873	97.1	6.7
Q9W4X7	Eukaryotic translation initiation factor 3 subunit G-A OS=Drosophila melanogaster GN=eIF3ga PE=1 SV=1 - [EI3GA_DROME]	10.78	14.87	1	3	3	3	269	29.9	8.79
P40796	La protein homolog OS=Drosophila melanogaster GN=La PE=1 SV=2 - [LA_DROME]	10.76	14.87	1	4	4	4	390	44.9	7.58
Q7KSM5	Activator of SUMO 1 OS=Drosophila melanogaster GN=Aos1 PE=1 SV=1 - [Q7KSM5_DROME]	10.76	11.87	1	4	4	5	337	37.6	5.44
P35600	Replication factor C subunit 1 OS=Drosophila melanogaster GN=Gnf1 PE=1 SV=2 - [RFC1_DROME]	10.71	4.97	1	3	3	4	986	108.5	9.31
Q7KY04	Rab4 protein OS=Drosophila melanogaster GN=Rab4 PE=1 SV=1 - [Q7KY04_DROME]	10.69	17.37	1	2	3	4	213	23.6	6.79
Q7JWD3	ATPase ASNA1 homolog OS=Drosophila melanogaster GN=CG1598 PE=2 SV=1 - [ASNA_DROME]	10.67	11.61	1	4	4	5	336	37.6	5.02
A8JRB8	CG5028, isoform C OS=Drosophila melanogaster GN=CG5028-RC PE=1 SV=1 - [A8JRB8_DROME]	10.65	13.01	3	3	3	3	392	43.2	6.76
A1Z942	Glutaminase, isoform E OS=Drosophila melanogaster GN=GLS PE=1 SV=1 - [A1Z942_DROME]	10.6	7.72	10	3	3	3	648	72	6.86
M9PB96	Ribosome biogenesis protein WDR12 homolog OS=Drosophila melanogaster GN=CG6724 PE=3 SV=1 - [M9PB96_DROME]	10.56	15.79	2	4	4	4	418	46.9	5.31
Q5BI50	Cullin 4, isoform A OS=Drosophila melanogaster GN=Cul4 PE=1 SV=1 - [Q5BI50_DROME]	10.54	5.97	1	3	3	5	821	94.3	8.66
Q9VBU7	Nucleoporin 358kD, isoform A OS=Drosophila melanogaster GN=Nup358 PE=1 SV=2 - [Q9VBU7_DROME]	10.53	2.49	2	4	4	4	2695	296.2	6.09
A0A0B4KG14	Auxilin, isoform C OS=Drosophila melanogaster GN=aux PE=1 SV=1 - [A0A0B4KG14_DROME]	10.49	3.56	3	2	2	3	1153	126.6	6.2
Q9VG04	CG8031 OS=Drosophila melanogaster GN=CG8031 PE=1 SV=1 - [Q9VG04_DROME]	10.43	15.93	1	3	3	3	295	33.2	6.93
Q9VLT1	Protein MON2 homolog OS=Drosophila melanogaster GN=mon2 PE=2 SV=4 - [MON2_DROME]	10.41	3.62	1	4	4	5	1684	186.9	6.54
Q24133	DnaJ protein homolog 1 OS=Drosophila melanogaster GN=DnaJ-1 PE=1 SV=3 - [DNAJ1_DROME]	10.38	21.56	1	5	5	5	334	37	8.85
A1ZB78	CG5174, isoform G OS=Drosophila melanogaster GN=CG5174 PE=1 SV=1 - [A1ZB78_DROME]	10.38	25.9	10	5	5	5	166	18.3	7.42
P40793	Cdc42 homolog OS=Drosophila melanogaster GN=Cdc42 PE=1 SV=1 - [CDC42_DROME]	10.34	20.94	1	3	4	4	191	21.4	7.14
Q95083	Proteasome subunit alpha type-5 OS=Drosophila melanogaster GN=Prosalpha5 PE=2 SV=2 - [PSA5_DROME]	10.33	25	1	3	3	6	244	26.9	4.98
Q11002	Calpain-A OS=Drosophila melanogaster GN=CalpA PE=1 SV=2 - [CANA_DROME]	10.32	9.42	2	4	4	4	828	93.9	4.96
Q9VZU7	RE70722p OS=Drosophila melanogaster GN=Usp5 PE=1 SV=1 - [Q9VZU7_DROME]	10.3	6.53	1	4	4	4	827	92	5.49
Q9VXK0	Protein NipSnap OS=Drosophila melanogaster GN=Nipsnap PE=2 SV=2 - [NIPSN_DROME]	10.27	15.02	1	4	4	5	273	31.9	9.17
Q9VHJ7	LD41978p OS=Drosophila melanogaster GN=CG11964 PE=1 SV=1 - [Q9VHJ7_DROME]	10.27	4.3	2	1	2	4	581	66	5.11
Q9W2E7	Rae1 OS=Drosophila melanogaster GN=Rae1 PE=1 SV=1 - [Q9W2E7_DROME]	10.25	14.16	1	4	4	5	346	38.6	7.58
Q9VD22	LP02352p OS=Drosophila melanogaster GN=CG18596 PE=1 SV=2 - [Q9VD22_DROME]	10.23	4.93	1	3	3	5	1136	130.1	6.33
M9PHN8	Adenosylhomocysteinase OS=Drosophila melanogaster GN=Ahcy PE=3 SV=1 - [M9PHN8_DROME]	10.16	17.96	2	3	3	3	323	35.6	6.09
Q7KLX3	GEO05407p1 OS=Drosophila melanogaster GN=Tapdelta PE=1 SV=1 - [Q7KLX3_DROME]	10.13	21.69	1	4	4	4	166	17.6	8.54
A1Z6I7	Bub1-related kinase OS=Drosophila melanogaster GN=BubR1 PE=1 SV=1 - [A1Z6I7_DROME]	10.13	3.84	1	3	3	3	1460	165	6.33
Q9W3N6	SD01505p OS=Drosophila melanogaster GN=p115 PE=1 SV=2 - [Q9W3N6_DROME]	10.12	6.94	1	4	4	4	836	92	4.91
Q9VD13	GH02671p OS=Drosophila melanogaster GN=lqfR PE=1 SV=4 - [Q9VD13_DROME]	10.1	6.93	1	1	3	3	649	69.3	5.3
M9PDA6	CG2614, isoform C OS=Drosophila melanogaster GN=CG2614 PE=4 SV=1 - [M9PDA6_DROME]	10.08	8.22	2	3	3	3	669	75.5	6.29
Q9VYR1	Regucalcin homologue OS=Drosophila melanogaster GN=regucalcin PE=1 SV=1 - [Q9VYR1_DROME]	10.07	22.11	2	6	6	6	303	33.6	6.4
Q9V3E7	LD24793p OS=Drosophila melanogaster GN=Ref1 PE=1 SV=1 - [Q9V3E7_DROME]	10.03	18.05	1	4	4	6	266	27.8	10.55
Q9V3A7	Structural maintenance of chromosomes protein OS=Drosophila melanogaster GN=glu PE=1 SV=1 - [Q9V3A7_DROME]	10.01	3.97	1	4	4	4	1409	159.8	6.15
Q9VJZ5	LD07294p OS=Drosophila melanogaster GN=Tap42 PE=1 SV=2 - [Q9VJZ5_DROME]	9.98	23.95	1	4	4	7	380	43.3	5.4
Q23979	Myosin-IB OS=Drosophila melanogaster GN=Myo61F PE=1 SV=3 - [MY61F_DROME]	9.95	6.09	1	4	4	4	1035	118.9	9.04
Q9VAB8	LD15405p OS=Drosophila melanogaster GN=ZIPIC PE=1 SV=1 - [Q9VAB8_DROME]	9.94	14.44	1	4	4	5	457	53.1	5.44
Q9VQF7	Bacchus OS=Drosophila melanogaster GN=Bacc PE=2 SV=1 - [BACC_DROME]	9.93	19.08	1	2	2	3	152	15.5	4.04
Q94535	Splicing factor U2af 38 kDa subunit OS=Drosophila melanogaster GN=U2af38 PE=1 SV=2 - [U2AF1_DROME]	9.92	21.59	1	4	4	12	264	29.9	8.91
P40301	Proteasome subunit alpha type-2 OS=Drosophila melanogaster GN=Prosalpha2 PE=1 SV=1 - [PSA2_DROME]	9.92	17.52	1	3	3	3	234	25.9	6.68
Q7KW39	Probable methylmalonate-semialdehyde dehydrogenase [acylating], mitochondrial OS=Drosophila melanogaster GN=CG17896 PE=2 SV=1 - [MMSA_DROME]	9.91	7.88	1	4	4	4	520	55.9	8.35
A0A0B4K6B8	Modifier of mdg4, isoform AE OS=Drosophila melanogaster GN=mod(mdg4) PE=1 SV=1 - [A0A0B4K6B8_DROME]	9.9	5.85	3	2	2	3	479	52.4	6.09
Q8IN05	Liquid facets-Related, isoform D OS=Drosophila melanogaster GN=lqfR PE=1 SV=2 - [Q8IN05_DROME]	9.83	3.32	1	1	3	3	1415	157.9	5.4
M9PFW8	Uncharacterized protein, isoform B OS=Drosophila melanogaster GN=CG32165 PE=4 SV=1 - [M9PFW8_DROME]	9.82	5.85	4	3	3	5	1059	118.8	4.81
M9PIF1	CG7324, isoform B OS=Drosophila melanogaster GN=CG7324 PE=1 SV=1 - [M9PIF1_DROME]	9.81	3.58	2	4	4	4	1256	143.2	5.97
Q9I7K6	Protein NASP homolog OS=Drosophila melanogaster GN=CG8223 PE=1 SV=1 - [NASP_DROME]	9.81	14.02	1	4	4	4	492	51.9	4.39
Q9VEP0	CG3995 OS=Drosophila melanogaster GN=CG3995 PE=1 SV=1 - [Q9VEP0_DROME]	9.8	10.56	1	2	2	2	322	37.4	6.55
P07486	Glyceraldehyde-3-phosphate dehydrogenase 1 OS=Drosophila melanogaster GN=Gapdh1 PE=2 SV=2 - [G3P1_DROME]	9.78	17.77	1	1	4	4	332	35.3	8.18
A4V4C1	Casein kinase II beta subunit, isoform C OS=Drosophila melanogaster GN=CkIIbeta PE=1 SV=1 - [A4V4C1_DROME]	9.71	13.02	5	2	2	3	215	24.8	5.55
Q9VGA4	MBD-R2 OS=Drosophila melanogaster GN=MBD-R2 PE=1 SV=2 - [Q9VGA4_DROME]	9.7	3.76	1	2	2	7	1169	130.1	8.03
Q9VJZ1	CG9302 OS=Drosophila melanogaster GN=CG9302-RA PE=1 SV=1 - [Q9VJZ1_DROME]	9.69	14.12	1	5	5	5	510	57.9	8.78
Q7K3V6	AT01345p OS=Drosophila melanogaster GN=CG12736 PE=1 SV=1 - [Q7K3V6_DROME]	9.67	9.43	1	3	3	3	456	49.6	7.69
Q9V3I2	Drab5 OS=Drosophila melanogaster GN=Rab5 PE=1 SV=1 - [Q9V3I2_DROME]	9.66	19.63	1	4	4	4	219	23.9	8.41
A1Z992	1,4-Alpha-Glucan branching enzyme OS=Drosophila melanogaster GN=AGBE PE=1 SV=1 - [A1Z992_DROME]	9.61	6.42	1	3	3	3	685	79.1	6.25
Q06849	ADP-ribosylation factor-like protein 2 OS=Drosophila melanogaster GN=Arl2 PE=2 SV=2 - [ARL2_DROME]	9.61	20.11	1	3	3	3	184	20.8	6.2
P84249	Histone H3.3 OS=Drosophila melanogaster GN=His3.3A PE=1 SV=2 - [H33_DROME]	9.61	30.15	1	1	2	3	136	15.3	11.27
Q9XZU1	Exportin-2 OS=Drosophila melanogaster GN=Cas PE=2 SV=2 - [XPO2_DROME]	9.56	5.33	1	3	3	3	975	110.1	5.82
Q9V3A8	Ergic53, isoform A OS=Drosophila melanogaster GN=ergic53 PE=1 SV=1 - [Q9V3A8_DROME]	9.53	8.79	1	3	3	3	512	57.5	6.07
Q9Y134	L.2.35Df OS=Drosophila melanogaster GN=Mtr4 PE=1 SV=1 - [Q9Y134_DROME]	9.52	5.97	1	3	3	8	1055	118.9	6.77
Q7K3B7	LD40177p OS=Drosophila melanogaster GN=CG11208 PE=1 SV=1 - [Q7K3B7_DROME]	9.51	8.8	1	4	4	5	568	62.2	7.47
Q9W5N2	60S ribosomal protein L38 OS=Drosophila melanogaster GN=RpL38 PE=1 SV=1 - [RL38_DROME]	9.46	31.43	1	3	3	4	70	8.2	10.29
Q9VKZ7	Nicalin OS=Drosophila melanogaster GN=CG4972-RA PE=1 SV=2 - [Q9VKZ7_DROME]	9.45	8.91	1	3	3	3	561	63.1	6.93
Q9VB64	Uncharacterized protein, isoform A OS=Drosophila melanogaster GN=CG42813 PE=1 SV=3 - [Q9VB64_DROME]	9.44	22.17	1	4	4	5	212	23.6	5
Q9I7K0	Microtubule-associated protein Jupiter OS=Drosophila melanogaster GN=Jupiter PE=1 SV=2 - [JUPIT_DROME]	9.44	28.85	1	4	4	4	208	22.3	10.14
Q9VQ29	Cytochrome b-c1 complex subunit Rieske, mitochondrial OS=Drosophila melanogaster GN=RFeSP PE=1 SV=3 - [Q9VQ29_DROME]	9.31	26.09	1	3	3	4	230	24.9	8.68
A0A0B4K713	Female lethal d, isoform C OS=Drosophila melanogaster GN=fl(2)d PE=4 SV=1 - [A0A0B4K713_DROME]	9.31	12.14	2	3	4	4	412	45.1	5.4
Q0E8J0	MEP-1, isoform A OS=Drosophila melanogaster GN=MEP-1 PE=1 SV=1 - [Q0E8J0_DROME]	9.3	5.38	1	4	4	8	1152	124	5.03
P02299	Histone H3 OS=Drosophila melanogaster GN=His3 PE=1 SV=4 - [H3_DROME]	9.28	30.15	1	1	2	3	136	15.4	11.27
Q9VZU4	LD25561p OS=Drosophila melanogaster GN=ND-30 PE=1 SV=1 - [Q9VZU4_DROME]	9.28	20	1	4	4	4	265	30	7.84
Q9VK44	CG9934, isoform A OS=Drosophila melanogaster GN=CG9934 PE=1 SV=1 - [Q9VK44_DROME]	9.27	3.12	1	3	3	3	1217	138.5	5.87
Q9VLN1	WD repeat-containing protein 82 OS=Drosophila melanogaster GN=Wdr82 PE=1 SV=1 - [WDR82_DROME]	9.24	12.93	1	3	3	3	317	35.3	7.24
Q9VKW5	CG5355 OS=Drosophila melanogaster GN=CG5355 PE=1 SV=2 - [Q9VKW5_DROME]	9.22	8.2	1	5	5	5	756	86.3	6.19
Q8MKW7	Ribonuclease Z, mitochondrial OS=Drosophila melanogaster GN=JhI-1 PE=2 SV=2 - [RNZ_DROME]	9.18	4.44	1	3	3	3	766	85.4	6.99
Q9VIW7	tRNA-splicing ligase RtcB homolog OS=Drosophila melanogaster GN=CG9987 PE=2 SV=1 - [RTCB_DROME]	9.17	9.09	1	3	3	3	506	55.9	7.69
P05205	Heterochromatin protein 1 OS=Drosophila melanogaster GN=Su(var)205 PE=1 SV=2 - [HP1_DROME]	9.13	14.08	1	3	3	3	206	23.2	5.08
Q9VB22	LD33695p OS=Drosophila melanogaster GN=pins PE=1 SV=1 - [Q9VB22_DROME]	9.11	8.05	1	4	4	4	658	71.4	6.74
P92208	Stress-activated protein kinase JNK OS=Drosophila melanogaster GN=bsk PE=1 SV=1 - [JNK_DROME]	9.09	14.52	1	4	4	5	372	43	6.42
P08928	Lamin Dm0 OS=Drosophila melanogaster GN=Lam PE=1 SV=4 - [LAM0_DROME]	9.01	7.56	1	3	3	3	622	71.3	6.47
O76902	Pleckstrin homology domain-containing family F member 1 homolog OS=Drosophila melanogaster GN=rush PE=1 SV=1 - [PKHF1_DROME]	8.98	12.97	1	3	3	3	316	34.2	7.78
Q9VSU6	Dihydropteridine reductase OS=Drosophila melanogaster GN=Dhpr PE=1 SV=1 - [Q9VSU6_DROME]	8.97	18.3	1	2	2	7	235	24.5	6.34
Q9VJC7	Elongation factor Ts, mitochondrial OS=Drosophila melanogaster GN=CG6412 PE=2 SV=1 - [EFTS_DROME]	8.96	13.52	1	2	2	2	318	35.4	6.87
Q86BY9	Protein rigor mortis OS=Drosophila melanogaster GN=rig PE=1 SV=1 - [RIG_DROME]	8.93	3.56	1	3	3	3	1235	137.7	6.77
A0A0B4KEY6	Patronin, isoform N OS=Drosophila melanogaster GN=Patronin PE=1 SV=1 - [A0A0B4KEY6_DROME]	8.9	4.93	11	3	3	12	1439	161.3	8.5
Q7KMJ6	BcDNA.GH11110 OS=Drosophila melanogaster GN=nito PE=1 SV=1 - [Q7KMJ6_DROME]	8.89	4.16	1	3	3	3	793	89	9.38
Q9VNA3	GH21273p OS=Drosophila melanogaster GN=CG11999 PE=1 SV=1 - [Q9VNA3_DROME]	8.86	17.13	1	3	3	3	216	23.6	6.8
O18373	Selenide, water dikinase OS=Drosophila melanogaster GN=SelD PE=2 SV=1 - [SPS1_DROME]	8.85	12.06	1	3	3	12	398	43.4	6.93
Q7KNA0	Dymeclin OS=Drosophila melanogaster GN=CG8230 PE=1 SV=1 - [DYM_DROME]	8.8	5.15	1	3	3	3	699	79.1	6.01
Q7K180	LD02709p OS=Drosophila melanogaster GN=Map60 PE=1 SV=1 - [Q7K180_DROME]	8.8	11.82	1	3	3	3	440	47.6	6.77
Q9VCD8	Structural maintenance of chromosomes protein OS=Drosophila melanogaster GN=SMC1 PE=1 SV=1 - [Q9VCD8_DROME]	8.77	3.15	1	3	3	3	1238	142.8	6.73
Q9VZ20	Dynein light intermediate chain, isoform A OS=Drosophila melanogaster GN=Dlic PE=1 SV=2 - [Q9VZ20_DROME]	8.71	8.72	2	3	3	3	493	54.4	6.02
Q9VRI0	Helicase OS=Drosophila melanogaster GN=Hlc PE=1 SV=2 - [Q9VRI0_DROME]	8.69	8.93	1	4	4	4	560	62.8	9.19
P48612	Protein pelota OS=Drosophila melanogaster GN=pelo PE=2 SV=2 - [PELO_DROME]	8.68	13.42	1	4	4	4	395	44.2	5.64
Q9W255	GH05812p OS=Drosophila melanogaster GN=qkr58E-1 PE=1 SV=1 - [Q9W255_DROME]	8.67	16.16	3	3	4	4	396	45.4	9.07
Q9V3V2	FK506-binding protein 14 ortholog, isoform A OS=Drosophila melanogaster GN=Fkbp14 PE=1 SV=1 - [Q9V3V2_DROME]	8.67	15.74	2	3	3	3	216	23.9	4.87
D0Z726	MIP14975p OS=Drosophila melanogaster GN=Ntf-2 PE=1 SV=1 - [D0Z726_DROME]	8.65	49.44	3	3	3	3	89	9.9	6.93
M9PFG7	Kinesin light chain, isoform C OS=Drosophila melanogaster GN=Klc PE=4 SV=1 - [M9PFG7_DROME]	8.64	7.3	2	3	3	3	507	57.9	6.16
Q7KTW5	CG9391, isoform A OS=Drosophila melanogaster GN=CG9391 PE=1 SV=1 - [Q7KTW5_DROME]	8.63	14.39	1	3	3	3	278	30.6	5.94
Q9W1X4	Nuclear pore complex protein Nup214 OS=Drosophila melanogaster GN=Nup214 PE=1 SV=2 - [NU214_DROME]	8.63	2.45	1	3	3	3	1711	175.1	8.75
Q9VRQ2	Mad2 OS=Drosophila melanogaster GN=mad2 PE=1 SV=1 - [Q9VRQ2_DROME]	8.62	21.74	1	3	3	4	207	23.4	5.92
Q9VTE0	Biogenesis of lysosome-related organelles complex 1 subunit 2 OS=Drosophila melanogaster GN=Blos2 PE=1 SV=2 - [BL1S2_DROME]	8.59	33.96	1	3	3	4	159	17.6	5.35
Q9VZC8	GEO12024p1 OS=Drosophila melanogaster GN=CG15019 PE=1 SV=1 - [Q9VZC8_DROME]	8.59	31.51	1	3	3	3	146	17.3	9.94
Q9VKK1	Enhancer of mRNA-decapping protein 4 homolog OS=Drosophila melanogaster GN=Ge-1 PE=1 SV=2 - [EDC4_DROME]	8.58	3.84	1	4	5	5	1354	149.2	5.9
P25160	ADP-ribosylation factor-like protein 1 OS=Drosophila melanogaster GN=Arl1 PE=2 SV=5 - [ARL1_DROME]	8.55	16.67	1	3	3	3	180	20.2	6.57
Q8IRE3	Gryzun OS=Drosophila melanogaster GN=gry PE=1 SV=2 - [Q8IRE3_DROME]	8.55	2.95	1	3	3	4	1320	149	8
A0A0B4LGM2	Uncharacterized protein, isoform B OS=Drosophila melanogaster GN=CG30428 PE=4 SV=1 - [A0A0B4LGM2_DROME]	8.5	14.17	2	2	2	2	247	28.2	8.9
Q9V3T8	LD32469p OS=Drosophila melanogaster GN=SC35 PE=1 SV=1 - [Q9V3T8_DROME]	8.45	10.26	1	2	2	3	195	21.4	11.75
P07664	Serendipity locus protein delta OS=Drosophila melanogaster GN=Sry-delta PE=1 SV=2 - [SRYD_DROME]	8.44	7.39	1	3	3	3	433	50	5.06
M9PD73	Thioester-containing protein 4, isoform B OS=Drosophila melanogaster GN=Tep4 PE=1 SV=1 - [M9PD73_DROME]	8.42	3.73	4	4	4	4	1476	166.3	5.67
Q27415	Nucleoplasmin-like protein OS=Drosophila melanogaster GN=Nlp PE=1 SV=1 - [NLP_DROME]	8.41	23.68	1	3	3	3	152	17	4.61
Q9VG69	CG5844 OS=Drosophila melanogaster GN=CG5844 PE=1 SV=1 - [Q9VG69_DROME]	8.35	10.05	1	2	2	2	378	41.6	5.68
Q9VTX8	Protein odr-4 homolog OS=Drosophila melanogaster GN=CG10616 PE=3 SV=2 - [ODR4_DROME]	8.33	12.4	2	3	3	4	492	54.6	5.01
M9PHA0	Bifocal, isoform F OS=Drosophila melanogaster GN=bif PE=1 SV=1 - [M9PHA0_DROME]	8.28	2.84	1	1	2	3	1305	139.1	6.99
P40417	Mitogen-activated protein kinase ERK-A OS=Drosophila melanogaster GN=rl PE=1 SV=3 - [ERKA_DROME]	8.27	9.57	1	3	3	3	376	43.1	6.07
O61444	MAP kinase kinase 4, isoform A OS=Drosophila melanogaster GN=Mkk4 PE=1 SV=1 - [O61444_DROME]	8.24	8.96	1	2	2	2	424	47.5	7.43
Q9VRD4	CG1532, isoform A OS=Drosophila melanogaster GN=CG1532 PE=1 SV=1 - [Q9VRD4_DROME]	8.24	15.28	1	4	4	4	288	31.6	5.39
Q9W0H9	Rabaptin-5-associated exchange factor for Rab5 ortholog OS=Drosophila melanogaster GN=Rabex-5 PE=1 SV=1 - [Q9W0H9_DROME]	8.22	7.47	1	3	3	3	696	76.6	5.58
Q9VVI9	Charged multivesicular body protein 5 OS=Drosophila melanogaster GN=Vps60 PE=1 SV=2 - [CHMP5_DROME]	8.21	10.18	1	3	3	3	226	25.1	4.75
Q9VQ61	Aspartate aminotransferase OS=Drosophila melanogaster GN=Got2 PE=1 SV=1 - [Q9VQ61_DROME]	8.19	7.55	2	3	3	3	424	47.2	8.78
Q9N6D7	FI03258p OS=Drosophila melanogaster GN=hrg PE=1 SV=1 - [Q9N6D7_DROME]	8.18	5.16	2	3	3	3	659	74.5	7.09
Q9VD26	Zinc finger protein-like 1 homolog OS=Drosophila melanogaster GN=CG5382 PE=1 SV=1 - [ZFPL1_DROME]	8.18	10.37	1	3	3	3	299	33.5	8.53
Q9VIM5	Actin-related protein 2/3 complex subunit 2 OS=Drosophila melanogaster GN=Arpc2 PE=2 SV=2 - [ARPC2_DROME]	8.17	10.63	1	2	3	3	301	35.1	7.91
Q9VC48	Methionine aminopeptidase 1 OS=Drosophila melanogaster GN=CG13630 PE=1 SV=1 - [Q9VC48_DROME]	8.14	6.15	1	3	3	3	374	41.7	6.93
Q7K7G0	Coat protein (Coatomer) delta, isoform B OS=Drosophila melanogaster GN=deltaCOP PE=1 SV=1 - [Q7K7G0_DROME]	8.14	8.66	2	3	3	3	531	57.8	6.2
Q7KVL7	Vacuolar protein sorting-associated protein 35 OS=Drosophila melanogaster GN=Vps35 PE=1 SV=2 - [Q7KVL7_DROME]	8.13	5.73	2	4	4	4	803	91.1	5.43
Q7K550	Eukaryotic translation initiation factor 3 subunit J OS=Drosophila melanogaster GN=Adam PE=1 SV=1 - [EIF3J_DROME]	8.1	15.68	1	3	3	3	236	26.6	4.86
Q8INK2	Fatty acid bindin protein, isoform A OS=Drosophila melanogaster GN=fabp PE=1 SV=1 - [Q8INK2_DROME]	8.1	33.33	3	3	3	3	117	12.8	6.54
P91875	DNA-directed RNA polymerase I subunit RPA1 OS=Drosophila melanogaster GN=RpI1 PE=1 SV=2 - [RPA1_DROME]	8.08	2.98	1	3	3	5	1642	185.3	7.64
Q9W1G0	Probable transaldolase OS=Drosophila melanogaster GN=Taldo PE=2 SV=2 - [TALDO_DROME]	8.07	11.18	1	3	3	3	331	36.7	7.71
Q9VN88	LD45836p OS=Drosophila melanogaster GN=Vps37B PE=1 SV=1 - [Q9VN88_DROME]	8.04	22.9	1	3	3	4	214	24.2	5.17
O76454	Pterin-4-alpha-carbinolamine dehydratase OS=Drosophila melanogaster GN=Pcd PE=1 SV=2 - [PHS_DROME]	8.04	17.71	1	2	2	2	192	21.1	9.76
Q9VBI2	UMP-CMP kinase OS=Drosophila melanogaster GN=Dak1 PE=1 SV=1 - [Q9VBI2_DROME]	8.03	15.02	1	3	3	3	253	27.8	8
Q9V3W7	LD40489p OS=Drosophila melanogaster GN=SF2 PE=1 SV=1 - [Q9V3W7_DROME]	8	12.16	1	3	3	3	255	28.3	9.91
Q9VDE3	LD08669p OS=Drosophila melanogaster GN=slmb PE=2 SV=1 - [Q9VDE3_DROME]	8	7.06	2	2	2	2	510	58.9	7.62
Q8MSY4	Vacuolar protein sorting-associated protein 51 homolog OS=Drosophila melanogaster GN=Vps51 PE=2 SV=1 - [VPS51_DROME]	7.99	7.3	1	3	3	3	740	83.9	5.4
M9NFR5	Ypsilon schachtel, isoform B OS=Drosophila melanogaster GN=yps PE=1 SV=1 - [M9NFR5_DROME]	7.98	11.76	2	2	2	3	340	37	10.01
P23696	Serine/threonine-protein phosphatase PP2A OS=Drosophila melanogaster GN=mts PE=2 SV=1 - [PP2A_DROME]	7.97	20.71	1	4	5	10	309	35.4	5.34
Q9W541	EIF2B-epsilon protein OS=Drosophila melanogaster GN=eIF2B-epsilon PE=1 SV=1 - [Q9W541_DROME]	7.97	7.77	1	3	3	5	669	75	5.07
Q9V426	LD07162p OS=Drosophila melanogaster GN=vig PE=1 SV=1 - [Q9V426_DROME]	7.96	7.14	1	1	2	2	490	52.7	9.74
Q9W4Z9	CG3071 OS=Drosophila melanogaster GN=EG:25E8.3 PE=1 SV=1 - [Q9W4Z9_DROME]	7.91	5.61	1	2	2	2	535	60.3	9.32
Q9I7P8	CG4365, isoform B OS=Drosophila melanogaster GN=tzn PE=1 SV=1 - [Q9I7P8_DROME]	7.9	16.24	3	3	3	3	271	30.3	6.07
Q94516	ATP synthase subunit b, mitochondrial OS=Drosophila melanogaster GN=ATPsynB PE=2 SV=2 - [AT5F1_DROME]	7.89	11.93	1	3	3	3	243	27.3	8.72
Q9W2N5	CG3295 OS=Drosophila melanogaster GN=CG3295 PE=1 SV=1 - [Q9W2N5_DROME]	7.87	9.03	1	1	2	2	432	49.2	6.11
Q24090	GH08712p OS=Drosophila melanogaster GN=Snr1 PE=1 SV=2 - [Q24090_DROME]	7.87	8.65	1	2	2	2	370	41.9	5.27
Q9VJJ0	Proteasome subunit beta type OS=Drosophila melanogaster GN=Prosbeta4 PE=1 SV=1 - [Q9VJJ0_DROME]	7.85	13.93	1	3	3	3	201	22.5	6.39
Q8MRW1	SD19278p OS=Drosophila melanogaster GN=Tim23 PE=1 SV=1 - [Q8MRW1_DROME]	7.82	29.13	1	3	3	3	206	22.1	9
A1Z892	LD11278p OS=Drosophila melanogaster GN=Prx2540-1 PE=2 SV=1 - [A1Z892_DROME]	7.81	16.82	3	3	3	3	220	24.8	6.43
Q9VM50	RE14786p OS=Drosophila melanogaster GN=Rab30 PE=2 SV=1 - [Q9VM50_DROME]	7.76	9.87	1	1	2	3	223	24.3	5.48
A0A0B4KGJ1	Septin 2, isoform B OS=Drosophila melanogaster GN=Sep2 PE=3 SV=1 - [A0A0B4KGJ1_DROME]	7.75	11.11	2	3	3	5	360	42	7.81
Q8IN02	BcDNA.LD12153 OS=Drosophila melanogaster GN=Dph5 PE=1 SV=2 - [Q8IN02_DROME]	7.73	9.96	1	2	2	3	281	31.6	5.52
Q7JVK8	CG5323 OS=Drosophila melanogaster GN=CG5323 PE=1 SV=1 - [Q7JVK8_DROME]	7.7	28.08	1	3	3	3	146	16.6	7.24
Q9VJ12	Acinus, isoform A OS=Drosophila melanogaster GN=Acn PE=1 SV=1 - [Q9VJ12_DROME]	7.7	5.68	1	3	3	3	739	83.7	6.7
M9PBH8	CG2199, isoform C OS=Drosophila melanogaster GN=CG2199 PE=1 SV=1 - [M9PBH8_DROME]	7.69	5.39	2	3	3	3	724	80.9	8.59
M9NH51	U2 small nuclear riboprotein auxiliary factor 50, isoform C OS=Drosophila melanogaster GN=U2af50 PE=4 SV=1 - [M9NH51_DROME]	7.68	8.33	3	3	3	3	360	39.4	5.26
Q9W499	FI02809p OS=Drosophila melanogaster GN=RpL35 PE=1 SV=2 - [Q9W499_DROME]	7.64	16.26	1	2	2	3	123	14.4	11.18
Q7K148	Proteasome subunit beta type OS=Drosophila melanogaster GN=Prosbeta5 PE=1 SV=1 - [Q7K148_DROME]	7.61	10.99	1	3	3	3	282	31.1	6.93
Q9W2M0	LD23155p OS=Drosophila melanogaster GN=Rbpn-5 PE=1 SV=2 - [Q9W2M0_DROME]	7.6	7.73	1	3	4	7	647	74.9	5.38
M9PGB6	CG7519, isoform B OS=Drosophila melanogaster GN=CG7519 PE=1 SV=1 - [M9PGB6_DROME]	7.58	21.85	2	3	3	3	151	17.6	5.27
Q9VXM4	LD12946p OS=Drosophila melanogaster GN=MSBP PE=1 SV=1 - [Q9VXM4_DROME]	7.58	15.73	1	2	2	2	248	27.9	4.74
Q7K9H6	FI05490p OS=Drosophila melanogaster GN=Sara PE=1 SV=1 - [Q7K9H6_DROME]	7.57	2.76	1	2	2	2	1343	146.2	4.78
Q9V9W7	Rough deal OS=Drosophila melanogaster GN=rod PE=1 SV=2 - [Q9V9W7_DROME]	7.55	1.01	2	1	2	3	2089	239.5	6.15
Q7K485	CathD OS=Drosophila melanogaster GN=cathD PE=1 SV=1 - [Q7K485_DROME]	7.54	16.84	1	4	4	5	392	42.4	6.32
P18053	Proteasome subunit alpha type-4 OS=Drosophila melanogaster GN=Prosalpha3 PE=1 SV=2 - [PSA4_DROME]	7.51	17.42	1	3	3	3	264	29.4	7.15
Q9VVW7	Uncharacterized protein OS=Drosophila melanogaster GN=CG11577 PE=1 SV=2 - [Q9VVW7_DROME]	7.49	15.38	1	3	3	3	221	25.6	6.33
Q7KS38	40S ribosomal protein S19b OS=Drosophila melanogaster GN=RpS19b PE=2 SV=3 - [RS19B_DROME]	7.48	24.52	1	3	3	3	155	17.4	10.21
Q9VNE2	Protein krasavietz OS=Drosophila melanogaster GN=kra PE=1 SV=1 - [PKRA_DROME]	7.47	13.03	1	5	5	5	422	49.2	5.74
Q6NR46	RE58623p OS=Drosophila melanogaster GN=Spt-I PE=1 SV=1 - [Q6NR46_DROME]	7.46	7.05	1	2	2	2	468	52.5	6.38
Q7K2B0	Ribosomal RNA-processing protein 8 OS=Drosophila melanogaster GN=CG7137 PE=1 SV=1 - [RRP8_DROME]	7.44	9.22	1	3	3	3	358	40.3	9.57
L0MNA2	Calcium/calmodulin-dependent protein kinase II, isoform K OS=Drosophila melanogaster GN=CaMKII PE=1 SV=1 - [L0MNA2_DROME]	7.42	9.13	7	2	2	3	482	54.6	7.21
Q9VE18	LD41216p OS=Drosophila melanogaster GN=Smu1 PE=1 SV=2 - [Q9VE18_DROME]	7.39	5.5	1	2	2	2	509	57.3	7.18
Q8MSW9	LD17611p OS=Drosophila melanogaster GN=U3-55K PE=1 SV=1 - [Q8MSW9_DROME]	7.35	6.2	1	3	3	3	484	53.3	8.73
C9QP31	Flo-2-PD OS=Drosophila melanogaster GN=Flo2 PE=1 SV=1 - [C9QP31_DROME]	7.33	15.3	7	3	3	3	281	31	5.68
Q9VYG2	Brahma-associated protein of 60 kDa OS=Drosophila melanogaster GN=Bap60 PE=1 SV=1 - [BAP60_DROME]	7.33	6.6	1	2	2	2	515	58.1	9.32
Q9XZ63	Mesencephalic astrocyte-derived neurotrophic factor homolog OS=Drosophila melanogaster GN=Manf PE=2 SV=2 - [ARMET_DROME]	7.32	21.39	1	3	3	3	173	20.1	8.24
Q9VD14	GH07286p OS=Drosophila melanogaster GN=CG13850 PE=1 SV=3 - [Q9VD14_DROME]	7.3	5.14	1	2	2	2	564	61.8	9.13
Q7K3D4	CG5482, isoform A OS=Drosophila melanogaster GN=CG5482 PE=1 SV=1 - [Q7K3D4_DROME]	7.29	6.8	1	2	2	2	397	44.8	5.33
A0A0B4KFD5	Arginyl-tRNA--protein transferase 1 OS=Drosophila melanogaster GN=Ate1 PE=3 SV=1 - [A0A0B4KFD5_DROME]	7.28	5.98	1	2	2	2	485	55	8.59
Q9VC99	Probable uridine-cytidine kinase OS=Drosophila melanogaster GN=CG6364 PE=3 SV=1 - [UCK_DROME]	7.28	15.38	1	2	2	2	260	29.2	6.18
Q9VFT4	AT27578p OS=Drosophila melanogaster GN=rin PE=1 SV=1 - [Q9VFT4_DROME]	7.24	3.77	1	2	2	5	690	74.9	7.37
Q9VAW1	Moca-cyp, isoform A OS=Drosophila melanogaster GN=Moca-cyp PE=1 SV=1 - [Q9VAW1_DROME]	7.22	3.81	1	2	2	11	970	112.7	10.56
Q7K8X7	Glutathione S transferase E9 OS=Drosophila melanogaster GN=GstE9 PE=1 SV=1 - [Q7K8X7_DROME]	7.22	16.74	1	3	3	3	221	24.9	7.8
Q9VAK1	Alphabet, isoform A OS=Drosophila melanogaster GN=alph PE=1 SV=1 - [Q9VAK1_DROME]	7.21	7.61	3	2	2	2	368	40.9	5.3
Q9VJ43	LD10783p OS=Drosophila melanogaster GN=ScpX PE=1 SV=1 - [Q9VJ43_DROME]	7.18	6.07	2	3	3	3	544	59	7.78
Q9VJ11	RE20389p OS=Drosophila melanogaster GN=CG10470 PE=1 SV=1 - [Q9VJ11_DROME]	7.16	18.03	1	2	2	2	183	20.8	9.5
Q9XYZ6	CG5808 OS=Drosophila melanogaster GN=CG5808 PE=2 SV=1 - [Q9XYZ6_DROME]	7.15	5.97	1	2	2	2	653	75.4	9.91
P48592	Ribonucleoside-diphosphate reductase subunit M2 OS=Drosophila melanogaster GN=RnrS PE=1 SV=2 - [RIR2_DROME]	7.15	8.91	1	3	3	3	393	45.1	5.63
P48609	Cyclin-dependent kinase 5 homolog OS=Drosophila melanogaster GN=Cdk5 PE=1 SV=2 - [CDK5_DROME]	7.11	13.27	1	2	3	4	294	33.2	7.72
A1Z9A2	UPF0587 protein CG4646 OS=Drosophila melanogaster GN=CG4646 PE=2 SV=1 - [U587_DROME]	7.11	21.47	1	2	2	2	163	18.6	4.96
Q9VUC3	CG6833, isoform A OS=Drosophila melanogaster GN=CG6833 PE=1 SV=1 - [Q9VUC3_DROME]	7.1	10	1	2	2	2	290	32.3	10.11
Q7K209	CG8525, isoform A OS=Drosophila melanogaster GN=CG8525 PE=1 SV=1 - [Q7K209_DROME]	7.09	10.95	1	2	3	3	347	38.5	7.87
Q7K4B3	Probable elongator complex protein 2 OS=Drosophila melanogaster GN=Elp2 PE=1 SV=1 - [ELP2_DROME]	7.09	5.54	1	3	4	4	794	88.9	5.6
Q9VEB1	IP09655p OS=Drosophila melanogaster GN=Mdh2 PE=1 SV=1 - [Q9VEB1_DROME]	7.08	9.23	1	3	3	3	336	35.3	9.11
Q9VHX9	CD98 heavy chain, isoform A OS=Drosophila melanogaster GN=CD98hc PE=1 SV=1 - [Q9VHX9_DROME]	7.07	6.73	2	3	3	3	565	62.6	5.69
Q8SXM8	Lysine--tRNA ligase OS=Drosophila melanogaster GN=LysRS PE=1 SV=1 - [Q8SXM8_DROME]	7.02	6.1	2	4	4	4	574	64.6	6.51
Q9VMR0	CG7382 OS=Drosophila melanogaster GN=CG7382 PE=1 SV=1 - [Q9VMR0_DROME]	7	11.44	1	2	2	2	236	26.6	9.98
Q9V597	60S ribosomal protein L31 OS=Drosophila melanogaster GN=RpL31 PE=1 SV=1 - [RL31_DROME]	6.99	28.23	1	3	3	3	124	14.5	10.2
M9PI81	Nuclear RNA export factor 2, isoform C OS=Drosophila melanogaster GN=nxf2 PE=4 SV=1 - [M9PI81_DROME]	6.98	3.03	2	1	2	2	825	94.6	7.49
P40792	Ras-related protein Rac1 OS=Drosophila melanogaster GN=Rac1 PE=1 SV=2 - [RAC1_DROME]	6.97	18.23	2	2	3	3	192	21.3	8.34
Q9VWC7	FI02109p OS=Drosophila melanogaster GN=CG12702-RA PE=1 SV=1 - [Q9VWC7_DROME]	6.95	3.56	1	2	2	2	870	97.1	6.71
A0A0B4KFM4	Inverted repeat-binding protein, isoform B OS=Drosophila melanogaster GN=Irbp PE=4 SV=1 - [A0A0B4KFM4_DROME]	6.93	12.08	2	2	2	2	265	29.7	4.72
Q9VN39	CG9775, isoform A OS=Drosophila melanogaster GN=CG9775 PE=1 SV=1 - [Q9VN39_DROME]	6.93	4.28	1	2	2	4	421	46.1	12.48
Q9VNR6	Lethal (3) 04053 OS=Drosophila melanogaster GN=l(3)04053 PE=1 SV=1 - [Q9VNR6_DROME]	6.92	5.64	1	2	2	2	585	61.2	6.19
Q7KRR5	Peptide-N(4)-(N-acetyl-beta-glucosaminyl)asparagine amidase OS=Drosophila melanogaster GN=Pngl PE=1 SV=1 - [NGLY1_DROME]	6.9	4.44	1	2	2	2	631	73.3	7.88
Q9VVW8	ATP-dependent (S)-NAD(P)H-hydrate dehydratase OS=Drosophila melanogaster GN=CG10424 PE=2 SV=1 - [NNRD_DROME]	6.9	9.67	1	3	3	3	300	32.1	7.44
Q9VIV3	Cytoplasmic tRNA 2-thiolation protein 2 OS=Drosophila melanogaster GN=CG10189 PE=2 SV=1 - [CTU2_DROME]	6.87	13.09	1	2	2	2	405	44.7	6.33
O62602	Licorne OS=Drosophila melanogaster GN=lic PE=1 SV=1 - [O62602_DROME]	6.86	9.28	1	3	3	3	334	38.2	6.39
Q9VYQ9	LD24662p OS=Drosophila melanogaster GN=Tango4 PE=1 SV=1 - [Q9VYQ9_DROME]	6.84	6.02	1	1	2	2	482	52.7	9.31
Q9VWT1	GH22474p OS=Drosophila melanogaster GN=HisRS PE=1 SV=1 - [Q9VWT1_DROME]	6.82	6.32	3	3	3	3	522	57.7	6.95
P25991	Protein suppressor of forked OS=Drosophila melanogaster GN=su(f) PE=1 SV=2 - [SUF_DROME]	6.81	4.58	1	3	3	3	765	88.2	8.25
Q7K4H4	Bifunctional lysine-specific demethylase and histidyl-hydroxylase NO66 OS=Drosophila melanogaster GN=CG2982 PE=1 SV=1 - [NO66_DROME]	6.81	8.12	1	2	2	4	653	73.1	7.84
Q9VIH1	CG9273 protein OS=Drosophila melanogaster GN=RPA2 PE=1 SV=2 - [Q9VIH1_DROME]	6.8	17.07	1	3	3	3	246	26.4	5.08
Q8IQV6	Uncharacterized protein, isoform A OS=Drosophila melanogaster GN=CG17233 PE=1 SV=1 - [Q8IQV6_DROME]	6.79	3.58	4	2	2	2	1173	130.3	7.36
Q9V4N3	Cytochrome b5 OS=Drosophila melanogaster GN=Cyt-b5 PE=2 SV=1 - [CYB5_DROME]	6.77	24.63	1	2	2	2	134	15.2	5.05
Q9XZ29	EG:BACR25B3.9 protein OS=Drosophila melanogaster GN=Klp3A PE=1 SV=1 - [Q9XZ29_DROME]	6.75	2.64	1	2	2	2	1212	135.7	7.01
Q9VBN5	60S ribosomal protein L27 OS=Drosophila melanogaster GN=RpL27 PE=1 SV=1 - [Q9VBN5_DROME]	6.75	21.48	1	3	3	5	135	15.9	10.61
Q24134	Negative elongation factor D OS=Drosophila melanogaster GN=TH1 PE=1 SV=2 - [NELFD_DROME]	6.73	5.71	1	2	2	2	578	65.7	5.07
Q9VCB9	CG5515, isoform A OS=Drosophila melanogaster GN=CG5515-RA PE=1 SV=1 - [Q9VCB9_DROME]	6.73	15.16	1	3	3	3	244	28.5	4.34
P40304	Proteasome subunit beta type-1 OS=Drosophila melanogaster GN=Prosbeta6 PE=2 SV=2 - [PSB1_DROME]	6.73	13.19	1	2	2	2	235	25.8	6.54
Q8MRM6	GH15213p OS=Drosophila melanogaster GN=CG12065 PE=1 SV=1 - [Q8MRM6_DROME]	6.72	5.46	1	2	2	2	641	71.1	7.39
Q9VIQ8	Cytochrome c oxidase subunit 4, isoform A OS=Drosophila melanogaster GN=COX4 PE=1 SV=1 - [Q9VIQ8_DROME]	6.7	14.84	1	2	2	2	182	20.5	8.25
Q0E8E8	MIP08013p1 OS=Drosophila melanogaster GN=Mpcp PE=1 SV=1 - [Q0E8E8_DROME]	6.7	23.31	1	6	6	6	356	38.8	8.88
Q9VQ94	LP05220p OS=Drosophila melanogaster GN=Sec24CD PE=1 SV=2 - [Q9VQ94_DROME]	6.68	2.93	2	2	2	2	1193	129.2	7.25
M9PF42	Connector of kinase to AP-1, isoform G OS=Drosophila melanogaster GN=Cka PE=1 SV=1 - [M9PF42_DROME]	6.68	4.29	4	2	2	2	722	77.1	5.1
Q9VWB8	Nucleoporin 205kD, isoform A OS=Drosophila melanogaster GN=Nup205 PE=1 SV=2 - [Q9VWB8_DROME]	6.67	1.55	2	2	2	2	2067	232.6	6.67
Q9VVM8	CG5290 OS=Drosophila melanogaster GN=CG5290-RA PE=1 SV=1 - [Q9VVM8_DROME]	6.63	4.39	1	2	2	3	798	92.1	6.06
X2JE07	CG1677, isoform D OS=Drosophila melanogaster GN=CG1677 PE=1 SV=1 - [X2JE07_DROME]	6.62	2.9	2	2	2	2	999	108.9	5.76
X2JC94	Phosphoglycerate mutase 5, isoform B OS=Drosophila melanogaster GN=Pgam5 PE=4 SV=1 - [X2JC94_DROME]	6.61	12.15	2	2	2	2	288	33	8.85
Q9W3C2	Uncharacterized protein CG1785 OS=Drosophila melanogaster GN=CG1785 PE=2 SV=1 - [GSCR2_DROME]	6.58	7.11	1	2	2	3	478	55.8	9.76
Q9VXU1	Golgi microtubule-associated protein, isoform B OS=Drosophila melanogaster GN=Gmap PE=1 SV=2 - [Q9VXU1_DROME]	6.57	4.3	2	3	3	3	1208	137.7	4.86
Q9VXJ0	Peroxisomal multifunctional enzyme type 2 OS=Drosophila melanogaster GN=Mfe2 PE=1 SV=1 - [DHB4_DROME]	6.56	7.86	1	2	2	2	598	64	6.57
Q9VUM0	Probable DNA mismatch repair protein Msh6 OS=Drosophila melanogaster GN=Msh6 PE=1 SV=2 - [MSH6_DROME]	6.55	2.52	1	1	2	2	1190	133.1	7.28
Q9VTZ6	Probable phosphomannomutase OS=Drosophila melanogaster GN=CG10688 PE=2 SV=1 - [PMM_DROME]	6.53	10.63	1	3	3	3	254	29.6	5.71
Q9VAN8	FI15955p1 OS=Drosophila melanogaster GN=CG11882-RA PE=1 SV=1 - [Q9VAN8_DROME]	6.52	12.55	1	3	3	3	263	29.7	4.86
Q95RV5	Ribulose-phosphate 3-epimerase OS=Drosophila melanogaster GN=CG1364 PE=1 SV=1 - [Q95RV5_DROME]	6.51	14.93	1	2	2	2	221	24.2	5.4
Q9W0S7	LD20211p OS=Drosophila melanogaster GN=Tudor-SN PE=1 SV=1 - [Q9W0S7_DROME]	6.49	4.64	1	2	2	4	926	103	8.05
Q9VPL5	LD27216p OS=Drosophila melanogaster GN=Tbc1d15-17 PE=1 SV=1 - [Q9VPL5_DROME]	6.48	4.2	1	2	2	3	715	81.8	5.19
Q9VNA5	Proteasome subunit beta type-4 OS=Drosophila melanogaster GN=Prosbeta7 PE=2 SV=1 - [PSB4_DROME]	6.47	8.21	1	2	2	2	268	30	6.58
Q9VC28	60S ribosome subunit biogenesis protein NIP7 homolog OS=Drosophila melanogaster GN=CG7006 PE=1 SV=1 - [Q9VC28_DROME]	6.47	19.44	1	3	3	3	180	20.8	8.73
Q9VSJ8	Exocyst complex component 7 OS=Drosophila melanogaster GN=Exo70 PE=1 SV=2 - [EXOC7_DROME]	6.44	3.32	1	2	2	2	693	80	6.9
Q04047	Protein no-on-transient A OS=Drosophila melanogaster GN=nonA PE=1 SV=2 - [NONA_DROME]	6.44	4.71	2	2	2	2	700	76.9	9.35
Q9V535	RNA-binding protein 8A OS=Drosophila melanogaster GN=tsu PE=1 SV=1 - [RBM8A_DROME]	6.43	15.76	1	2	2	2	165	19	5.27
Q8MLS2	Ribose-5-phosphate isomerase, isoform B OS=Drosophila melanogaster GN=Rpi PE=1 SV=3 - [Q8MLS2_DROME]	6.43	12.45	1	2	2	2	241	26.5	5.88
Q9VHR8	Dipeptidyl peptidase 3 OS=Drosophila melanogaster GN=DppIII PE=2 SV=2 - [DPP3_DROME]	6.42	3.94	1	3	3	4	786	89.1	6.43
Q9VWD0	GH23568p OS=Drosophila melanogaster GN=parvin PE=1 SV=2 - [Q9VWD0_DROME]	6.41	13.62	1	4	4	4	367	41.8	6.6
Q9XZ03	Multiprotein Bridging Factor 1 OS=Drosophila melanogaster GN=mbf1 PE=1 SV=1 - [Q9XZ03_DROME]	6.39	14.48	2	2	2	2	145	16	10.04
Q2PE12	GEO10659p1 OS=Drosophila melanogaster GN=Tina-1 PE=1 SV=1 - [Q2PE12_DROME]	6.37	38.1	2	2	2	2	84	10	5.35
Q9VPW9	CG4552 OS=Drosophila melanogaster GN=CG4552 PE=1 SV=2 - [Q9VPW9_DROME]	6.33	6.68	1	2	2	2	689	77.4	5.31
Q9VFB5	IP02321p OS=Drosophila melanogaster GN=Rpb7 PE=1 SV=2 - [Q9VFB5_DROME]	6.31	18.5	1	2	2	2	173	19.1	6.52
Q9VK60	CG6180 OS=Drosophila melanogaster GN=CG6180 PE=1 SV=2 - [Q9VK60_DROME]	6.31	10.89	1	2	2	2	257	28.7	8.82
Q9VH69	40S ribosomal protein S29 OS=Drosophila melanogaster GN=RpS29 PE=1 SV=1 - [RS29_DROME]	6.31	14.29	1	2	2	3	56	6.6	9.61
Q9VW13	CG9330 OS=Drosophila melanogaster GN=CG9330-RA PE=1 SV=1 - [Q9VW13_DROME]	6.31	4.8	1	2	2	4	708	79.4	6.3
Q9W2X6	ATP synthase, delta subunit, isoform A OS=Drosophila melanogaster GN=ATPsyndelta PE=1 SV=1 - [Q9W2X6_DROME]	6.29	22.93	1	2	2	3	157	16.7	5.99
Q9VUM1	LD41209p OS=Drosophila melanogaster GN=Prp31 PE=1 SV=1 - [Q9VUM1_DROME]	6.28	12.77	1	5	5	5	501	55.5	7.09
Q9W384	Brahma associated protein 111kD OS=Drosophila melanogaster GN=Bap111 PE=1 SV=1 - [Q9W384_DROME]	6.27	3.74	1	1	2	2	749	78.6	7.52
O76521	Importin subunit alpha OS=Drosophila melanogaster GN=Kap-alpha1 PE=2 SV=1 - [O76521_DROME]	6.27	5.71	1	2	2	2	543	60	5.34
Q9VWS1	CG6617 OS=Drosophila melanogaster GN=CG6617 PE=1 SV=1 - [Q9VWS1_DROME]	6.25	14.22	1	2	2	4	225	26	4.97
Q9VE85	Nucleoporin 43kD OS=Drosophila melanogaster GN=Nup43 PE=1 SV=1 - [Q9VE85_DROME]	6.24	6.7	1	2	2	2	358	40.1	5.22
Q9VFE6	RRP15-like protein OS=Drosophila melanogaster GN=CG3817 PE=1 SV=1 - [RRP15_DROME]	6.23	20.29	1	2	3	4	276	31.2	5.22
Q7KK96	Structural maintenance of chromosomes protein OS=Drosophila melanogaster GN=SMC2 PE=1 SV=1 - [Q7KK96_DROME]	6.22	2.29	1	2	2	2	1179	134.3	8.18
Q9VMY9	Dihydropterin deaminase OS=Drosophila melanogaster GN=DhpD PE=1 SV=1 - [Q9VMY9_DROME]	6.21	7.59	1	1	2	2	448	48.9	6.43
Q9VIX4	Acyl-coenzyme A oxidase OS=Drosophila melanogaster GN=CG17544-RA PE=1 SV=2 - [Q9VIX4_DROME]	6.18	4.62	1	2	3	3	693	77.2	7.03
Q9W0M4	LP10861p OS=Drosophila melanogaster GN=CG13887 PE=1 SV=1 - [Q9W0M4_DROME]	6.15	10.09	1	2	2	2	228	26.1	9.32
Q0KHZ6	CG7834, isoform A OS=Drosophila melanogaster GN=CG7834 PE=1 SV=1 - [Q0KHZ6_DROME]	6.14	12.25	1	3	3	3	253	27.2	8.05
M9PFX9	Limpet, isoform N OS=Drosophila melanogaster GN=Lmpt PE=1 SV=1 - [M9PFX9_DROME]	6.13	5.29	3	2	2	2	529	60.3	7.06
Q9VYE3	FI21110p1 OS=Drosophila melanogaster GN=CG15747-RA PE=1 SV=2 - [Q9VYE3_DROME]	6.11	6.98	1	2	2	2	387	44.7	5.74
Q9NHD5	Probable N-acetyltransferase san OS=Drosophila melanogaster GN=san PE=1 SV=1 - [SAN_DROME]	6.11	6.52	1	2	2	2	184	21	8.78
Q9VUR2	LD31322p OS=Drosophila melanogaster GN=CG12301 PE=1 SV=2 - [Q9VUR2_DROME]	6.1	4.28	1	2	2	2	771	88.7	9.48
Q9VHV5	ADP-ribosylation factor-like protein 8 OS=Drosophila melanogaster GN=Gie PE=1 SV=1 - [ARL8_DROME]	6.08	17.2	1	2	2	2	186	21.2	7.21
Q0E9G4	CG1600-PA OS=Drosophila melanogaster GN=Drat PE=1 SV=1 - [Q0E9G4_DROME]	6.07	13.12	2	2	2	3	381	41.4	6.06
Q9VSS1	Pixie, isoform A OS=Drosophila melanogaster GN=pix PE=1 SV=1 - [Q9VSS1_DROME]	6.06	3.6	1	2	2	2	611	69.3	8.13
Q9VK34	NAD-dependent histone deacetylase Sir2 OS=Drosophila melanogaster GN=Sir2 PE=1 SV=1 - [SIR2_DROME]	6.04	4.01	1	2	2	3	823	91.8	4.86
Q9VNI4	CG2046 OS=Drosophila melanogaster GN=CG2046 PE=1 SV=1 - [Q9VNI4_DROME]	6.03	12.77	1	2	2	2	235	25.8	4.92
X2JEF0	Glucose-6-phosphate 1-dehydrogenase OS=Drosophila melanogaster GN=Zw PE=1 SV=1 - [X2JEF0_DROME]	6.03	6.77	2	2	2	2	502	58	6.38
Q9W1H4	DNA ligase 1 OS=Drosophila melanogaster GN=DNA-ligI PE=1 SV=2 - [DNLI1_DROME]	6.02	3.61	1	1	2	2	747	84.7	6.62
Q9W445	Malignant T-cell-amplified sequence 1 homolog OS=Drosophila melanogaster GN=MCTS1 PE=1 SV=1 - [MCTS1_DROME]	6.02	14.84	1	2	2	2	182	20.3	9.11
Q23983	Alpha-soluble NSF attachment protein OS=Drosophila melanogaster GN=alphaSnap PE=1 SV=1 - [SNAP_DROME]	6.01	8.56	1	2	2	2	292	33	5.45
Q9V895	Acidic leucine-rich nuclear phosphoprotein 32 family member A OS=Drosophila melanogaster GN=Anp32a PE=2 SV=1 - [AN32A_DROME]	5.99	8.81	2	2	2	2	261	29.2	4.21
Q9VBL3	CG5886 OS=Drosophila melanogaster GN=CG5886 PE=1 SV=1 - [Q9VBL3_DROME]	5.99	6.8	1	2	3	5	515	59	8.32
Q9W3U9	CG14434-PA OS=Drosophila melanogaster GN=CG14434 PE=1 SV=1 - [Q9W3U9_DROME]	5.94	15.51	2	2	2	2	187	21.1	5.33
O97422	Galactosylgalactosylxylosylprotein 3-beta-glucuronosyltransferase I OS=Drosophila melanogaster GN=GlcAT-I PE=2 SV=2 - [B3GI_DROME]	5.94	5.88	1	1	2	3	306	35	9.14
Q8SXU3	CG8207 OS=Drosophila melanogaster GN=CG8207 PE=1 SV=1 - [Q8SXU3_DROME]	5.93	7.99	1	2	2	2	438	48.1	7.72
Q9XZ06	Nucleoporin 93kD-1 OS=Drosophila melanogaster GN=Nup93-1 PE=1 SV=1 - [Q9XZ06_DROME]	5.93	4.37	1	3	3	3	823	93.8	6.27
Q9XYZ9	Glutathione S transferase E12, isoform A OS=Drosophila melanogaster GN=GstE12 PE=1 SV=1 - [Q9XYZ9_DROME]	5.92	11.66	1	2	2	2	223	25.2	6.29
Q9VCZ8	Probable prefoldin subunit 5 OS=Drosophila melanogaster GN=CG7048 PE=2 SV=1 - [PFD5_DROME]	5.92	15.48	1	2	2	3	168	19.1	7.33
Q9VUJ1	Proteasome subunit beta type OS=Drosophila melanogaster GN=Prosbeta2 PE=1 SV=1 - [Q9VUJ1_DROME]	5.91	8.82	1	2	2	3	272	29.8	8.66
M9PC85	X16, isoform B OS=Drosophila melanogaster GN=x16 PE=1 SV=1 - [M9PC85_DROME]	5.9	10.51	2	2	2	2	257	27.7	11.53
Q9V431	Apoptosis inhibitor 5 homolog OS=Drosophila melanogaster GN=Aac11 PE=2 SV=1 - [API5_DROME]	5.89	4.48	1	2	2	2	536	59.9	6.76
Q9VFS5	Serine/threonine-protein phosphatase 4 regulatory subunit 3 OS=Drosophila melanogaster GN=flfl PE=1 SV=4 - [PP4R3_DROME]	5.85	3.78	1	2	2	2	980	109.2	4.81
Q9V726	Cleavage and polyadenylation specificity factor subunit 1 OS=Drosophila melanogaster GN=Cpsf160 PE=1 SV=1 - [CPSF1_DROME]	5.85	1.79	1	2	2	2	1455	164.6	6.2
Q9W4N2	Cap-specific mRNA (nucleoside-2'-O-)-methyltransferase 1 OS=Drosophila melanogaster GN=CG6379 PE=2 SV=1 - [MTR1_DROME]	5.84	4.44	1	3	3	3	788	90.5	7.36
Q9VTY2	Uncharacterized protein, isoform A OS=Drosophila melanogaster GN=CG10638 PE=1 SV=1 - [Q9VTY2_DROME]	5.84	8.2	1	2	2	2	317	35.8	6.11
Q9VHJ4	GH04846p OS=Drosophila melanogaster GN=RagA-B PE=1 SV=1 - [Q9VHJ4_DROME]	5.83	7.72	1	2	2	2	311	35.6	7.52
Q9VXP3	GH05406p OS=Drosophila melanogaster GN=mRpS30 PE=1 SV=1 - [Q9VXP3_DROME]	5.82	8.98	1	3	3	3	557	65.1	8.47
A0A0B4KH09	Groucho, isoform I OS=Drosophila melanogaster GN=gro PE=1 SV=1 - [A0A0B4KH09_DROME]	5.81	3.87	6	2	2	2	698	76.5	7.94
P28518	DNA repair protein complementing XP-A cells homolog OS=Drosophila melanogaster GN=Xpac PE=2 SV=3 - [XPA_DROME]	5.79	9.46	1	2	2	2	296	33.9	6.61
Q95SH7	GH26007p OS=Drosophila melanogaster GN=CG14969 PE=1 SV=1 - [Q95SH7_DROME]	5.79	8.89	1	2	2	2	315	34.9	6.54
Q9VB46	FI18644p1 OS=Drosophila melanogaster GN=Hmu PE=1 SV=1 - [Q9VB46_DROME]	5.77	4.15	1	2	2	2	579	63.4	9.35
P20232	Transcription elongation factor S-II OS=Drosophila melanogaster GN=TfIIS PE=2 SV=1 - [TFS2_DROME]	5.77	8.31	1	2	2	2	313	34.3	9.06
X2JEX7	Ubiquitin-specific protease 7, isoform C OS=Drosophila melanogaster GN=Usp7 PE=3 SV=1 - [X2JEX7_DROME]	5.72	2.58	2	2	2	2	1125	130	5.99
Q9VQK5	CG3542 OS=Drosophila melanogaster GN=CG3542 PE=1 SV=1 - [Q9VQK5_DROME]	5.7	2.73	1	2	2	3	806	91.3	8.84
Q9VG59	CG5608 OS=Drosophila melanogaster GN=CG5608-RA PE=1 SV=1 - [Q9VG59_DROME]	5.7	4.37	1	3	3	3	687	78	6.49
A1Z8P9	Nucleoprotein TPR OS=Drosophila melanogaster GN=Mtor PE=1 SV=1 - [TPR_DROME]	5.69	2.05	1	2	3	4	2346	262.2	5.1
Q9XZ19	CG3909 OS=Drosophila melanogaster GN=CG3909 PE=1 SV=1 - [Q9XZ19_DROME]	5.69	9.06	1	2	2	2	331	36.1	5.25
Q9VQI7	Peroxiredoxin 6005 OS=Drosophila melanogaster GN=Prx6005 PE=1 SV=1 - [Q9VQI7_DROME]	5.68	12.61	1	3	3	3	222	24.8	5.36
Q9VK63	CG5776, isoform A OS=Drosophila melanogaster GN=CG5776 PE=2 SV=1 - [Q9VK63_DROME]	5.64	7.01	1	3	3	4	799	89	6.79
Q9V9X4	Methylthioribose-1-phosphate isomerase OS=Drosophila melanogaster GN=CG11334 PE=2 SV=1 - [MTNA_DROME]	5.6	7.42	1	2	2	2	364	39.1	7.01
Q9VD29	RE74312p OS=Drosophila melanogaster GN=Sar1 PE=1 SV=1 - [Q9VD29_DROME]	5.6	12.95	1	2	2	2	193	21.8	6.93
Q9VGW6	DNA replication licensing factor Mcm5 OS=Drosophila melanogaster GN=Mcm5 PE=1 SV=1 - [MCM5_DROME]	5.6	3.68	1	2	2	2	733	82.2	7.84
O46037	Vinculin OS=Drosophila melanogaster GN=Vinc PE=1 SV=1 - [VINC_DROME]	5.59	2.81	1	2	2	2	961	106.2	6.7
M9PCU1	Abl tyrosine kinase, isoform H OS=Drosophila melanogaster GN=Abl PE=1 SV=1 - [M9PCU1_DROME]	5.58	1.66	9	2	2	3	1504	159.5	7.34
Q9VJH2	SD02215p OS=Drosophila melanogaster GN=AspRS-m PE=1 SV=3 - [Q9VJH2_DROME]	5.55	2.4	1	2	2	3	1082	121.4	5.82
Q9VAJ2	Bub3, isoform A OS=Drosophila melanogaster GN=Bub3 PE=1 SV=1 - [Q9VAJ2_DROME]	5.55	6.44	1	2	2	2	326	37.4	6.54
Q8T9B6	LDLR chaperone boca OS=Drosophila melanogaster GN=boca PE=1 SV=2 - [MESD_DROME]	5.53	31.67	1	3	3	3	180	21	4.91
A1Z6G6	CG1344, isoform A OS=Drosophila melanogaster GN=CG1344 PE=1 SV=1 - [A1Z6G6_DROME]	5.49	3.37	1	1	2	2	683	77.8	5.5
Q9VDH8	Ribosomal protein S30, isoform A OS=Drosophila melanogaster GN=RpS30 PE=1 SV=1 - [Q9VDH8_DROME]	5.48	8.33	1	2	2	2	132	14.6	10.05
Q76NQ9	AMP deaminase, isoform F OS=Drosophila melanogaster GN=AMPdeam PE=1 SV=2 - [Q76NQ9_DROME]	5.48	3.08	8	3	3	3	649	75.7	6.42
Q9VHC0	LD23870p OS=Drosophila melanogaster GN=RnpS1 PE=1 SV=2 - [Q9VHC0_DROME]	5.44	7.75	1	2	2	3	374	41.8	11.9
Q7KVQ0	Probable H/ACA ribonucleoprotein complex subunit 1 OS=Drosophila melanogaster GN=CG4038 PE=2 SV=1 - [GAR1_DROME]	5.43	13.92	1	2	2	2	237	22.7	11.19
Q7KNM2	SUMO-conjugating enzyme OS=Drosophila melanogaster GN=lwr PE=1 SV=1 - [Q7KNM2_DROME]	5.4	27.67	1	2	2	11	159	18.1	8.41
Q24251	ATP synthase subunit d, mitochondrial OS=Drosophila melanogaster GN=ATPsynD PE=2 SV=2 - [ATP5H_DROME]	5.34	11.8	1	2	2	2	178	20.2	6.55
X2J7P4	No mitochondrial derivative, isoform B OS=Drosophila melanogaster GN=nmd PE=3 SV=1 - [X2J7P4_DROME]	5.32	9.34	2	2	2	3	289	32.4	7.56
Q9VZQ3	Karst, isoform A OS=Drosophila melanogaster GN=kst PE=1 SV=1 - [Q9VZQ3_DROME]	5.29	0.68	5	1	2	2	4097	471.4	6.32
Q7JR58	CG6543, isoform A OS=Drosophila melanogaster GN=CG6543 PE=1 SV=1 - [Q7JR58_DROME]	5.25	7.46	1	2	2	2	295	31.6	8.63
Q94901	RNA-binding protein lark OS=Drosophila melanogaster GN=lark PE=1 SV=1 - [LARK_DROME]	5.24	11.36	1	3	3	4	352	39.9	9.07
Q9VYS3	Regulator of nonsense transcripts 1 homolog OS=Drosophila melanogaster GN=Upf1 PE=1 SV=2 - [RENT1_DROME]	5.23	2.2	1	2	2	2	1180	129.8	7.33
Q9VVA1	CG9706, isoform A OS=Drosophila melanogaster GN=CG9706-RA PE=1 SV=1 - [Q9VVA1_DROME]	5.2	4.38	1	2	2	2	525	59.1	8.12
P02283	Histone H2B OS=Drosophila melanogaster GN=His2B PE=1 SV=2 - [H2B_DROME]	5.2	20.33	1	2	2	2	123	13.7	10.35
Q0KHU5	Lysophosphatidylcholine acyltransferase OS=Drosophila melanogaster GN=LPCAT PE=2 SV=1 - [PCAT_DROME]	5.19	5.63	1	2	2	2	533	60	7.46
Q9VYY3	Ubiquitin-like modifier-activating enzyme 5 OS=Drosophila melanogaster GN=CG1749 PE=2 SV=1 - [UBA5_DROME]	5.14	10.4	1	2	2	4	404	44.1	4.73
Q9W2A1	Snipper, isoform E OS=Drosophila melanogaster GN=Snp PE=4 SV=2 - [Q9W2A1_DROME]	5.13	12.11	2	2	2	2	223	25.7	8.15
Q9V3G3	Peptidyl-prolyl cis-trans isomerase E OS=Drosophila melanogaster GN=cyp33 PE=1 SV=1 - [PPIE_DROME]	5.13	13.67	1	2	2	2	300	33.3	6.05
Q9VZF5	Kinesin-like protein OS=Drosophila melanogaster GN=pav PE=1 SV=1 - [Q9VZF5_DROME]	5.09	3.61	1	2	2	2	887	100.6	9.23
Q9VNB9	GEO07455p1 OS=Drosophila melanogaster GN=RpL35A PE=1 SV=1 - [Q9VNB9_DROME]	5.06	8.92	1	2	2	3	157	17.6	11.12
Q9VA37	Dj-1beta OS=Drosophila melanogaster GN=dj-1beta PE=1 SV=3 - [Q9VA37_DROME]	5.05	12.83	1	2	2	2	187	19.2	5.63
Q7KNF2	Polyadenylate-binding protein 2 OS=Drosophila melanogaster GN=Pabp2 PE=1 SV=1 - [PABP2_DROME]	5.04	9.82	1	2	2	2	224	25	5.2
Q9I7T7	La-related protein CG11505 OS=Drosophila melanogaster GN=CG11505 PE=1 SV=2 - [Y1505_DROME]	5.03	3.46	1	2	4	4	1531	161.9	8.75
Q95RY2	CG7945, isoform A OS=Drosophila melanogaster GN=CG7945 PE=1 SV=1 - [Q95RY2_DROME]	4.99	15.65	1	2	2	2	262	29.3	5.62
Q9VSC5	CG8209 OS=Drosophila melanogaster GN=CG8209 PE=1 SV=1 - [Q9VSC5_DROME]	4.98	10.27	1	2	2	2	331	36.7	6.1
M9PIS3	6-phosphogluconate dehydrogenase, decarboxylating OS=Drosophila melanogaster GN=Pgd PE=3 SV=1 - [M9PIS3_DROME]	4.98	3.74	2	2	2	2	481	52.5	6.32
Q95RB1	LD46870p OS=Drosophila melanogaster GN=CG14641 PE=1 SV=1 - [Q95RB1_DROME]	4.96	6.94	1	3	3	3	418	47.1	8.57
M9PFF1	ADP-ribosylation factor GTPase activating protein 1, isoform B OS=Drosophila melanogaster GN=ArfGAP1 PE=1 SV=1 - [M9PFF1_DROME]	4.96	5.36	2	2	2	2	448	48.4	7.78
Q9XZ61	Ubiquitin carboxyl-terminal hydrolase OS=Drosophila melanogaster GN=Uch-L5 PE=1 SV=1 - [Q9XZ61_DROME]	4.96	10.19	1	3	3	3	324	37.6	5.21
A1ZAW0	Dicer-2, isoform A OS=Drosophila melanogaster GN=Dcr-2 PE=1 SV=1 - [A1ZAW0_DROME]	4.93	1.22	1	2	2	2	1722	197.6	6.86
Q9VSI1	CG7182, isoform A OS=Drosophila melanogaster GN=CG7182 PE=1 SV=2 - [Q9VSI1_DROME]	4.93	4.87	1	2	2	2	513	56.8	5.33
Q8I0T0	Ferritin OS=Drosophila melanogaster GN=Fer1HCH PE=1 SV=1 - [Q8I0T0_DROME]	4.93	18.18	5	2	2	2	121	13.6	7.28
Q9VIU7	Probable dolichol-phosphate mannosyltransferase OS=Drosophila melanogaster GN=CG10166 PE=3 SV=1 - [DPM1_DROME]	4.91	9.54	1	2	2	2	241	27	8.79
Q8SY96	NFU1 iron-sulfur cluster scaffold homolog, mitochondrial OS=Drosophila melanogaster GN=CG32500 PE=2 SV=1 - [NFU1_DROME]	4.9	11.31	1	2	2	2	283	31.3	5.4
Q7KQM8	Uncharacterized protein, isoform D OS=Drosophila melanogaster GN=CG11076 PE=1 SV=2 - [Q7KQM8_DROME]	4.87	8.46	2	2	2	2	260	29.5	9.26
M9PBQ4	Apoptosis inducing factor, isoform C OS=Drosophila melanogaster GN=AIF PE=1 SV=1 - [M9PBQ4_DROME]	4.85	3.39	2	2	2	2	738	81.1	6.2
Q9VAI4	CG7593 OS=Drosophila melanogaster GN=CG7593 PE=1 SV=1 - [Q9VAI4_DROME]	4.84	10.89	1	2	2	2	202	23.4	8.56
P23572	Cyclin-dependent kinase 1 OS=Drosophila melanogaster GN=Cdk1 PE=1 SV=1 - [CDK1_DROME]	4.78	6.4	1	1	2	2	297	34.4	6.87
Q9VV60	Tyrosine--tRNA ligase OS=Drosophila melanogaster GN=TyrRS PE=1 SV=1 - [Q9VV60_DROME]	4.74	6.86	1	3	3	3	525	58.1	6.87
Q9W074	FI04779p OS=Drosophila melanogaster GN=HBS1 PE=1 SV=2 - [Q9W074_DROME]	4.73	3.88	1	2	2	2	670	74.1	6.7
Q9W4A0	GH11193p OS=Drosophila melanogaster GN=Rab18 PE=1 SV=1 - [Q9W4A0_DROME]	4.73	11.17	1	2	2	3	197	22.1	5.36
Q9VNV3	ATP-dependent RNA helicase Ddx1 OS=Drosophila melanogaster GN=Ddx1 PE=2 SV=1 - [DDX1_DROME]	4.72	3.99	1	2	2	2	727	80.8	6.87
E1JJS2	Rho GTPase activating protein at 19D, isoform B OS=Drosophila melanogaster GN=RhoGAP19D PE=1 SV=1 - [E1JJS2_DROME]	4.71	1.23	4	1	2	2	2109	222.1	8.88
O77266	CG4199, isoform A OS=Drosophila melanogaster GN=CG4199 PE=1 SV=3 - [O77266_DROME]	4.69	5.07	2	2	2	2	552	60.7	5.73
Q9VW57	Grasp65 OS=Drosophila melanogaster GN=Grasp65 PE=1 SV=1 - [Q9VW57_DROME]	4.67	6.52	1	2	2	2	460	47.7	4.74
Q9VEP9	GH03554p OS=Drosophila melanogaster GN=CG16941 PE=1 SV=1 - [Q9VEP9_DROME]	4.66	3.06	1	2	2	2	784	88	6.37
X2JAE9	Uncharacterized protein, isoform C OS=Drosophila melanogaster GN=CG31793 PE=4 SV=1 - [X2JAE9_DROME]	4.65	2.64	2	1	2	2	1213	135.1	7.55
Q9V475	Cullin 3, isoform C OS=Drosophila melanogaster GN=Cul3 PE=1 SV=1 - [Q9V475_DROME]	4.64	3.62	2	2	2	2	773	89.5	8.73
P13008	40S ribosomal protein S26 OS=Drosophila melanogaster GN=RpS26 PE=1 SV=1 - [RS26_DROME]	4.61	18.42	1	2	2	2	114	13.3	11.15
Q59DP8	Calcium-transporting ATPase OS=Drosophila melanogaster GN=PMCA PE=1 SV=3 - [Q59DP8_DROME]	4.6	2.32	7	2	2	2	1120	123.3	6.7
Q9VXB5	39S ribosomal protein L22, mitochondrial OS=Drosophila melanogaster GN=mRpL22 PE=2 SV=2 - [RM22_DROME]	4.59	8.58	1	2	2	2	233	26.9	9.51
Q9W141	Putative ATP synthase subunit f, mitochondrial OS=Drosophila melanogaster GN=CG4692 PE=3 SV=1 - [ATPK_DROME]	4.59	17.76	1	2	2	2	107	12.5	10.1
Q9VTE5	Probable prefoldin subunit 2 OS=Drosophila melanogaster GN=l(3)01239 PE=2 SV=1 - [PFD2_DROME]	4.54	27.97	1	3	3	3	143	16.2	5.64
O62530	Adaptor protein complex 2, mu subunit, isoform A OS=Drosophila melanogaster GN=AP-2mu PE=1 SV=1 - [O62530_DROME]	4.53	4.35	1	2	2	2	437	49.8	9.48
P05389	60S acidic ribosomal protein P2 OS=Drosophila melanogaster GN=RpLP2 PE=1 SV=1 - [RLA2_DROME]	4.52	17.7	1	2	2	2	113	11.7	4.7
Q9XTL2	Jak pathway signal transduction adaptor molecule OS=Drosophila melanogaster GN=Stam PE=1 SV=1 - [Q9XTL2_DROME]	4.51	2.9	1	2	2	2	689	74.6	5.58
O44437	Small nuclear ribonucleoprotein Sm D3 OS=Drosophila melanogaster GN=SmD3 PE=1 SV=1 - [SMD3_DROME]	4.5	12.58	1	2	2	2	151	15.6	10.54
Q02427	RNA-binding protein 1 OS=Drosophila melanogaster GN=Rbp1 PE=2 SV=3 - [RBP1_DROME]	4.49	18.06	3	2	2	2	144	16	9.98
Q9W254	Quaking related 58E-2, isoform A OS=Drosophila melanogaster GN=qkr58E-2 PE=1 SV=1 - [Q9W254_DROME]	4.48	7.93	1	2	2	2	416	44.1	9.64
Q7KM15	Transcription factor BTF3 OS=Drosophila melanogaster GN=bic PE=1 SV=1 - [Q7KM15_DROME]	4.46	16.57	1	2	2	2	169	17.7	7.49
Q9VNV2	GEO05133p1 OS=Drosophila melanogaster GN=CG11523 PE=1 SV=1 - [Q9VNV2_DROME]	4.45	12.66	1	1	2	2	158	17.8	4.21
A1Z909	CG8545 OS=Drosophila melanogaster GN=CG8545-RA PE=1 SV=1 - [A1Z909_DROME]	4.43	1.91	1	2	2	2	891	99.8	5.5
Q9VSY8	BET3 ortholog OS=Drosophila melanogaster GN=Bet3 PE=2 SV=3 - [Q9VSY8_DROME]	4.41	10.67	1	2	2	2	178	20.5	4.86
A0AQH0	Proteasome subunit beta type OS=Drosophila melanogaster GN=Prosbeta1 PE=1 SV=1 - [A0AQH0_DROME]	4.41	8.04	1	2	2	2	224	24.2	5.25
Q7YZA2	Uncharacterized protein CG7065 OS=Drosophila melanogaster GN=CG7065 PE=1 SV=1 - [Y7065_DROME]	4.39	2.92	1	1	2	2	1231	136.7	9.23
Q9VDL2	LD40493p OS=Drosophila melanogaster GN=TFAM PE=1 SV=1 - [Q9VDL2_DROME]	4.39	8.95	2	2	2	2	257	29.9	9.99
Q24050	Anon-i1 protein OS=Drosophila melanogaster GN=anon-i1 PE=1 SV=1 - [Q24050_DROME]	4.38	9.92	1	2	2	2	262	28.9	4.82
Q9VP77	LD23875p OS=Drosophila melanogaster GN=CG10565 PE=1 SV=1 - [Q9VP77_DROME]	4.36	3.72	1	1	2	2	646	73.6	8.97
Q8SYG2	COP9 signalosome complex subunit 3 OS=Drosophila melanogaster GN=CSN3 PE=2 SV=2 - [CSN3_DROME]	4.34	5.84	1	2	2	2	445	50.7	6.25
P54367	Casein kinase I isoform alpha OS=Drosophila melanogaster GN=CkIalpha PE=1 SV=1 - [KC1A_DROME]	4.33	5.64	1	2	2	2	337	39.5	9.38
Q9VVI0	SD09427p OS=Drosophila melanogaster GN=U4-U6-60K PE=1 SV=1 - [Q9VVI0_DROME]	4.32	3.44	1	2	2	2	553	61.5	6.21
A0A0B4JD48	Cysteine proteinase-1, isoform D OS=Drosophila melanogaster GN=Cp1 PE=1 SV=1 - [A0A0B4JD48_DROME]	4.27	4.82	2	2	2	2	249	27	5.44
P54611	V-type proton ATPase subunit E OS=Drosophila melanogaster GN=Vha26 PE=2 SV=1 - [VATE_DROME]	4.25	9.29	1	2	2	2	226	26.1	6.15
Q9VT61	CG8108, isoform A OS=Drosophila melanogaster GN=CG8108 PE=1 SV=1 - [Q9VT61_DROME]	4.24	3.59	1	2	2	2	919	102.9	6.21
Q9VIP0	Protein nessun dorma OS=Drosophila melanogaster GN=nesd PE=1 SV=1 - [NESD_DROME]	4.24	5.32	1	2	2	6	602	67.7	5.07
P48604	GrpE protein homolog, mitochondrial OS=Drosophila melanogaster GN=Roe1 PE=2 SV=2 - [GRPE_DROME]	4.16	17.84	1	2	3	3	213	23.9	8.5
Q9VCW3	LP09464p OS=Drosophila melanogaster GN=Nup133 PE=1 SV=2 - [Q9VCW3_DROME]	4.15	3.17	1	3	3	3	1200	135.1	5.63
Q9VAX8	CG4849 OS=Drosophila melanogaster GN=CG4849 PE=1 SV=1 - [Q9VAX8_DROME]	4.14	3.49	1	3	3	3	975	110.6	5.03
M9PCM8	Muscle-specific protein 300 kDa, isoform K OS=Drosophila melanogaster GN=Msp300 PE=1 SV=1 - [M9PCM8_DROME]	4.13	0.58	9	2	5	5	11917	1357.5	5.2
P45888	Actin-related protein 2 OS=Drosophila melanogaster GN=Arp2 PE=2 SV=3 - [ARP2_DROME]	4.12	4.76	1	2	2	2	399	45.3	6.02
Q9VL16	CG5676 OS=Drosophila melanogaster GN=CG5676 PE=2 SV=1 - [Q9VL16_DROME]	4.09	26.92	1	3	3	3	156	17.3	9.2
Q0KIB3	CG2051, isoform A OS=Drosophila melanogaster GN=Hat1 PE=1 SV=1 - [Q0KIB3_DROME]	4.08	4.69	1	2	2	2	405	47.9	6.73
Q95PE4	GEO07784p1 OS=Drosophila melanogaster GN=Mpp6 PE=2 SV=1 - [Q95PE4_DROME]	4.07	11.73	1	2	2	2	162	18.5	9.48
Q9I7R0	GH04560p OS=Drosophila melanogaster GN=CG18815 PE=1 SV=1 - [Q9I7R0_DROME]	4.06	14.81	3	2	2	2	216	23.1	6.28
Q9V3D2	Oxygen-dependent coproporphyrinogen-III oxidase OS=Drosophila melanogaster GN=Coprox PE=2 SV=1 - [HEM6_DROME]	4.03	6.41	1	2	2	2	390	44.4	8.72
M9PC74	Uncharacterized protein, isoform G OS=Drosophila melanogaster GN=CG31650 PE=1 SV=1 - [M9PC74_DROME]	4.01	10.03	2	2	2	2	339	39.1	4.65
P16378	G protein alpha o subunit OS=Drosophila melanogaster GN=Galphao PE=1 SV=1 - [GNAO_DROME]	4.01	5.37	2	2	2	2	354	40.5	5.53
Q9VA81	GEO10172p1 OS=Drosophila melanogaster GN=mRpS18C PE=2 SV=2 - [Q9VA81_DROME]	4	22.86	1	3	3	3	140	16.2	9.07
Q9VVI1	CG7564, isoform A OS=Drosophila melanogaster GN=CG7564 PE=1 SV=1 - [Q9VVI1_DROME]	3.93	5	1	2	2	2	420	48.4	9.44
Q9VGP6	Prefoldin subunit 3 OS=Drosophila melanogaster GN=mgr PE=1 SV=3 - [PFD3_DROME]	3.9	9.28	1	2	2	2	194	22.3	5.11
M9PBS9	Uncharacterized protein, isoform F OS=Drosophila melanogaster GN=CG10103 PE=1 SV=1 - [M9PBS9_DROME]	3.88	6.42	6	1	2	2	327	35.6	5.88
Q86PD3	RE56416p OS=Drosophila melanogaster GN=CG30022;CG30023 PE=1 SV=1 - [Q86PD3_DROME]	3.88	12.54	1	3	3	3	279	31.4	6.93
Q9VSL2	Glutathione S transferase O3 OS=Drosophila melanogaster GN=GstO3 PE=1 SV=1 - [Q9VSL2_DROME]	3.86	9.13	1	3	3	3	241	27.7	6.95
P20153	Protein ultraspiracle OS=Drosophila melanogaster GN=usp PE=1 SV=1 - [USP_DROME]	3.86	3.15	1	2	2	2	508	55.2	8
Q9VSK4	CG6983, isoform A OS=Drosophila melanogaster GN=CG6983 PE=1 SV=1 - [Q9VSK4_DROME]	3.85	10.56	1	2	2	2	180	20.4	5.43
Q9W3U1	RE55639p OS=Drosophila melanogaster GN=CG12542 PE=2 SV=2 - [Q9W3U1_DROME]	3.76	4.84	1	2	2	2	537	61.1	6.61
Q7K2X8	Nucleoporin at 44A, isoform A OS=Drosophila melanogaster GN=Nup44A PE=1 SV=1 - [Q7K2X8_DROME]	3.73	5.37	1	2	2	2	354	39.5	6.71
Q9Y0Y6	Nuclear receptor-binding protein homolog OS=Drosophila melanogaster GN=Madm PE=1 SV=1 - [NRBP_DROME]	3.68	4.71	1	1	2	2	637	70.5	5.12
Q9VBQ7	CG5116, isoform A OS=Drosophila melanogaster GN=CG5116-RA PE=1 SV=2 - [Q9VBQ7_DROME]	3.65	7.22	1	1	2	2	526	59.2	8.78
Q5LK12	Dead box protein 80, isoform D OS=Drosophila melanogaster GN=Dbp80 PE=1 SV=1 - [Q5LK12_DROME]	3.59	5.38	5	2	2	2	279	31	7.49
Q9VMQ4	Chromosome associated protein D3, isoform A OS=Drosophila melanogaster GN=Cap-D3 PE=1 SV=2 - [Q9VMQ4_DROME]	3.55	1.66	1	1	2	2	1267	145.2	6.62
Q9VW68	CG7433, isoform A OS=Drosophila melanogaster GN=Gabat PE=1 SV=1 - [Q9VW68_DROME]	3.54	3.7	1	2	2	2	486	54.6	8.62
Q9V813	S-methyl-5'-thioadenosine phosphorylase OS=Drosophila melanogaster GN=Mtap PE=2 SV=1 - [MTAP_DROME]	3.49	12.11	2	2	2	2	289	32	6.43
Q7PLP4	Uncharacterized protein, isoform B OS=Drosophila melanogaster GN=CG41099 PE=1 SV=1 - [Q7PLP4_DROME]	3.41	1.8	3	1	2	2	1111	123	6.02
Q9W3C3	CG2004, isoform A OS=Drosophila melanogaster GN=CG2004 PE=1 SV=1 - [Q9W3C3_DROME]	3.4	10.12	1	2	2	4	425	48.3	5.21
A1Z9I5	FI24033p1 OS=Drosophila melanogaster GN=tum PE=1 SV=1 - [A1Z9I5_DROME]	3.36	5.12	1	3	3	3	625	69.7	9.01
Q9W124	CG4806 OS=Drosophila melanogaster GN=CG4806 PE=1 SV=2 - [Q9W124_DROME]	3.28	4.72	1	2	2	2	657	75	9.51
Q9VLT7	IP17351p OS=Drosophila melanogaster GN=RpL36A PE=1 SV=2 - [Q9VLT7_DROME]	3.21	20.19	1	2	2	2	104	12.5	10.8
Q9UAS6	Cap-specific mRNA (nucleoside-2'-O-)-methyltransferase 2 OS=Drosophila melanogaster GN=cmtr2 PE=2 SV=2 - [CMTR2_DROME]	3.18	3.43	1	1	2	2	700	80.5	6.55
Q9VS57	RE14391p OS=Drosophila melanogaster GN=Sec63 PE=1 SV=1 - [Q9VS57_DROME]	3.12	5.05	1	2	2	2	753	85.8	5.99
B7Z120	Tousled-like kinase, isoform I OS=Drosophila melanogaster GN=Tlk PE=1 SV=1 - [B7Z120_DROME]	3.06	2.09	7	1	2	2	1242	133.9	8.73
Q9VSF3	Nedd8-conjugating enzyme Ubc12 OS=Drosophila melanogaster GN=Ubc12 PE=1 SV=1 - [UBC12_DROME]	3.02	8.84	1	2	2	2	181	20.7	7.15
Q7K126	LD13864p OS=Drosophila melanogaster GN=Not3 PE=1 SV=1 - [Q7K126_DROME]	3	2.37	1	1	2	2	844	92.3	6.79
Q9VI10	Probable small nuclear ribonucleoprotein Sm D2 OS=Drosophila melanogaster GN=SmD2 PE=1 SV=1 - [SMD2_DROME]	2.94	19.33	1	1	2	2	119	13.5	9.95
Q9VQG4	Congested-like trachea protein OS=Drosophila melanogaster GN=colt PE=2 SV=1 - [COLT_DROME]	2.87	10.78	1	2	2	2	306	32.9	9.51
Q9W1H3	FI21285p1 OS=Drosophila melanogaster GN=Upf3 PE=1 SV=2 - [Q9W1H3_DROME]	2.84	6.3	1	2	2	2	492	55.9	9.58
P54358	DNA polymerase delta catalytic subunit OS=Drosophila melanogaster GN=DNApol-delta PE=2 SV=2 - [DPOD1_DROME]	2.8	3.11	1	2	2	2	1092	124.8	6.92
Q9VCZ2	CG5346 OS=Drosophila melanogaster GN=CG5346-RA PE=1 SV=2 - [Q9VCZ2_DROME]	2.79	10.17	1	2	2	2	403	45.4	6.86
Q9VRP9	E3 ubiquitin-protein ligase Bre1 OS=Drosophila melanogaster GN=Bre1 PE=1 SV=2 - [BRE1_DROME]	2.79	2.59	1	2	2	3	1044	119	6.21
A0A0B4LHC1	Rho GTPase activating protein at 92B, isoform B OS=Drosophila melanogaster GN=RhoGAP92B PE=1 SV=1 - [A0A0B4LHC1_DROME]	2.77	3.52	2	1	2	2	739	82.9	8.54
Q9VZY0	LD45195p OS=Drosophila melanogaster GN=Non2 PE=1 SV=1 - [Q9VZY0_DROME]	2.73	7.38	1	2	2	2	244	27.5	6.32
M9PBU4	CG3077, isoform B OS=Drosophila melanogaster GN=CG3077 PE=1 SV=1 - [M9PBU4_DROME]	2.71	8.13	2	2	2	2	320	36.6	6.39
Q9VHT2	FI07663p OS=Drosophila melanogaster GN=tex PE=1 SV=1 - [Q9VHT2_DROME]	2.7	7.5	1	2	2	2	320	36.4	6.47
Q9Y112	BcDNA.GH10614 OS=Drosophila melanogaster GN=BcDNA.GH10614 PE=1 SV=1 - [Q9Y112_DROME]	2.7	6.65	1	2	2	2	316	36.3	7.08
Q9VAG9	CG7789 OS=Drosophila melanogaster GN=CG7789 PE=1 SV=1 - [Q9VAG9_DROME]	2.69	9.8	1	2	2	4	306	32.6	5.92
M9PGJ9	C3G ortholog, isoform K OS=Drosophila melanogaster GN=C3G PE=4 SV=1 - [M9PGJ9_DROME]	2.68	1.63	1	1	2	3	1468	160.6	7.55
Q27884	Serine/threonine-protein phosphatase 6 catalytic subunit OS=Drosophila melanogaster GN=PpV PE=2 SV=1 - [PPP6_DROME]	2.68	10.23	1	1	3	4	303	34.7	5.71
Q7K738	EG:52C10.4 protein OS=Drosophila melanogaster GN=Ubc10 PE=1 SV=1 - [Q7K738_DROME]	2.66	12.99	1	2	2	2	154	17.9	8.56
Q9W543	Rabconnectin-3B, isoform A OS=Drosophila melanogaster GN=Rbcn-3B PE=1 SV=1 - [Q9W543_DROME]	2.66	1.25	1	2	2	2	1525	168.4	7.49
Q9VZP2	FI19868p1 OS=Drosophila melanogaster GN=CG14971-RA PE=2 SV=1 - [Q9VZP2_DROME]	2.57	5.33	1	2	2	2	469	51.9	7.3
Q9VMB9	Cytochrome c oxidase subunit 5B, isoform A OS=Drosophila melanogaster GN=COX5B PE=1 SV=1 - [Q9VMB9_DROME]	2.54	20	1	2	2	2	120	13.6	8.69
Q9VDP8	CG4973 protein OS=Drosophila melanogaster GN=mdlc PE=1 SV=1 - [Q9VDP8_DROME]	2.46	5.32	1	1	2	2	357	39.8	6.14
Q9VPR5	CG2807, isoform A OS=Drosophila melanogaster GN=CG2807 PE=1 SV=2 - [Q9VPR5_DROME]	2.43	1.34	1	2	2	2	1340	149.5	6.67
Q9VA95	BET5 ortholog OS=Drosophila melanogaster GN=Bet5 PE=2 SV=1 - [Q9VA95_DROME]	2.41	17.93	1	2	2	2	145	17	9.07
Q9VRP5	Ubiquitin carboxyl-terminal hydrolase 36 OS=Drosophila melanogaster GN=scny PE=1 SV=3 - [UBP36_DROME]	2.41	3.18	1	2	2	2	1038	114	9.09
Q9VID7	Lethal (2) k14505, isoform A OS=Drosophila melanogaster GN=l(2)k14505 PE=1 SV=1 - [Q9VID7_DROME]	2.39	12.9	1	2	2	4	279	31.8	7.2
O01939	Protein misato OS=Drosophila melanogaster GN=mst PE=2 SV=1 - [MST_DROME]	2.33	7.14	1	2	2	4	574	64.7	5.03
Q9U915	Adenylate kinase OS=Drosophila melanogaster GN=Adk2 PE=1 SV=1 - [KAD2_DROME]	2.28	15.83	1	3	3	3	240	26.5	7.88
Q05856	Small nuclear ribonucleoprotein-associated protein B OS=Drosophila melanogaster GN=SmB PE=1 SV=1 - [RSMB_DROME]	2.25	8.04	1	2	2	2	199	21	11.22
Q9V3E3	GM06185p OS=Drosophila melanogaster GN=mRpL50 PE=1 SV=1 - [Q9V3E3_DROME]	2.2	15.87	1	2	2	2	189	20.9	9.48
Q960X8	Hepatocyte growth factor-regulated tyrosine kinase substrate OS=Drosophila melanogaster GN=Hrs PE=1 SV=1 - [HRS_DROME]	2.2	3.55	1	2	2	2	760	85.4	6.98
Q9VPD2	Cytosolic Fe-S cluster assembly factor NUBP2 homolog OS=Drosophila melanogaster GN=CG4858 PE=2 SV=1 - [NUBP2_DROME]	2.16	8.08	1	2	2	2	260	28.2	5.33
P40797	Protein peanut OS=Drosophila melanogaster GN=pnut PE=1 SV=2 - [PNUT_DROME]	2.1	4.64	1	1	2	2	539	60.1	8.75
Q9VRJ4	SD02021p OS=Drosophila melanogaster GN=CG10672 PE=1 SV=1 - [Q9VRJ4_DROME]	2.02	10.41	1	2	2	2	317	33.6	9.33
Q8MSS1	Protein lava lamp OS=Drosophila melanogaster GN=lva PE=1 SV=2 - [LVA_DROME]	1.99	0.72	1	1	2	2	2779	315.7	4.86
P20348	Sex-regulated protein janus-A OS=Drosophila melanogaster GN=janA PE=2 SV=2 - [JANA_DROME]	1.94	11.85	1	1	2	2	135	15.2	7.49
M9PJQ3	Rho GTPase activating protein p190, isoform G OS=Drosophila melanogaster GN=RhoGAPp190 PE=1 SV=1 - [M9PJQ3_DROME]	1.94	1.72	5	2	2	2	1398	161.1	5.66
P12982	Serine/threonine-protein phosphatase alpha-2 isoform OS=Drosophila melanogaster GN=Pp1-87B PE=1 SV=1 - [PP12_DROME]	1.9	9.27	3	2	2	2	302	34.5	5.59
Q9V4E0	LD47962p OS=Drosophila melanogaster GN=ND-49 PE=1 SV=2 - [Q9V4E0_DROME]	1.81	4.49	1	2	2	2	468	52.9	6.67
Q9V9J3	Tyrosine-protein kinase Src42A OS=Drosophila melanogaster GN=Src42A PE=1 SV=1 - [SRC42_DROME]	1.75	5.42	2	1	2	2	517	59	6.68
Q9VW82	CG7335 OS=Drosophila melanogaster GN=CG7335 PE=4 SV=1 - [Q9VW82_DROME]	1.7	4.3	1	1	2	2	372	42.4	8.81
A0A0B4KG32	TATA box-binding protein-associated factor RNA polymerase I subunit B, isoform B OS=Drosophila melanogaster GN=TAF1B PE=4 SV=1 - [A0A0B4KG32_DROME]	1.69	2.72	2	1	2	2	661	77.4	7.77
Q9VKH9	CENP-ana, isoform A OS=Drosophila melanogaster GN=cana PE=3 SV=2 - [Q9VKH9_DROME]	1.62	2.02	2	1	3	3	1931	221.7	5.58
Q9V3N4	Huntingtin, isoform A OS=Drosophila melanogaster GN=htt PE=1 SV=1 - [Q9V3N4_DROME]	1.6	0.61	1	1	2	2	3583	395.6	6.1
Q9VVC9	CG7728 OS=Drosophila melanogaster GN=CG7728 PE=2 SV=1 - [Q9VVC9_DROME]	0	1.98	1	2	2	2	1159	133.1	7.18
Q9VVH5	AT13736p OS=Drosophila melanogaster GN=UQCR-Q PE=1 SV=1 - [Q9VVH5_DROME]	0	32.58	1	2	2	2	89	10.1	10.08
A1Z700	Dilute class unconventional myosin, isoform B OS=Drosophila melanogaster GN=didum PE=4 SV=1 - [A1Z700_DROME]	0	1.67	2	1	2	2	1196	137.8	9.07
Q8IQI1	Uncharacterized protein, isoform A OS=Drosophila melanogaster GN=CG17666 PE=4 SV=1 - [Q8IQI1_DROME]	0	3.33	1	1	2	2	872	95.3	8.51
A0A0B4LGC9	Unc-89, isoform H OS=Drosophila melanogaster GN=Unc-89 PE=1 SV=1 - [A0A0B4LGC9_DROME]	0	0.41	4	1	2	2	3903	440.5	5.85
