# Supplementary material for: Drosophila Evi5 is a critical regulator of intracellular iron transport via transferrin and ferritin interactions
Source: Nat Commun. 2024 May 14;15:4045. doi: 10.1038/s41467-024-48165-9 (PMC11094094; doi:10.1038/s41467-024-48165-9)
Supplement: Supplementary file 7 — Source Data [file 41467_2024_48165_MOESM7_ESM.zip › Source Data file/Fig. 6A, Table 1, Table S3 and S4/S2 cells-Evi5.xlsx]

## Sheet: Sheet1
Accession	Description	Score	Coverage	# Proteins	# Unique Peptides	# Peptides	# PSMs	# AAs	MW [kDa]	calc. pI
Q59E59	Zipper, isoform D OS=Drosophila melanogaster GN=zip PE=1 SV=1 - [Q59E59_DROME]	1037	65.87	5	6	142	386	2016	231.9	5.59
Q99323	Myosin heavy chain, non-muscle OS=Drosophila melanogaster GN=zip PE=1 SV=2 - [MYSN_DROME]	1002.5	60.82	1	2	138	353	2057	236.5	5.68
Q9VA36	CIN85 and CD2AP orthologue, isoform C OS=Drosophila melanogaster GN=cindr PE=1 SV=2 - [Q9VA36_DROME]	485.58	64.4	8	42	42	207	882	92.4	9
P02572	Actin-42A OS=Drosophila melanogaster GN=Act42A PE=1 SV=3 - [ACT2_DROME]	430.69	75.27	2	12	28	199	376	41.8	5.48
Q9VP57	LD15904p OS=Drosophila melanogaster GN=pzg PE=1 SV=1 - [Q9VP57_DROME]	383.49	50.3	1	41	41	137	996	105	4.89
Q24560	Tubulin beta-1 chain OS=Drosophila melanogaster GN=betaTub56D PE=1 SV=2 - [TBB1_DROME]	285.79	71.81	4	11	27	109	447	50.1	4.86
P11147	Heat shock 70 kDa protein cognate 4 OS=Drosophila melanogaster GN=Hsc70-4 PE=1 SV=3 - [HSP7D_DROME]	274.31	67.28	2	28	36	99	651	71.1	5.52
P06603	Tubulin alpha-1 chain OS=Drosophila melanogaster GN=alphaTub84B PE=1 SV=1 - [TBA1_DROME]	262.21	67.33	2	11	24	107	450	49.9	5.14
Q7PLL3	Eukaryotic initiation factor 4B OS=Drosophila melanogaster GN=eIF-4B PE=1 SV=1 - [Q7PLL3_DROME]	255.69	56.21	4	27	27	118	459	52.2	6.96
P10981	Actin-87E OS=Drosophila melanogaster GN=Act87E PE=1 SV=1 - [ACT5_DROME]	234.33	52.66	5	4	20	106	376	41.8	5.48
P02828	Heat shock protein 83 OS=Drosophila melanogaster GN=Hsp83 PE=1 SV=1 - [HSP83_DROME]	232.58	48.54	1	31	33	81	717	81.8	5.02
Q9VYY9	Ecotropic viral integration site 5 ortholog OS=Drosophila melanogaster GN=Evi5 PE=1 SV=3 - [EVI5_DROME]	232	48.2	1	42	42	86	807	92.7	5.35
P08736	Elongation factor 1-alpha 1 OS=Drosophila melanogaster GN=Ef1alpha48D PE=1 SV=2 - [EF1A1_DROME]	211.82	42.33	2	14	14	74	463	50.3	9.07
P29844	Heat shock 70 kDa protein cognate 3 OS=Drosophila melanogaster GN=Hsc70-3 PE=2 SV=2 - [HSP7C_DROME]	189.57	46.49	2	23	28	66	656	72.2	5.36
P61857	Tubulin beta-2 chain OS=Drosophila melanogaster GN=betaTub85D PE=1 SV=1 - [TBB2_DROME]	186.26	34.98	1	2	16	62	446	49.8	4.83
P06604	Tubulin alpha-2 chain OS=Drosophila melanogaster GN=alphaTub85E PE=1 SV=1 - [TBA2_DROME]	176.75	39.2	1	1	14	74	449	49.9	5.2
P29742	Clathrin heavy chain OS=Drosophila melanogaster GN=Chc PE=1 SV=1 - [CLH_DROME]	152.88	37.6	1	46	46	63	1678	191.1	5.72
Q86BS3	Chromator, isoform A OS=Drosophila melanogaster GN=Chro PE=1 SV=1 - [Q86BS3_DROME]	149.01	38.88	1	30	30	59	926	101	7.17
Q9NJH0	Elongation factor 1-gamma OS=Drosophila melanogaster GN=Ef1gamma PE=2 SV=2 - [EF1G_DROME]	143.88	43.62	1	18	19	51	431	48.9	7.05
A0A0B4LGH1	Tubulin beta chain OS=Drosophila melanogaster GN=betaTub60D PE=1 SV=1 - [A0A0B4LGH1_DROME]	129.48	30.46	2	5	13	51	453	50.7	4.88
Q9W2N0	F-actin-capping protein subunit alpha OS=Drosophila melanogaster GN=cpa PE=2 SV=1 - [CAPZA_DROME]	109.49	66.78	1	15	15	41	286	32.7	5.94
P84040	Histone H4 OS=Drosophila melanogaster GN=His4 PE=1 SV=2 - [H4_DROME]	95.46	57.28	1	9	9	36	103	11.4	11.36
O18640	Guanine nucleotide-binding protein subunit beta-like protein OS=Drosophila melanogaster GN=Rack1 PE=1 SV=2 - [GBLP_DROME]	87.11	53.77	2	15	15	34	318	35.6	7.47
Q9VAY2	Glycoprotein 93 OS=Drosophila melanogaster GN=Gp93 PE=1 SV=1 - [Q9VAY2_DROME]	85.36	29.61	1	19	21	30	787	90.2	5.02
Q8MMD3	Epidermal growth factor receptor pathway substrate clone 15, isoform C OS=Drosophila melanogaster GN=Eps-15 PE=1 SV=1 - [Q8MMD3_DROME]	82.6	35.26	4	27	27	34	1106	119.5	5.14
Q01989	Myosin heavy chain 95F OS=Drosophila melanogaster GN=jar PE=2 SV=4 - [MYS9_DROME]	82.56	24.82	3	27	27	34	1253	143.2	8.63
O62619	Pyruvate kinase OS=Drosophila melanogaster GN=PyK PE=2 SV=2 - [KPYK_DROME]	80.39	51.41	1	21	21	32	533	57.4	7.44
Q9VQS4	Spindly OS=Drosophila melanogaster GN=Spindly PE=4 SV=2 - [Q9VQS4_DROME]	78.49	31.63	1	21	21	27	781	88.6	6.27
P29843	Heat shock 70 kDa protein cognate 1 OS=Drosophila melanogaster GN=Hsc70-1 PE=1 SV=1 - [HSP7A_DROME]	78.32	16.69	3	2	9	33	641	70.6	5.49
Q9VV75	AT02348p OS=Drosophila melanogaster GN=UQCR-C2 PE=1 SV=1 - [Q9VV75_DROME]	73.45	50.68	1	15	15	23	440	45.4	9.44
P35381	ATP synthase subunit alpha, mitochondrial OS=Drosophila melanogaster GN=blw PE=1 SV=2 - [ATPA_DROME]	72.86	30.25	1	16	16	28	552	59.4	9.01
Q4QQ70	IP09819p OS=Drosophila melanogaster GN=CG15602 PE=1 SV=1 - [Q4QQ70_DROME]	71.68	48.25	1	14	15	31	342	38.6	5.11
Q05825	ATP synthase subunit beta, mitochondrial OS=Drosophila melanogaster GN=ATPsynbeta PE=1 SV=3 - [ATPB_DROME]	70.33	39.41	3	14	14	26	505	54.1	5.27
Q9VCE7	Krueppel target at 95D, isoform A OS=Drosophila melanogaster GN=KrT95D PE=1 SV=3 - [Q9VCE7_DROME]	65.89	21.28	3	17	17	29	1175	124.5	8.19
X2JB48	Stress-sensitive B, isoform E OS=Drosophila melanogaster GN=sesB PE=1 SV=1 - [X2JB48_DROME]	64.3	45.82	3	15	15	30	299	32.9	9.77
O97125	Heat shock protein 68 OS=Drosophila melanogaster GN=Hsp68 PE=1 SV=1 - [HSP68_DROME]	62.89	10.87	2	2	5	23	635	69.7	5.83
Q9VZI2	Activated Cdc42 kinase OS=Drosophila melanogaster GN=Ack PE=2 SV=2 - [Q9VZI2_DROME]	59.28	23.21	1	19	19	23	1073	118.3	7.23
Q9BIS2	Major heat shock 70 kDa protein Bb OS=Drosophila melanogaster GN=Hsp70Bb PE=2 SV=2 - [HSP73_DROME]	57.57	14.35	4	3	7	25	641	70.2	5.77
Q9W0P5	UDP-glucose 4-epimerase OS=Drosophila melanogaster GN=Gale PE=1 SV=1 - [GALE_DROME]	56.01	46.29	1	12	12	33	350	38.7	7.46
P92177	14-3-3 protein epsilon OS=Drosophila melanogaster GN=14-3-3epsilon PE=1 SV=2 - [1433E_DROME]	54.8	54.58	1	12	14	23	262	29.8	4.78
Q9VFF3	Rrp6, isoform B OS=Drosophila melanogaster GN=Rrp6 PE=1 SV=3 - [Q9VFF3_DROME]	52.84	25	1	18	18	20	900	102.9	9.25
Q9W392	CG7033 OS=Drosophila melanogaster GN=CG7033 PE=1 SV=2 - [Q9W392_DROME]	50.94	39.63	1	15	16	16	535	58	5.85
X2JC80	40S ribosomal protein SA OS=Drosophila melanogaster GN=sta PE=1 SV=1 - [X2JC80_DROME]	50.42	50.37	2	9	9	20	270	30.2	4.87
P48603	F-actin-capping protein subunit beta OS=Drosophila melanogaster GN=cpb PE=2 SV=1 - [CAPZB_DROME]	49.78	43.48	1	9	9	20	276	31.3	5.44
Q9VE73	GH17724p OS=Drosophila melanogaster GN=CG12333 PE=1 SV=1 - [Q9VE73_DROME]	49.43	41.89	1	13	13	17	487	53	6.96
X2JEU3	CG1737, isoform C OS=Drosophila melanogaster GN=CG1737 PE=1 SV=1 - [X2JEU3_DROME]	48.6	19.7	2	14	14	22	924	100	9.91
P15357	Ubiquitin-40S ribosomal protein S27a OS=Drosophila melanogaster GN=RpS27A PE=1 SV=2 - [RS27A_DROME]	48.58	46.15	5	7	7	24	156	17.9	9.77
Q7KSU6	CG8036, isoform D OS=Drosophila melanogaster GN=CG8036 PE=1 SV=1 - [Q7KSU6_DROME]	48.26	29.66	2	14	14	18	580	63	6.8
Q9VA91	40S ribosomal protein S7 OS=Drosophila melanogaster GN=RpS7 PE=1 SV=1 - [RS7_DROME]	47.52	54.12	1	10	10	19	194	22.2	9.8
Q9VXL4	LD38104p OS=Drosophila melanogaster GN=Rrp47 PE=1 SV=1 - [Q9VXL4_DROME]	46.86	57.23	1	10	10	19	159	18.1	6.2
Q02748	Eukaryotic initiation factor 4A OS=Drosophila melanogaster GN=eIF-4a PE=1 SV=3 - [IF4A_DROME]	46.74	40.2	2	14	14	20	403	45.8	5.66
Q06559	40S ribosomal protein S3 OS=Drosophila melanogaster GN=RpS3 PE=1 SV=1 - [RS3_DROME]	45.79	47.97	1	14	14	19	246	27.5	9.39
P54357	Myosin-2 essential light chain OS=Drosophila melanogaster GN=Mlc-c PE=1 SV=1 - [MLC2_DROME]	45.71	60.54	2	8	8	41	147	16.6	4.59
P40423	Myosin regulatory light chain sqh OS=Drosophila melanogaster GN=sqh PE=1 SV=1 - [SQH_DROME]	45.51	58.62	1	9	9	20	174	19.9	4.81
Q95RJ9	F-box-like/WD repeat-containing protein ebi OS=Drosophila melanogaster GN=ebi PE=1 SV=2 - [EBI_DROME]	44.83	20.43	1	10	10	20	700	72.3	5.88
P48605	T-complex protein 1 subunit gamma OS=Drosophila melanogaster GN=Cctgamma PE=2 SV=2 - [TCPG_DROME]	43.68	34.74	1	14	14	14	544	59.4	6.8
P29845	Heat shock 70 kDa protein cognate 5 OS=Drosophila melanogaster GN=Hsc70-5 PE=1 SV=2 - [HSP7E_DROME]	43.62	26.97	1	15	15	17	686	74	6.35
Q9VXN3	CG8578, isoform A OS=Drosophila melanogaster GN=CG8578 PE=1 SV=2 - [Q9VXN3_DROME]	42.63	26.01	1	8	8	14	396	45.4	7.14
X2JIN0	Uncharacterized protein, isoform W OS=Drosophila melanogaster GN=CG34417 PE=1 SV=1 - [X2JIN0_DROME]	42.22	4.64	17	15	16	18	4808	537.9	9.13
A1Z9E3	Elongation factor Tu OS=Drosophila melanogaster GN=EfTuM PE=1 SV=1 - [A1Z9E3_DROME]	42	34.15	1	11	11	16	489	54	8.03
Q7KN62	Transitional endoplasmic reticulum ATPase TER94 OS=Drosophila melanogaster GN=TER94 PE=1 SV=1 - [TERA_DROME]	41.07	20.1	4	13	13	16	801	88.8	5.35
P09180	60S ribosomal protein L4 OS=Drosophila melanogaster GN=RpL4 PE=1 SV=2 - [RL4_DROME]	39.88	33.67	1	9	9	11	401	45	11.47
P50887	60S ribosomal protein L22 OS=Drosophila melanogaster GN=RpL22 PE=1 SV=2 - [RL22_DROME]	39.42	32.11	1	6	6	13	299	30.6	10.11
Q7K3J0	CG8258 OS=Drosophila melanogaster GN=CG8258 PE=1 SV=1 - [Q7K3J0_DROME]	39.41	38.28	1	15	15	15	546	59.4	5.31
Q9W237	40S ribosomal protein S16 OS=Drosophila melanogaster GN=RpS16 PE=1 SV=1 - [RS16_DROME]	37.71	49.32	1	10	10	16	148	16.8	10.17
P13060	Elongation factor 2 OS=Drosophila melanogaster GN=EF2 PE=1 SV=4 - [EF2_DROME]	37.06	21.8	1	13	14	18	844	94.4	6.6
Q9VAW3	GH12731p OS=Drosophila melanogaster GN=Gfat2 PE=1 SV=1 - [Q9VAW3_DROME]	36.86	23.57	9	11	11	11	683	76.5	6.62
M9PDC7	Dynamin associated protein 160, isoform H OS=Drosophila melanogaster GN=Dap160 PE=1 SV=1 - [M9PDC7_DROME]	36.81	19.2	6	14	14	14	1005	110.9	5.35
Q9V3P0	Peroxiredoxin 1 OS=Drosophila melanogaster GN=Jafrac1 PE=1 SV=1 - [PRDX1_DROME]	36.46	44.85	1	8	8	14	194	21.7	5.71
Q9VZ23	GTP-binding nuclear protein Ran OS=Drosophila melanogaster GN=Ran PE=1 SV=1 - [RAN_DROME]	36.42	62.5	1	10	10	14	216	24.7	7.81
P28668	Bifunctional glutamate/proline--tRNA ligase OS=Drosophila melanogaster GN=Aats-glupro PE=1 SV=2 - [SYEP_DROME]	35.21	12.19	1	15	16	17	1714	189.3	8.63
Q9VXQ5	GH13725p OS=Drosophila melanogaster GN=Tcp-1zeta PE=1 SV=1 - [Q9VXQ5_DROME]	34.08	29.08	1	12	12	13	533	58.2	6.62
P84051	Histone H2A OS=Drosophila melanogaster GN=His2A PE=1 SV=2 - [H2A_DROME]	33.11	54.84	2	2	4	15	124	13.4	10.73
O02649	60 kDa heat shock protein, mitochondrial OS=Drosophila melanogaster GN=Hsp60 PE=1 SV=3 - [CH60_DROME]	32.56	18.15	1	7	10	13	573	60.8	5.49
Q8T0E7	LD07457p OS=Drosophila melanogaster GN=CG10984 PE=1 SV=1 - [Q8T0E7_DROME]	32.3	22.03	2	9	9	10	640	71.1	6.96
P29310	14-3-3 protein zeta OS=Drosophila melanogaster GN=14-3-3zeta PE=1 SV=1 - [1433Z_DROME]	32.12	40.73	1	7	9	16	248	28.2	4.88
Q9VJ19	RE25263p OS=Drosophila melanogaster GN=RpL30 PE=1 SV=1 - [Q9VJ19_DROME]	31.48	58.56	1	6	6	11	111	12.2	9.58
Q94920	Voltage-dependent anion-selective channel OS=Drosophila melanogaster GN=porin PE=1 SV=3 - [VDAC_DROME]	31.11	42.55	1	7	7	12	282	30.5	6.96
P17704	40S ribosomal protein S17 OS=Drosophila melanogaster GN=RpS17 PE=1 SV=2 - [RS17_DROME]	31.05	64.12	1	6	6	15	131	15.3	9.94
Q9VK69	T-complex protein 1 subunit delta OS=Drosophila melanogaster GN=CG5525 PE=1 SV=1 - [Q9VK69_DROME]	31.04	34.33	1	11	11	14	533	57.1	7.56
P12613	T-complex protein 1 subunit alpha OS=Drosophila melanogaster GN=T-cp1 PE=2 SV=2 - [TCPA_DROME]	30.87	22.98	1	11	11	12	557	59.5	6.39
Q9V9Q4	CG1416, isoform A OS=Drosophila melanogaster GN=CG1416 PE=1 SV=2 - [Q9V9Q4_DROME]	30.58	34.46	1	10	10	15	354	40.1	6.57
P13395	Spectrin alpha chain OS=Drosophila melanogaster GN=alpha-Spec PE=1 SV=2 - [SPTCA_DROME]	30.19	6.21	4	11	11	15	2415	278.1	5.2
P45594	Cofilin/actin-depolymerizing factor homolog OS=Drosophila melanogaster GN=tsr PE=1 SV=1 - [CADF_DROME]	30.14	39.19	1	9	9	15	148	17.1	7.17
M9NFP2	Ectoderm-expressed 4, isoform J OS=Drosophila melanogaster GN=Ect4 PE=1 SV=1 - [M9NFP2_DROME]	29.85	14.73	7	12	12	17	1059	115.7	6.33
Q9V3Z4	GH11341p OS=Drosophila melanogaster GN=Rpn5 PE=1 SV=1 - [Q9V3Z4_DROME]	29.84	24.5	1	11	11	16	502	57.7	5.8
P32392	Actin-related protein 3 OS=Drosophila melanogaster GN=Arp3 PE=2 SV=3 - [ARP3_DROME]	29.74	26.32	1	8	8	11	418	47	5.99
Q9V3G1	60S ribosomal protein L8 OS=Drosophila melanogaster GN=RpL8 PE=1 SV=1 - [RL8_DROME]	29.44	20.31	1	6	6	10	256	27.9	11.15
Q7KN94	Walrus, isoform A OS=Drosophila melanogaster GN=wal PE=1 SV=1 - [Q7KN94_DROME]	29.01	33.03	1	9	9	12	330	34.2	8.32
Q9VWG3	40S ribosomal protein S10b OS=Drosophila melanogaster GN=RpS10b PE=1 SV=2 - [RS10B_DROME]	28.7	41.88	1	6	6	9	160	17.9	9.8
O18332	FI01544p OS=Drosophila melanogaster GN=Rab1 PE=1 SV=1 - [O18332_DROME]	28.69	42.44	3	4	6	11	205	22.7	5.47
Q9VMM3	CG7239 OS=Drosophila melanogaster GN=CG7239 PE=1 SV=1 - [Q9VMM3_DROME]	28.55	23.31	1	12	12	12	459	52	6.74
Q7KKI0	GM12270p OS=Drosophila melanogaster GN=Cct5 PE=1 SV=1 - [Q7KKI0_DROME]	28.19	21.96	2	10	10	11	542	59.2	6.25
Q9VHP0	ATP-dependent RNA helicase bel OS=Drosophila melanogaster GN=bel PE=1 SV=1 - [DDX3_DROME]	27.92	19.55	2	10	10	11	798	85	7.53
Q9V438	Protein disulfide-isomerase A6 homolog OS=Drosophila melanogaster GN=CaBP1 PE=1 SV=1 - [PDIA6_DROME]	27.9	12.01	1	6	6	10	433	46.7	5.69
A0A0C4DHG5	B52, isoform O OS=Drosophila melanogaster GN=B52 PE=4 SV=1 - [A0A0C4DHG5_DROME]	27.74	17.18	2	7	7	12	355	40.4	11.43
P61209	ADP-ribosylation factor 1 OS=Drosophila melanogaster GN=Arf79F PE=2 SV=2 - [ARF1_DROME]	27.57	50.55	1	5	7	9	182	20.7	6.58
P02299	Histone H3 OS=Drosophila melanogaster GN=His3 PE=1 SV=4 - [H3_DROME]	27.47	52.21	2	6	6	15	136	15.4	11.27
P55830	40S ribosomal protein S3a OS=Drosophila melanogaster GN=RpS3A PE=1 SV=4 - [RS3A_DROME]	27.03	31.72	1	8	8	12	268	30.3	9.61
P54399	Protein disulfide-isomerase OS=Drosophila melanogaster GN=Pdi PE=2 SV=1 - [PDI_DROME]	26.67	28.83	1	10	10	10	496	55.7	4.82
Q7KN75	Dodeca-satellite-binding protein 1, isoform A OS=Drosophila melanogaster GN=Dp1 PE=1 SV=1 - [Q7KN75_DROME]	26.35	9.53	1	12	12	13	1301	144.2	6.2
Q3YMU0	Protein disulfide-isomerase (Fragment) OS=Drosophila melanogaster GN=ERp60 PE=1 SV=1 - [Q3YMU0_DROME]	26.27	22.29	1	9	9	13	489	55.3	5.87
P08928	Lamin Dm0 OS=Drosophila melanogaster GN=Lam PE=1 SV=4 - [LAM0_DROME]	26.17	18.49	1	9	9	9	622	71.3	6.47
Q8IPX7	RE44908p OS=Drosophila melanogaster GN=Rrp40 PE=1 SV=1 - [Q8IPX7_DROME]	25.95	33.62	1	8	8	10	232	25	8.31
P55841	60S ribosomal protein L14 OS=Drosophila melanogaster GN=RpL14 PE=1 SV=1 - [RL14_DROME]	25.83	37.35	1	6	6	10	166	19.2	11.18
Q9W5R8	60S ribosomal protein L5 OS=Drosophila melanogaster GN=RpL5 PE=1 SV=2 - [RL5_DROME]	25.46	29.1	1	8	8	14	299	34	9.77
O16797	60S ribosomal protein L3 OS=Drosophila melanogaster GN=RpL3 PE=1 SV=3 - [RL3_DROME]	25.43	26.44	1	7	7	10	416	46.9	10.24
P02283	Histone H2B OS=Drosophila melanogaster GN=His2B PE=1 SV=2 - [H2B_DROME]	25.34	27.64	1	4	4	10	123	13.7	10.35
Q94523	Succinate dehydrogenase [ubiquinone] flavoprotein subunit, mitochondrial OS=Drosophila melanogaster GN=SdhA PE=2 SV=3 - [SDHA_DROME]	25.16	13.46	1	7	7	10	661	72.3	7.12
Q9VBN5	60S ribosomal protein L27 OS=Drosophila melanogaster GN=RpL27 PE=1 SV=1 - [Q9VBN5_DROME]	25.01	42.96	1	5	5	10	135	15.9	10.61
P17210	Kinesin heavy chain OS=Drosophila melanogaster GN=Khc PE=1 SV=2 - [KINH_DROME]	24.9	14.97	1	11	11	13	975	110.3	5.77
Q9VJ26	EF-hand domain-containing protein D2 homolog OS=Drosophila melanogaster GN=Swip-1 PE=2 SV=1 - [EFHD2_DROME]	24.38	39.17	1	6	6	10	217	25.1	5.14
Q961R8	GH09263p OS=Drosophila melanogaster GN=GlyRS PE=1 SV=1 - [Q961R8_DROME]	24.2	15.17	2	7	7	7	679	75.8	6.4
Q86BM5	A kinase anchor protein 200, isoform D OS=Drosophila melanogaster GN=Akap200 PE=1 SV=1 - [Q86BM5_DROME]	24.02	11.47	3	6	6	7	837	88.1	4.22
Q9VVU2	GEO07453p1 OS=Drosophila melanogaster GN=RpL26 PE=1 SV=1 - [Q9VVU2_DROME]	24.01	30.2	1	5	5	14	149	17.3	10.95
P08985	Histone H2A.v OS=Drosophila melanogaster GN=His2Av PE=1 SV=2 - [H2AV_DROME]	23.72	28.37	1	2	4	11	141	15	10.24
Q24208	Eukaryotic translation initiation factor 2 subunit 3 OS=Drosophila melanogaster GN=eIF-2gamma PE=2 SV=1 - [IF2G_DROME]	23.69	18.53	2	6	7	9	475	51.5	8.73
Q24319	Dolichyl-diphosphooligosaccharide--protein glycosyltransferase 48 kDa subunit OS=Drosophila melanogaster GN=Ost48 PE=2 SV=2 - [OST48_DROME]	23.53	21.83	1	8	8	9	449	49.9	5.59
Q8SZ28	RE21371p OS=Drosophila melanogaster GN=CG3884 PE=1 SV=1 - [Q8SZ28_DROME]	23.41	27.97	2	7	7	9	286	31	8.24
Q59E30	Failed axon connections, isoform C OS=Drosophila melanogaster GN=fax PE=1 SV=1 - [Q59E30_DROME]	22.76	26.02	6	6	6	6	415	46.6	5.25
P48149	40S ribosomal protein S15Aa OS=Drosophila melanogaster GN=RpS15Aa PE=1 SV=2 - [RS15A_DROME]	22.17	54.62	2	6	6	7	130	14.8	9.8
O15971	LD39986p OS=Drosophila melanogaster GN=Rab10 PE=1 SV=1 - [O15971_DROME]	21.94	14.22	3	1	3	9	204	23.3	8.05
Q9VGQ1	CG5214 OS=Drosophila melanogaster GN=CG5214 PE=1 SV=1 - [Q9VGQ1_DROME]	21.66	17.31	1	5	5	7	468	49.9	9.47
P50882	60S ribosomal protein L9 OS=Drosophila melanogaster GN=RpL9 PE=1 SV=2 - [RL9_DROME]	21.65	55.26	1	6	6	8	190	21.4	9.69
M9MSC9	Ajuba LIM protein, isoform C OS=Drosophila melanogaster GN=jub PE=4 SV=1 - [M9MSC9_DROME]	21.35	17.27	3	7	7	7	718	76.8	7.21
M9NG39	Protein on ecdysone puffs, isoform D OS=Drosophila melanogaster GN=Pep PE=1 SV=1 - [M9NG39_DROME]	21.12	14.14	2	7	7	7	693	75.6	5.44
A4V3J6	Heterogeneous nuclear ribonucleoprotein at 98DE, isoform F OS=Drosophila melanogaster GN=Hrb98DE PE=1 SV=1 - [A4V3J6_DROME]	20.89	23.27	2	7	8	8	361	38.5	9.16
Q9W1G7	LD21576p OS=Drosophila melanogaster GN=Nap1 PE=1 SV=1 - [Q9W1G7_DROME]	20.85	25.68	1	7	7	7	370	42.7	4.79
Q9W3W8	60S ribosomal protein L17 OS=Drosophila melanogaster GN=RpL17 PE=1 SV=1 - [RL17_DROME]	20.8	11.29	1	3	3	7	186	21.6	10.3
Q7JXC4	CG6459 protein OS=Drosophila melanogaster GN=P32 PE=1 SV=1 - [Q7JXC4_DROME]	20.69	36.88	1	6	6	8	263	29	5.08
O18334	Ras-related protein Rab6 OS=Drosophila melanogaster GN=Rab6 PE=1 SV=1 - [RAB6_DROME]	20.67	25	1	3	4	8	208	23.5	5.36
Q9VHL2	LD47396p OS=Drosophila melanogaster GN=Tcp-1eta PE=1 SV=2 - [Q9VHL2_DROME]	20.54	21.88	1	10	10	10	544	59.3	6.34
Q9VW54	26S proteasome regulatory complex subunit p97 OS=Drosophila melanogaster GN=Rpn1 PE=1 SV=2 - [Q9VW54_DROME]	20.5	9.79	1	8	8	9	919	102.2	5.85
P24156	Protein l(2)37Cc OS=Drosophila melanogaster GN=l(2)37Cc PE=2 SV=2 - [L2CC_DROME]	20.5	32.61	1	7	7	7	276	30.4	5.73
P36241	60S ribosomal protein L19 OS=Drosophila melanogaster GN=RpL19 PE=1 SV=2 - [RL19_DROME]	20.35	24.14	1	7	7	9	203	24	11
P62152	Calmodulin OS=Drosophila melanogaster GN=Cam PE=1 SV=2 - [CALM_DROME]	19.62	35.57	1	4	4	6	149	16.8	4.22
Q9V470	Succinate-CoA ligase subunit beta OS=Drosophila melanogaster GN=Sucb PE=1 SV=1 - [Q9V470_DROME]	19.49	19.23	1	6	6	8	416	45	6.01
Q86B79	RING finger protein unkempt OS=Drosophila melanogaster GN=unk PE=1 SV=1 - [UNK_DROME]	19.44	17.2	4	7	7	11	599	68.4	7.56
Q7JZD3	Eb1, isoform A OS=Drosophila melanogaster GN=Eb1 PE=1 SV=1 - [Q7JZD3_DROME]	19.36	35.4	3	10	10	10	291	32.6	5.34
A0A0B4K6U6	Squid, isoform E OS=Drosophila melanogaster GN=sqd PE=4 SV=1 - [A0A0B4K6U6_DROME]	19.19	28.25	2	6	7	8	308	33	6.96
Q9VPK3	AT24407p OS=Drosophila melanogaster GN=CG18501 PE=2 SV=3 - [Q9VPK3_DROME]	19.18	18.64	2	7	7	7	413	47.4	5.76
P55828	40S ribosomal protein S20 OS=Drosophila melanogaster GN=RpS20 PE=1 SV=1 - [RS20_DROME]	19.14	30.83	1	6	6	8	120	13.5	10.33
Q9VQL1	LP20978p OS=Drosophila melanogaster GN=SerRS PE=1 SV=1 - [Q9VQL1_DROME]	19.12	22.36	1	7	7	7	501	56.4	6.49
P41374	Eukaryotic translation initiation factor 2 subunit 1 OS=Drosophila melanogaster GN=eIF-2alpha PE=2 SV=1 - [IF2A_DROME]	18.83	17.3	1	6	6	8	341	38.6	4.94
Q26454	DNA replication licensing factor MCM4 OS=Drosophila melanogaster GN=dpa PE=1 SV=2 - [MCM4_DROME]	18.82	9.93	1	7	7	7	866	96.5	7.52
Q9V597	60S ribosomal protein L31 OS=Drosophila melanogaster GN=RpL31 PE=1 SV=1 - [RL31_DROME]	18.78	48.39	1	6	6	11	124	14.5	10.2
Q9VAL7	Calnexin 99A, isoform A OS=Drosophila melanogaster GN=Cnx99A PE=1 SV=2 - [Q9VAL7_DROME]	18.77	14.21	2	6	6	6	605	68	4.84
P55035	26S proteasome non-ATPase regulatory subunit 4 OS=Drosophila melanogaster GN=Rpn10 PE=1 SV=2 - [PSMD4_DROME]	18.74	14.65	1	4	4	13	396	42.6	4.83
P41042	40S ribosomal protein S4 OS=Drosophila melanogaster GN=RpS4 PE=1 SV=2 - [RS4_DROME]	18.68	28.35	1	8	8	8	261	29.1	10.18
P49630	60S ribosomal protein L36 OS=Drosophila melanogaster GN=RpL36 PE=1 SV=1 - [RL36_DROME]	18.63	27.83	1	5	5	8	115	13.5	11.37
Q00963	Spectrin beta chain OS=Drosophila melanogaster GN=beta-Spec PE=1 SV=2 - [SPTCB_DROME]	18.42	3.58	3	7	7	7	2291	265.6	5.34
P39018	40S ribosomal protein S19a OS=Drosophila melanogaster GN=RpS19a PE=1 SV=3 - [RS19A_DROME]	18.33	33.33	1	6	6	7	156	17.3	10.11
O02195	Eukaryotic translation initiation factor 3 subunit I OS=Drosophila melanogaster GN=Trip1 PE=1 SV=1 - [EIF3I_DROME]	18.32	28.22	1	7	7	7	326	36.1	5.34
P40945	ADP-ribosylation factor 2 OS=Drosophila melanogaster GN=Arf102F PE=2 SV=2 - [ARF2_DROME]	18.31	49.44	1	4	6	8	180	20.6	7.39
Q9GU68	Eukaryotic translation initiation factor 5A OS=Drosophila melanogaster GN=eIF-5A PE=2 SV=2 - [IF5A_DROME]	17.95	28.93	1	6	6	7	159	17.6	5.15
P21187	Polyadenylate-binding protein OS=Drosophila melanogaster GN=pAbp PE=1 SV=3 - [PABP_DROME]	17.93	18.14	1	6	6	6	634	69.9	9.31
Q7K0E6	Aspartyl-tRNA synthetase, isoform A OS=Drosophila melanogaster GN=AspRS PE=1 SV=1 - [Q7K0E6_DROME]	17.84	25.42	1	9	9	9	531	59	6.81
P48809	Heterogeneous nuclear ribonucleoprotein 27C OS=Drosophila melanogaster GN=Hrb27C PE=1 SV=2 - [RB27C_DROME]	17.78	15.91	1	4	4	9	421	44.7	6.8
P36179	Serine/threonine-protein phosphatase PP2A 65 kDa regulatory subunit OS=Drosophila melanogaster GN=Pp2A-29B PE=2 SV=4 - [2AAA_DROME]	17.54	16.24	3	6	6	8	591	65.4	5.05
A0A0B4LGB7	Calcium-transporting ATPase OS=Drosophila melanogaster GN=SERCA PE=1 SV=1 - [A0A0B4LGB7_DROME]	17.25	7.81	2	7	7	7	999	109.3	5.45
Q9V9M7	RE62581p OS=Drosophila melanogaster GN=RpL21 PE=1 SV=1 - [Q9V9M7_DROME]	17.24	30.19	1	5	5	7	159	18.5	10.55
Q9W1B9	GEO07602p1 OS=Drosophila melanogaster GN=RpL12 PE=1 SV=1 - [Q9W1B9_DROME]	17.05	44.85	1	5	5	5	165	17.7	9.07
A0A0B4KF46	Ubiquitin activating enzyme 1, isoform C OS=Drosophila melanogaster GN=Uba1 PE=1 SV=1 - [A0A0B4KF46_DROME]	16.93	10.22	2	6	6	9	1008	111.7	5.27
P46222	60S ribosomal protein L11 OS=Drosophila melanogaster GN=RpL11 PE=1 SV=2 - [RL11_DROME]	16.92	32.07	1	5	5	10	184	21.1	10.02
Q9VBU9	40S ribosomal protein S27 OS=Drosophila melanogaster GN=RpS27 PE=1 SV=1 - [Q9VBU9_DROME]	16.74	39.29	1	4	4	7	84	9.4	9.52
Q7KW39	Probable methylmalonate-semialdehyde dehydrogenase [acylating], mitochondrial OS=Drosophila melanogaster GN=CG17896 PE=2 SV=1 - [MMSA_DROME]	16.71	15.38	1	5	5	8	520	55.9	8.35
Q9VHC7	FI21236p1 OS=Drosophila melanogaster GN=rump PE=1 SV=1 - [Q9VHC7_DROME]	16.59	11.87	1	5	5	5	632	66.7	7.85
P14130	40S ribosomal protein S14 OS=Drosophila melanogaster GN=RpS14a PE=1 SV=1 - [RS14_DROME]	16.53	32.45	1	4	4	7	151	16.3	10.35
Q7K2G1	Proteasomal ubiquitin receptor ADRM1 homolog OS=Drosophila melanogaster GN=Rpn13 PE=1 SV=1 - [ADRM1_DROME]	16.53	25.45	2	5	5	13	389	42	5.64
P46150	Moesin/ezrin/radixin homolog 1 OS=Drosophila melanogaster GN=Moe PE=1 SV=2 - [MOEH_DROME]	16.31	13.84	3	6	6	7	578	68.1	5.99
Q9VEN1	Filamin-A OS=Drosophila melanogaster GN=cher PE=1 SV=2 - [FLNA_DROME]	16.13	3.71	8	8	8	8	2210	239	6.11
P45888	Actin-related protein 2 OS=Drosophila melanogaster GN=Arp2 PE=2 SV=3 - [ARP2_DROME]	15.97	10.28	1	3	4	7	399	45.3	6.02
P31009	40S ribosomal protein S2 OS=Drosophila melanogaster GN=RpS2 PE=1 SV=2 - [RS2_DROME]	15.75	19.85	1	6	6	7	267	28.9	10.15
Q9VZQ8	Glutathione peroxidase OS=Drosophila melanogaster GN=PHGPx PE=1 SV=1 - [Q9VZQ8_DROME]	15.75	28.99	3	5	5	7	169	18.7	7.83
Q9W1H8	GH13256p OS=Drosophila melanogaster GN=Thiolase PE=1 SV=1 - [Q9W1H8_DROME]	15.71	12.79	1	5	5	7	469	50.6	9.14
O61231	60S ribosomal protein L10 OS=Drosophila melanogaster GN=RpL10 PE=1 SV=1 - [RL10_DROME]	15.66	29.36	1	7	7	10	218	25.5	9.85
P48588	40S ribosomal protein S25 OS=Drosophila melanogaster GN=RpS25 PE=1 SV=3 - [RS25_DROME]	15.45	29.06	1	4	4	6	117	13.2	10.27
P41126	60S ribosomal protein L13 OS=Drosophila melanogaster GN=RpL13 PE=1 SV=1 - [RL13_DROME]	15.4	18.35	1	5	5	7	218	24.9	10.99
Q9V434	Asparaginyl-tRNA synthetase, isoform A OS=Drosophila melanogaster GN=AsnRS PE=1 SV=1 - [Q9V434_DROME]	15.34	15.59	1	6	6	6	558	63.9	5.96
P32100	60S ribosomal protein L7 OS=Drosophila melanogaster GN=RpL7 PE=1 SV=2 - [RL7_DROME]	15.33	25	1	5	5	6	252	29.5	10.89
P46223	60S ribosomal protein L7a OS=Drosophila melanogaster GN=RpL7A PE=1 SV=2 - [RL7A_DROME]	15.21	15.87	1	4	4	7	271	30.7	10.71
Q7KUB0	Isocitrate dehydrogenase [NADP] OS=Drosophila melanogaster GN=Idh PE=1 SV=1 - [Q7KUB0_DROME]	15.17	11.78	5	4	4	6	416	46.6	6.74
Q9VMN5	60 kDa heat shock protein homolog 2, mitochondrial OS=Drosophila melanogaster GN=Hsp60C PE=2 SV=2 - [CH60C_DROME]	15.15	10.07	1	1	4	5	576	61.5	7.06
Q9W3Q0	FI07418p OS=Drosophila melanogaster GN=Rab39 PE=2 SV=1 - [Q9W3Q0_DROME]	15.15	10.09	1	1	2	6	218	24.7	6.23
O18336	MIP20481p OS=Drosophila melanogaster GN=Rab14 PE=1 SV=1 - [O18336_DROME]	15.12	10.23	2	1	2	6	215	24.2	6.21
Q9VM50	RE14786p OS=Drosophila melanogaster GN=Rab30 PE=2 SV=1 - [Q9VM50_DROME]	15.03	11.66	1	1	2	6	223	24.3	5.48
Q8IN95	RE67940p OS=Drosophila melanogaster GN=CG31251 PE=2 SV=2 - [Q8IN95_DROME]	15.03	16.01	1	5	5	5	306	35	5.01
Q7KY04	Rab4 protein OS=Drosophila melanogaster GN=Rab4 PE=1 SV=1 - [Q7KY04_DROME]	14.95	10.33	1	1	2	6	213	23.6	6.79
A0A0C4DHG6	Gelsolin, isoform L OS=Drosophila melanogaster GN=Gel PE=4 SV=1 - [A0A0C4DHG6_DROME]	14.83	10.54	2	6	6	6	740	82.5	5.03
Q9V461	DNA replication licensing factor Mcm6 OS=Drosophila melanogaster GN=Mcm6 PE=1 SV=1 - [MCM6_DROME]	14.72	10.89	1	6	6	7	817	92.3	5.38
Q9VZS3	Protein translation factor SUI1 homolog OS=Drosophila melanogaster GN=CG17737 PE=1 SV=1 - [SUI1_DROME]	14.48	43.64	1	5	5	6	110	12.4	7.34
P48159	60S ribosomal protein L23 OS=Drosophila melanogaster GN=RpL23 PE=1 SV=2 - [RL23_DROME]	14.47	25.71	1	3	3	6	140	14.9	10.83
P45437	Coatomer subunit beta OS=Drosophila melanogaster GN=betaCOP PE=2 SV=2 - [COPB_DROME]	14.4	9.34	1	6	6	11	964	107.3	6.32
P17336	Catalase OS=Drosophila melanogaster GN=Cat PE=1 SV=2 - [CATA_DROME]	14.32	16.4	1	5	5	7	506	57.1	8.18
Q9XZ63	Mesencephalic astrocyte-derived neurotrophic factor homolog OS=Drosophila melanogaster GN=Manf PE=2 SV=2 - [ARMET_DROME]	14.3	17.92	1	5	5	6	173	20.1	8.24
Q9VSA3	Probable medium-chain specific acyl-CoA dehydrogenase, mitochondrial OS=Drosophila melanogaster GN=CG12262 PE=2 SV=1 - [ACADM_DROME]	14.26	12.65	1	5	5	5	419	45.8	7.94
Q9VIX3	Paxillin, isoform B OS=Drosophila melanogaster GN=Pax PE=1 SV=2 - [Q9VIX3_DROME]	14.24	13.13	5	4	4	6	556	61.9	6.7
P29413	Calreticulin OS=Drosophila melanogaster GN=Crc PE=1 SV=2 - [CALR_DROME]	14.18	12.07	1	4	4	5	406	46.8	4.58
O62621	Coatomer subunit beta' OS=Drosophila melanogaster GN=beta'COP PE=2 SV=2 - [COPB2_DROME]	14.16	8.21	1	5	5	5	914	102.6	5.26
Q9VLC5	Aldehyde dehydrogenase OS=Drosophila melanogaster GN=Aldh PE=1 SV=1 - [Q9VLC5_DROME]	14.04	10	1	5	5	7	520	57	6.8
Q9VPX7	Adenylyl cyclase-associated protein OS=Drosophila melanogaster GN=capt PE=1 SV=2 - [Q9VPX7_DROME]	13.9	13.68	2	5	5	5	424	45.6	7.06
X2JE34	RNA-binding protein 2, isoform E OS=Drosophila melanogaster GN=Rbp2 PE=1 SV=1 - [X2JE34_DROME]	13.85	23.03	5	5	5	8	317	34.2	9.29
A0A0B4JD24	Uncharacterized protein, isoform C OS=Drosophila melanogaster GN=CG17002 PE=1 SV=1 - [A0A0B4JD24_DROME]	13.75	17.08	3	4	4	4	404	44.4	9.45
A0A0B4KI71	Microtubule-associated protein 205, isoform C OS=Drosophila melanogaster GN=Map205 PE=1 SV=1 - [A0A0B4KI71_DROME]	13.71	6.13	3	5	5	5	1109	118.1	4.83
P19889	60S acidic ribosomal protein P0 OS=Drosophila melanogaster GN=RpLP0 PE=1 SV=1 - [RLA0_DROME]	13.61	15.46	1	3	3	4	317	34.2	6.95
Q0E924	LD46344p OS=Drosophila melanogaster GN=Phb2 PE=1 SV=2 - [Q0E924_DROME]	13.51	20.4	3	5	5	5	299	33	9.54
Q76NQ0	Dolichyl-diphosphooligosaccharide--protein glycosyltransferase subunit 1 OS=Drosophila melanogaster GN=CG33303 PE=1 SV=1 - [Q76NQ0_DROME]	13.47	13.76	1	5	5	5	458	51.7	8.05
Q9VMU4	60S ribosomal protein L37a OS=Drosophila melanogaster GN=RpL37A PE=1 SV=3 - [RL37A_DROME]	13.17	29.35	1	2	2	5	92	10.3	10.61
O17445	60S ribosomal protein L15 OS=Drosophila melanogaster GN=RpL15 PE=1 SV=1 - [RL15_DROME]	13.13	9.8	1	2	2	5	204	24.3	11.47
Q9VN44	FI07923p OS=Drosophila melanogaster GN=Karybeta3 PE=1 SV=1 - [Q9VN44_DROME]	13.13	4.89	1	4	4	4	1105	123.5	4.73
Q9VEX6	AAA family protein Bor OS=Drosophila melanogaster GN=bor PE=1 SV=2 - [Q9VEX6_DROME]	13.1	6.95	1	4	4	5	604	68.3	9.17
E1JGZ8	Leucine-rich repeat, isoform C OS=Drosophila melanogaster GN=LRR PE=1 SV=1 - [E1JGZ8_DROME]	13.03	4.76	6	4	4	7	1429	155	7.84
Q9VRL8	Blanks OS=Drosophila melanogaster GN=blanks PE=1 SV=1 - [Q9VRL8_DROME]	12.94	14.51	1	4	4	5	324	35.6	8.27
P08181	Casein kinase II subunit alpha OS=Drosophila melanogaster GN=CkIIalpha PE=1 SV=2 - [CSK2A_DROME]	12.88	17.56	1	5	5	5	336	39.9	7.24
Q9V9W2	Ribosomal protein L6, isoform A OS=Drosophila melanogaster GN=RpL6 PE=1 SV=1 - [Q9V9W2_DROME]	12.85	17.28	2	4	4	5	243	27.7	10.68
Q9VJY6	60S ribosomal protein L24 OS=Drosophila melanogaster GN=RpL24 PE=1 SV=1 - [RL24_DROME]	12.84	18.71	1	3	3	5	155	17.5	11.06
P25843	Profilin OS=Drosophila melanogaster GN=chic PE=1 SV=1 - [PROF_DROME]	12.77	34.13	1	2	2	9	126	13.7	5.41
Q9VZI1	Transgelin OS=Drosophila melanogaster GN=Chd64 PE=1 SV=2 - [Q9VZI1_DROME]	12.6	32.45	2	4	4	6	188	20.6	8.43
Q9VJD1	Glucosidase 2 beta subunit, isoform A OS=Drosophila melanogaster GN=GCS2beta PE=1 SV=1 - [Q9VJD1_DROME]	12.57	10.04	1	5	5	5	548	61.5	4.46
Q9W1M9	Rrp4, isoform A OS=Drosophila melanogaster GN=Rrp4 PE=1 SV=1 - [Q9W1M9_DROME]	12.57	16.44	1	5	5	5	298	33.6	6.19
O96827	Probable elongation factor 1-beta OS=Drosophila melanogaster GN=Ef1beta PE=1 SV=3 - [EF1B_DROME]	12.53	9.91	1	2	2	5	222	24.2	4.58
O01666	ATP synthase subunit gamma, mitochondrial OS=Drosophila melanogaster GN=ATPsyngamma PE=2 SV=2 - [ATPG_DROME]	12.46	21.55	1	5	5	5	297	32.9	9.22
Q9VKC8	FI03495p OS=Drosophila melanogaster GN=Tom70 PE=1 SV=2 - [Q9VKC8_DROME]	12.32	8.49	1	3	3	4	589	66.3	6.21
Q9V3V6	26S proteasome regulatory complex subunit p50 OS=Drosophila melanogaster GN=Rpt5 PE=1 SV=1 - [Q9V3V6_DROME]	12.27	14.72	1	4	5	5	428	47.8	5.34
O18413	26S protease regulatory subunit 8 OS=Drosophila melanogaster GN=Rpt6 PE=1 SV=2 - [PRS8_DROME]	12.25	14.07	2	4	5	5	405	45.8	8.41
P25007	Peptidyl-prolyl cis-trans isomerase OS=Drosophila melanogaster GN=Cyp1 PE=1 SV=2 - [PPIA_DROME]	12.05	38.33	1	5	5	8	227	24.7	9.22
Q7KLV9	26S proteasome non-ATPase regulatory subunit 11 OS=Drosophila melanogaster GN=Rpn6 PE=1 SV=1 - [PSD11_DROME]	12.03	13.27	1	5	5	5	422	47.2	5.88
M9PFB2	Trailer hitch, isoform E OS=Drosophila melanogaster GN=tral PE=1 SV=1 - [M9PFB2_DROME]	11.99	10.12	8	3	3	6	642	68.3	9.6
Q7KMQ0	26S proteasome regulatory complex subunit p48B OS=Drosophila melanogaster GN=Rpt1 PE=1 SV=1 - [Q7KMQ0_DROME]	11.93	12.01	1	5	5	5	433	48.5	6.04
Q9VFV9	DnaJ-like-2, isoform A OS=Drosophila melanogaster GN=Droj2 PE=1 SV=1 - [Q9VFV9_DROME]	11.77	11.41	1	3	3	3	403	45.2	6.48
Q9VZS5	60S ribosomal protein L28 OS=Drosophila melanogaster GN=RpL28 PE=1 SV=1 - [RL28_DROME]	11.76	37.5	1	4	5	7	144	16	11.09
Q9VLU0	Barrier-to-autointegration factor OS=Drosophila melanogaster GN=baf PE=1 SV=1 - [BAF_DROME]	11.74	40	1	3	3	4	90	10.1	5.16
Q9VGZ2	FI06805p OS=Drosophila melanogaster GN=Rrp46 PE=1 SV=3 - [Q9VGZ2_DROME]	11.6	13.73	1	2	2	3	233	25.7	5.33
P41093	60S ribosomal protein L18a OS=Drosophila melanogaster GN=RpL18A PE=1 SV=1 - [RL18A_DROME]	11.56	18.64	1	4	4	6	177	21	10.62
Q9VL18	Probable elongation factor 1-delta OS=Drosophila melanogaster GN=eEF1delta PE=1 SV=1 - [EF1D_DROME]	11.46	19.92	1	4	4	4	256	28.9	4.87
O18335	Drab11 OS=Drosophila melanogaster GN=Rab11 PE=1 SV=1 - [O18335_DROME]	11.45	19.16	1	4	4	5	214	24.2	5.73
Q9N675	Zyx102 protein OS=Drosophila melanogaster GN=Zyx PE=2 SV=1 - [Q9N675_DROME]	11.39	10.6	4	4	4	4	585	65.7	6.8
A0A0B4KHJ5	Glycogen [starch] synthase OS=Drosophila melanogaster GN=GlyS PE=1 SV=1 - [A0A0B4KHJ5_DROME]	11.39	6.1	2	4	4	4	689	79.2	6.6
O18333	GH01619p OS=Drosophila melanogaster GN=Rab2 PE=1 SV=1 - [O18333_DROME]	11.36	13.62	1	2	2	3	213	23.5	6.39
P02515	Heat shock protein 22 OS=Drosophila melanogaster GN=Hsp22 PE=1 SV=4 - [HSP22_DROME]	11.34	22.41	1	3	3	4	174	19.8	5.27
P54622	Single-stranded DNA-binding protein, mitochondrial OS=Drosophila melanogaster GN=mtSSB PE=1 SV=2 - [SSBP_DROME]	11.29	50	1	6	6	6	146	16.4	9.85
P08570	60S acidic ribosomal protein P1 OS=Drosophila melanogaster GN=RpLP1 PE=1 SV=2 - [RLA1_DROME]	10.95	48.21	1	3	3	3	112	11.5	4.41
Q9U9Q4	Eukaryotic translation initiation factor 3 subunit H OS=Drosophila melanogaster GN=eIF-3p40 PE=1 SV=2 - [EIF3H_DROME]	10.89	13.31	1	4	4	5	338	38.4	6.1
Q9VQ29	Cytochrome b-c1 complex subunit Rieske, mitochondrial OS=Drosophila melanogaster GN=RFeSP PE=1 SV=3 - [Q9VQ29_DROME]	10.88	24.78	1	4	4	5	230	24.9	8.68
A1ZBE9	Methionyl-tRNA synthetase OS=Drosophila melanogaster GN=MetRS PE=1 SV=1 - [A1ZBE9_DROME]	10.81	6.95	1	4	4	4	1022	112.4	8.51
Q9VCF8	CG5854 OS=Drosophila melanogaster GN=CG5854 PE=1 SV=1 - [Q9VCF8_DROME]	10.74	12.67	1	4	4	4	371	41.8	5.62
P48601	26S protease regulatory subunit 4 OS=Drosophila melanogaster GN=Rpt2 PE=1 SV=2 - [PRS4_DROME]	10.73	10.25	1	3	4	4	439	49.3	6.58
Q9VNE9	60S ribosomal protein L13a OS=Drosophila melanogaster GN=RpL13A PE=1 SV=1 - [RL13A_DROME]	10.69	21.46	2	4	4	4	205	23.6	11.03
Q8MT58	RE11562p OS=Drosophila melanogaster GN=CG17337 PE=1 SV=1 - [Q8MT58_DROME]	10.6	11.3	2	4	4	4	478	53.1	5.66
Q24492	Replication protein A 70 kDa DNA-binding subunit OS=Drosophila melanogaster GN=RpA-70 PE=1 SV=1 - [RFA1_DROME]	10.44	8.62	1	3	4	4	603	66.6	6.76
Q9VLM8	Alanine--tRNA ligase, cytoplasmic OS=Drosophila melanogaster GN=Aats-ala PE=2 SV=1 - [SYAC_DROME]	10.44	6.11	1	4	4	5	966	107.7	6.13
P84029	Cytochrome c-2 OS=Drosophila melanogaster GN=Cyt-c-p PE=1 SV=2 - [CYC2_DROME]	10.21	47.22	1	4	4	5	108	11.7	9.57
P55935	40S ribosomal protein S9 OS=Drosophila melanogaster GN=RpS9 PE=1 SV=2 - [RS9_DROME]	10.17	23.08	2	5	5	5	195	22.6	10.61
P08645	Ras-like protein 3 OS=Drosophila melanogaster GN=R PE=2 SV=2 - [RAS3_DROME]	10.17	17.93	1	3	3	5	184	20.8	6.68
Q9VWA1	Clathrin light chain OS=Drosophila melanogaster GN=Clc PE=2 SV=1 - [CLC_DROME]	9.96	14.61	1	4	4	5	219	23.8	4.78
A1ZB77	CG5174, isoform J OS=Drosophila melanogaster GN=CG5174 PE=1 SV=1 - [A1ZB77_DROME]	9.89	20.43	10	4	4	4	186	20.5	6.6
Q94518	Nascent polypeptide-associated complex subunit alpha OS=Drosophila melanogaster GN=Nacalpha PE=1 SV=2 - [NACA_DROME]	9.88	13.36	1	2	2	3	217	23	4.74
P48591	Ribonucleoside-diphosphate reductase large subunit OS=Drosophila melanogaster GN=RnrL PE=1 SV=2 - [RIR1_DROME]	9.84	5.17	1	4	4	4	812	91.9	7.46
Q9VFF0	GH01077p OS=Drosophila melanogaster GN=UQCR-C1 PE=1 SV=2 - [Q9VFF0_DROME]	9.8	10.85	1	5	5	5	470	51.8	6
P46863	Kinesin-like protein Klp61F OS=Drosophila melanogaster GN=Klp61F PE=1 SV=2 - [KL61_DROME]	9.76	4.88	1	4	5	5	1066	121.1	6.43
Q8T4G5	CG6512, isoform A OS=Drosophila melanogaster GN=CG6512 PE=1 SV=1 - [Q8T4G5_DROME]	9.69	4.48	2	3	3	3	826	89.6	8.95
X2JD07	RNA cytidine acetyltransferase OS=Drosophila melanogaster GN=l(1)G0020 PE=1 SV=1 - [X2JD07_DROME]	9.67	3.72	2	2	2	3	967	108.3	8.13
A0A0B4LFR4	Oligosaccharide transferase delta subunit, isoform B OS=Drosophila melanogaster GN=OstDelta PE=1 SV=1 - [A0A0B4LFR4_DROME]	9.65	7.42	2	3	3	3	633	69.1	9.23
Q8SY77	CG3566, isoform C OS=Drosophila melanogaster GN=CG3566 PE=1 SV=1 - [Q8SY77_DROME]	9.6	47.19	3	3	3	4	89	10	6.8
Q9W1V3	rRNA 2'-O-methyltransferase fibrillarin OS=Drosophila melanogaster GN=Fib PE=2 SV=1 - [FBRL_DROME]	9.55	11.34	1	4	4	4	344	34.6	10.29
Q9VUQ5	Protein argonaute-2 OS=Drosophila melanogaster GN=AGO2 PE=1 SV=3 - [AGO2_DROME]	9.55	17.05	1	3	3	3	1214	136.8	9.61
Q8IRG6	FACT complex subunit spt16 OS=Drosophila melanogaster GN=dre4 PE=1 SV=2 - [SPT16_DROME]	9.49	4.62	1	4	4	4	1083	123.5	6.29
Q9VF08	Mitochondrial import inner membrane translocase subunit Tim16 OS=Drosophila melanogaster GN=blp PE=2 SV=1 - [TIM16_DROME]	9.37	27.66	1	4	4	5	141	15.7	9.6
Q9VQF9	SNAPIN protein homolog OS=Drosophila melanogaster GN=Snapin PE=1 SV=1 - [SNAPN_DROME]	9.35	35.07	1	4	4	4	134	15	5.35
Q9VL78	FK506-binding protein 59 OS=Drosophila melanogaster GN=FKBP59 PE=1 SV=1 - [FKB59_DROME]	9.33	8.2	1	3	3	4	439	48.8	5.41
A0A0B4JCW4	Succinate-CoA ligase subunit beta OS=Drosophila melanogaster GN=skap PE=1 SV=1 - [A0A0B4JCW4_DROME]	9.32	12.2	4	4	4	4	451	49	6.83
Q7YU05	Pyruvate dehydrogenase E1 component subunit alpha OS=Drosophila melanogaster GN=l(1)G0334 PE=1 SV=1 - [Q7YU05_DROME]	9.31	20.12	3	5	5	6	328	35.9	6.54
Q9VUC1	Hsc70Cb, isoform A OS=Drosophila melanogaster GN=Hsc70Cb PE=1 SV=1 - [Q9VUC1_DROME]	9.24	6.09	2	3	3	7	804	88.4	5.43
Q9VQX4	Nicotinate phosphoribosyltransferase OS=Drosophila melanogaster GN=CG3714 PE=2 SV=2 - [PNCB_DROME]	9.19	10.63	3	3	3	4	555	62.1	6.8
A0A0B4K683	Ribosomal protein S5b, isoform B OS=Drosophila melanogaster GN=RpS5b PE=3 SV=1 - [A0A0B4K683_DROME]	9.11	10.56	3	4	4	5	180	20.1	7.81
Q7KLX3	GEO05407p1 OS=Drosophila melanogaster GN=Tapdelta PE=1 SV=1 - [Q7KLX3_DROME]	9.08	21.69	1	4	4	4	166	17.6	8.54
Q7K5K3	GH08474p OS=Drosophila melanogaster GN=CG11876 PE=1 SV=1 - [Q7K5K3_DROME]	9.02	10.96	1	3	3	3	365	39.3	7.8
Q9V3P6	26S proteasome non-ATPase regulatory subunit 1 OS=Drosophila melanogaster GN=Rpn2 PE=1 SV=1 - [PSMD1_DROME]	8.89	9.02	2	5	5	5	1020	113.1	5.19
O76742	CG5915 protein OS=Drosophila melanogaster GN=Rab7 PE=1 SV=1 - [O76742_DROME]	8.86	18.36	1	3	3	3	207	23.3	5.47
M9PI87	CG7692, isoform B OS=Drosophila melanogaster GN=CG7692 PE=4 SV=1 - [M9PI87_DROME]	8.8	3.02	3	3	3	3	1323	151.7	6.15
P80455	40S ribosomal protein S12 OS=Drosophila melanogaster GN=RpS12 PE=1 SV=2 - [RS12_DROME]	8.72	34.53	1	3	3	3	139	15.2	6.38
Q9V3I2	Drab5 OS=Drosophila melanogaster GN=Rab5 PE=1 SV=1 - [Q9V3I2_DROME]	8.72	15.98	1	4	4	4	219	23.9	8.41
P54397	39 kDa FK506-binding nuclear protein OS=Drosophila melanogaster GN=FK506-bp1 PE=1 SV=2 - [FKB39_DROME]	8.72	11.2	1	4	4	4	357	39.3	4.79
Q8T6I0	EH domain containing protein OS=Drosophila melanogaster GN=Past1 PE=1 SV=1 - [Q8T6I0_DROME]	8.7	8.24	2	5	5	5	534	61	6.51
Q05783	High mobility group protein D OS=Drosophila melanogaster GN=HmgD PE=1 SV=1 - [HMGD_DROME]	8.64	33.04	1	2	3	4	112	12.4	9.2
Q9W0B8	Coatomer subunit alpha OS=Drosophila melanogaster GN=alphaCOP PE=1 SV=1 - [Q9W0B8_DROME]	8.62	3.65	1	4	4	4	1234	139.2	7.65
Q9W4M9	tRNA (cytosine(34)-C(5))-methyltransferase OS=Drosophila melanogaster GN=Nsun2 PE=2 SV=1 - [NSUN2_DROME]	8.61	5.09	1	3	3	3	746	84.1	6.83
Q9VKD3	Probable cysteine desulfurase, mitochondrial OS=Drosophila melanogaster GN=CG12264 PE=2 SV=1 - [NFS1_DROME]	8.58	8.01	1	3	3	3	462	51	8.21
Q9VS34	60S ribosomal protein L18 OS=Drosophila melanogaster GN=RpL18 PE=1 SV=1 - [RL18_DROME]	8.56	15.96	1	3	3	3	188	21.7	11.53
P21914	Succinate dehydrogenase [ubiquinone] iron-sulfur subunit, mitochondrial OS=Drosophila melanogaster GN=SdhB PE=2 SV=2 - [SDHB_DROME]	8.55	15.15	1	4	4	4	297	33.7	8.66
Q9VK19	FI07225p OS=Drosophila melanogaster GN=Ski6 PE=1 SV=1 - [Q9VK19_DROME]	8.41	17.48	1	3	3	3	246	27	6.07
A0A0B4KGG8	Sodium/potassium-transporting ATPase subunit alpha OS=Drosophila melanogaster GN=Atpalpha PE=1 SV=1 - [A0A0B4KGG8_DROME]	8.34	4.09	4	4	4	5	1002	111.1	5.58
Q7KMP8	26S proteasome regulatory complex subunit p39A OS=Drosophila melanogaster GN=Rpn9 PE=1 SV=1 - [Q7KMP8_DROME]	8.33	10.99	1	3	3	3	382	43.7	5.26
Q8T3U2	40S ribosomal protein S23 OS=Drosophila melanogaster GN=RpS23 PE=1 SV=1 - [RS23_DROME]	8.29	20.98	1	3	3	3	143	16	10.59
A0A0B4KH34	Annexin OS=Drosophila melanogaster GN=AnxB9 PE=1 SV=1 - [A0A0B4KH34_DROME]	8.28	11.42	2	4	4	4	324	35.9	5.06
A4V4C1	Casein kinase II beta subunit, isoform C OS=Drosophila melanogaster GN=CkIIbeta PE=1 SV=1 - [A4V4C1_DROME]	8.28	18.14	5	3	3	3	215	24.8	5.55
O97477	Inositol-3-phosphate synthase OS=Drosophila melanogaster GN=Inos PE=1 SV=1 - [INO1_DROME]	8.26	6.37	1	3	3	3	565	62.2	6.23
Q9VA97	CG1983, isoform A OS=Drosophila melanogaster GN=CG1983 PE=1 SV=2 - [Q9VA97_DROME]	8.26	11.81	1	3	3	3	254	28.3	7.28
Q9W414	Regulatory particle triple-A ATPase 4 OS=Drosophila melanogaster GN=Rpt4 PE=1 SV=3 - [Q9W414_DROME]	8.22	8.06	1	3	3	3	397	44.9	8.07
Q9VN21	LD30155p OS=Drosophila melanogaster GN=lost PE=1 SV=1 - [Q9VN21_DROME]	8.17	6.24	1	3	3	3	545	59.7	9.06
Q8SYL1	Lethal (2) 09851, isoform A OS=Drosophila melanogaster GN=l(2)09851 PE=1 SV=1 - [Q8SYL1_DROME]	8.13	9.65	1	2	2	3	456	50.7	4.69
Q06943	High mobility group protein Z OS=Drosophila melanogaster GN=HmgZ PE=1 SV=1 - [HMGZ_DROME]	8.11	27.03	1	1	3	4	111	12.6	9.29
O97182	Actin related complex p41 subunit OS=Drosophila melanogaster GN=Arpc1 PE=1 SV=1 - [O97182_DROME]	8.08	10.34	1	3	3	3	377	41.6	8.35
A1ZAH8	Ribosomal protein S15, isoform B OS=Drosophila melanogaster GN=RpS15 PE=1 SV=1 - [A1ZAH8_DROME]	7.96	21.77	2	3	3	4	147	17	10.33
Q8IRH7	Supercoiling factor variant B OS=Drosophila melanogaster GN=scf PE=1 SV=1 - [Q8IRH7_DROME]	7.89	22.4	2	3	3	3	192	22.3	4.5
M9NDA6	Lasp, isoform C OS=Drosophila melanogaster GN=Lasp PE=4 SV=1 - [M9NDA6_DROME]	7.88	5.66	3	3	3	3	636	71.8	8.41
Q27331	V-type proton ATPase catalytic subunit A isoform 2 OS=Drosophila melanogaster GN=Vha68-2 PE=1 SV=2 - [VATA2_DROME]	7.86	6.68	1	3	3	3	614	68.3	5.34
Q9VPN5	Hsp70/Hsp90 organizing protein homolog OS=Drosophila melanogaster GN=Hop PE=1 SV=1 - [Q9VPN5_DROME]	7.81	6.94	1	3	3	3	490	55.7	6.81
Q9VCC0	Cysteine and histidine-rich domain-containing protein OS=Drosophila melanogaster GN=CHORD PE=1 SV=1 - [CHRD1_DROME]	7.8	12.99	1	3	3	3	354	40.2	6.11
Q24276	Hsp90 co-chaperone Cdc37 OS=Drosophila melanogaster GN=Cdc37 PE=1 SV=1 - [CDC37_DROME]	7.77	7.97	1	3	3	3	389	45.1	5.06
Q9VVA6	Nuclear migration protein NudC OS=Drosophila melanogaster GN=nudC PE=1 SV=2 - [Q9VVA6_DROME]	7.72	13.55	1	4	4	5	332	37.8	5.64
Q8MLY8	40S ribosomal protein S8 OS=Drosophila melanogaster GN=RpS8 PE=1 SV=1 - [RS8_DROME]	7.67	23.56	1	4	4	4	208	23.7	10.48
P08879	Nucleoside diphosphate kinase OS=Drosophila melanogaster GN=awd PE=1 SV=3 - [NDKA_DROME]	7.65	32.03	2	4	4	4	153	17.2	8.12
Q9VVU1	CG3902 OS=Drosophila melanogaster GN=CG3902-RA PE=1 SV=1 - [Q9VVU1_DROME]	7.64	8.21	1	3	3	3	414	45.3	6.71
P91926	AP-2 complex subunit alpha OS=Drosophila melanogaster GN=AP-2alpha PE=1 SV=1 - [AP2A_DROME]	7.59	2.98	1	3	3	3	940	105.6	7.18
H1UUD2	Ferritin OS=Drosophila melanogaster GN=Fer1HCH PE=1 SV=1 - [H1UUD2_DROME]	7.58	15.38	4	2	2	3	169	19.2	6.11
Q27415	Nucleoplasmin-like protein OS=Drosophila melanogaster GN=Nlp PE=1 SV=1 - [NLP_DROME]	7.55	23.68	1	3	3	3	152	17	4.61
Q9V3J4	Sec13 ortholog, isoform A OS=Drosophila melanogaster GN=Sec13 PE=1 SV=1 - [Q9V3J4_DROME]	7.53	9.83	1	3	3	3	356	39.5	6.25
Q9V9S8	Ferrochelatase, mitochondrial OS=Drosophila melanogaster GN=FeCh PE=2 SV=1 - [HEMH_DROME]	7.46	13.28	1	3	3	3	384	43.6	8.4
P46824	Kinesin light chain OS=Drosophila melanogaster GN=Klc PE=1 SV=1 - [KLC_DROME]	7.4	7.28	2	3	3	3	508	58	6.25
M9PD08	Ef1alpha-like factor, isoform C OS=Drosophila melanogaster GN=Elf PE=1 SV=1 - [M9PD08_DROME]	7.4	8.89	2	3	3	3	495	55.3	7.2
P91938	Thioredoxin reductase 1, mitochondrial OS=Drosophila melanogaster GN=Trxr-1 PE=1 SV=2 - [TRXR1_DROME]	7.33	6.71	1	2	2	2	596	64.3	7.91
Q9VAM6	CDGSH iron-sulfur domain-containing protein 2 homolog OS=Drosophila melanogaster GN=Cisd2 PE=2 SV=1 - [CISD2_DROME]	7.33	19.55	1	3	3	3	133	14.6	8.46
A1Z9A2	UPF0587 protein CG4646 OS=Drosophila melanogaster GN=CG4646 PE=2 SV=1 - [U587_DROME]	7.31	19.02	1	3	3	3	163	18.6	4.96
O76767	ER lumen protein-retaining receptor OS=Drosophila melanogaster GN=KdelR PE=2 SV=1 - [ERD2_DROME]	7.31	18.87	1	3	3	3	212	24.5	8.72
Q8I0G5	Coatomer subunit gamma OS=Drosophila melanogaster GN=gammaCOP PE=2 SV=1 - [COPG_DROME]	7.29	3.96	2	3	3	3	883	97.6	5.67
Q9XZ11	CG7139 OS=Drosophila melanogaster GN=CG7139 PE=1 SV=1 - [Q9XZ11_DROME]	7.27	3.82	1	3	3	3	969	109.3	6.38
Q9VKW1	CG5168, isoform A OS=Drosophila melanogaster GN=CG5168 PE=1 SV=1 - [Q9VKW1_DROME]	7.23	9.07	1	3	3	3	408	46.2	7.37
Q9VGM2	Fatty acid bindin protein, isoform B OS=Drosophila melanogaster GN=fabp PE=1 SV=1 - [Q9VGM2_DROME]	7.2	32.31	3	4	4	4	130	14.5	5.66
A1Z729	CG2064 OS=Drosophila melanogaster GN=CG2064 PE=1 SV=1 - [A1Z729_DROME]	7.18	10.3	2	3	3	3	330	36.6	8.66
Q9V455	Importin subunit alpha OS=Drosophila melanogaster GN=Kap-alpha3 PE=1 SV=1 - [Q9V455_DROME]	7.13	10.7	1	2	3	4	514	57	5.26
P48810	Heterogeneous nuclear ribonucleoprotein 87F OS=Drosophila melanogaster GN=Hrb87F PE=2 SV=2 - [RB87F_DROME]	7.1	11.95	1	2	3	3	385	39.5	9.03
Q9VWH4	Probable isocitrate dehydrogenase [NAD] subunit alpha, mitochondrial OS=Drosophila melanogaster GN=l(1)G0156 PE=2 SV=1 - [IDH3A_DROME]	6.95	5.57	1	2	2	3	377	40.8	7.36
Q8T6B9	Poly(U)-binding-splicing factor half pint OS=Drosophila melanogaster GN=pUf68 PE=1 SV=2 - [PUF68_DROME]	6.93	6.28	2	3	3	3	637	67.9	5.96
Q95028	L-lactate dehydrogenase OS=Drosophila melanogaster GN=ImpL3 PE=2 SV=1 - [LDH_DROME]	6.91	9.64	1	3	3	3	332	35.5	7.08
Q8IP94	Threonyl-tRNA synthetase, isoform B OS=Drosophila melanogaster GN=ThrRS PE=1 SV=1 - [Q8IP94_DROME]	6.85	5.65	2	3	3	3	690	79.3	6.9
Q27268	ATP-dependent RNA helicase WM6 OS=Drosophila melanogaster GN=Hel25E PE=1 SV=1 - [DX39B_DROME]	6.84	5.66	1	2	2	3	424	48.6	5.66
A4UZI0	Kinesin heavy chain 73, isoform C OS=Drosophila melanogaster GN=Khc-73 PE=1 SV=1 - [A4UZI0_DROME]	6.76	1.84	5	3	3	3	1899	212.3	6
P41094	40S ribosomal protein S18 OS=Drosophila melanogaster GN=RpS18 PE=1 SV=1 - [RS18_DROME]	6.69	19.08	1	3	3	4	152	17.6	10.48
Q94511	NADH-ubiquinone oxidoreductase 75 kDa subunit, mitochondrial OS=Drosophila melanogaster GN=ND-75 PE=2 SV=3 - [NDUS1_DROME]	6.66	5.75	1	2	2	2	731	78.6	6.84
P07764	Fructose-bisphosphate aldolase OS=Drosophila melanogaster GN=Ald PE=1 SV=5 - [ALF_DROME]	6.61	7.2	3	3	3	3	361	39	7.4
Q9V4B8	RE68558p OS=Drosophila melanogaster GN=CG10323 PE=2 SV=3 - [Q9V4B8_DROME]	6.59	2.84	1	3	3	3	917	102	5.59
A1ZBB4	Uncharacterized protein, isoform B OS=Drosophila melanogaster GN=CG30122 PE=1 SV=1 - [A1ZBB4_DROME]	6.44	1.49	3	2	2	2	1271	140.4	5.01
Q8IQZ8	FI20019p1 OS=Drosophila melanogaster GN=Fim PE=1 SV=1 - [Q8IQZ8_DROME]	6.41	5.03	3	3	3	3	616	69.1	5.77
Q24117	Dynein light chain 1, cytoplasmic OS=Drosophila melanogaster GN=ctp PE=1 SV=1 - [DYL1_DROME]	6.34	25.84	1	3	3	3	89	10.4	7.37
Q29QQ9	IP10364p OS=Drosophila melanogaster GN=Rrp42 PE=1 SV=1 - [Q29QQ9_DROME]	6.34	15.2	1	3	3	5	296	32.4	5.11
Q24253	AP complex subunit beta OS=Drosophila melanogaster GN=AP-1-2beta PE=1 SV=1 - [Q24253_DROME]	6.33	3.04	1	3	3	3	921	101.1	5.11
Q9W2X6	ATP synthase, delta subunit, isoform A OS=Drosophila melanogaster GN=ATPsyndelta PE=1 SV=1 - [Q9W2X6_DROME]	6.31	8.92	1	2	2	2	157	16.7	5.99
Q9VVL7	Dihydrolipoyl dehydrogenase OS=Drosophila melanogaster GN=CG7430 PE=1 SV=1 - [Q9VVL7_DROME]	6.27	5.16	1	2	2	3	504	53.1	6.87
Q94517	Histone deacetylase Rpd3 OS=Drosophila melanogaster GN=Rpd3 PE=1 SV=2 - [HDAC1_DROME]	6.24	5.95	1	2	2	2	521	58.3	5.76
Q9XYU0	DNA replication licensing factor Mcm7 OS=Drosophila melanogaster GN=Mcm7 PE=1 SV=1 - [MCM7_DROME]	6.17	8.06	1	4	4	4	720	81.2	6.99
P29613	Triosephosphate isomerase OS=Drosophila melanogaster GN=Tpi PE=1 SV=3 - [TPIS_DROME]	6.12	9.72	1	2	2	2	247	26.6	6
Q9W2D9	Eukaryotic translation initiation factor 3 subunit K OS=Drosophila melanogaster GN=CG10306 PE=2 SV=1 - [EIF3K_DROME]	6.1	9.46	1	2	2	2	222	25.6	6.43
H1UUB1	GEO12465p1 OS=Drosophila melanogaster GN=Syb PE=1 SV=1 - [H1UUB1_DROME]	6.09	12.4	2	2	2	3	129	14.1	7.25
Q9VA18	Lethal (3) 03670 OS=Drosophila melanogaster GN=l(3)03670 PE=1 SV=1 - [Q9VA18_DROME]	6.02	15.7	1	2	2	2	223	24.2	8.97
Q7KTK9	CG5261, isoform A OS=Drosophila melanogaster GN=muc PE=1 SV=1 - [Q7KTK9_DROME]	5.99	6.41	5	3	3	3	421	44.1	8.82
Q961C3	CG8478, isoform B OS=Drosophila melanogaster GN=CG8478 PE=1 SV=1 - [Q961C3_DROME]	5.99	4.9	3	2	2	2	571	62.4	9.51
Q9VEJ0	Peroxiredoxin 3 OS=Drosophila melanogaster GN=Prx3 PE=1 SV=2 - [Q9VEJ0_DROME]	5.95	13.68	1	3	3	3	234	26.4	7.49
Q9VV60	Tyrosine--tRNA ligase OS=Drosophila melanogaster GN=TyrRS PE=1 SV=1 - [Q9VV60_DROME]	5.93	5.14	1	2	2	2	525	58.1	6.87
Q9VAJ2	Bub3, isoform A OS=Drosophila melanogaster GN=Bub3 PE=1 SV=1 - [Q9VAJ2_DROME]	5.91	7.36	1	2	2	2	326	37.4	6.54
Q07327	Protein ROP OS=Drosophila melanogaster GN=Rop PE=2 SV=2 - [ROP_DROME]	5.91	8.71	1	3	3	3	597	67.8	6.7
P91929	NADH dehydrogenase [ubiquinone] 1 alpha subcomplex subunit 10, mitochondrial OS=Drosophila melanogaster GN=ND-42 PE=2 SV=2 - [NDUAA_DROME]	5.9	6.39	1	2	2	2	407	46.9	6.8
Q02427	RNA-binding protein 1 OS=Drosophila melanogaster GN=Rbp1 PE=2 SV=3 - [RBP1_DROME]	5.88	15.97	1	2	2	2	144	16	9.98
Q9VTE0	Biogenesis of lysosome-related organelles complex 1 subunit 2 OS=Drosophila melanogaster GN=Blos2 PE=1 SV=2 - [BL1S2_DROME]	5.81	16.98	1	2	2	2	159	17.6	5.35
Q7K0D8	LD27030p OS=Drosophila melanogaster GN=Nup50 PE=1 SV=1 - [Q7K0D8_DROME]	5.75	3.01	1	2	2	2	564	59.4	8.43
Q9VGW7	Arginine methyltransferase 1 OS=Drosophila melanogaster GN=Art1 PE=1 SV=1 - [Q9VGW7_DROME]	5.74	9.57	1	2	2	2	376	42.8	5.15
Q9VJD4	LD24721p OS=Drosophila melanogaster GN=Sgt PE=1 SV=1 - [Q9VJD4_DROME]	5.74	7.25	1	2	2	2	331	36.2	4.64
Q8T060	LD25772p OS=Drosophila melanogaster GN=AIMP2 PE=1 SV=3 - [Q8T060_DROME]	5.72	8.31	2	3	3	3	301	33.2	8.62
Q9VLV5	Probable small nuclear ribonucleoprotein E OS=Drosophila melanogaster GN=SmE PE=1 SV=1 - [RUXE_DROME]	5.69	27.66	1	2	2	2	94	11.1	9.63
Q9VTC4	MIP18 family protein CG7949 OS=Drosophila melanogaster GN=CG7949 PE=1 SV=1 - [U195A_DROME]	5.66	26.28	1	2	2	2	156	17.6	5.22
Q9XZJ4	Proteasome subunit alpha type-6 OS=Drosophila melanogaster GN=Prosalpha1 PE=1 SV=2 - [PSA6_DROME]	5.64	9.02	1	2	2	2	244	27.1	7.66
Q9VRD6	GEO05124p1 OS=Drosophila melanogaster GN=Ntf-2 PE=1 SV=1 - [Q9VRD6_DROME]	5.6	29.23	3	3	3	3	130	14.6	5.73
Q9VD13	GH02671p OS=Drosophila melanogaster GN=lqfR PE=1 SV=4 - [Q9VD13_DROME]	5.58	3.85	2	2	2	2	649	69.3	5.3
Q9VYV3	Thioredoxin domain-containing protein 5 homolog OS=Drosophila melanogaster GN=prtp PE=1 SV=2 - [TXND5_DROME]	5.56	6.25	1	2	2	2	416	46.6	5.27
Q9VRL0	Cytochrome c1, isoform A OS=Drosophila melanogaster GN=Cyt-c1 PE=1 SV=1 - [Q9VRL0_DROME]	5.55	9.12	1	2	2	2	307	33.7	8.53
P20432	Glutathione S-transferase D1 OS=Drosophila melanogaster GN=GstD1 PE=1 SV=1 - [GSTD1_DROME]	5.52	9.09	1	2	2	2	209	23.9	7.23
Q9VND8	GTP-binding protein Rheb homolog OS=Drosophila melanogaster GN=Rheb PE=2 SV=1 - [RHEB_DROME]	5.45	12.64	1	3	3	3	182	20.7	5.6
P37276	Dynein heavy chain, cytoplasmic OS=Drosophila melanogaster GN=Dhc64C PE=2 SV=2 - [DYHC_DROME]	5.44	0.58	7	2	3	3	4639	529.9	6.33
Q9W3J4	CG2129 OS=Drosophila melanogaster GN=CG2129 PE=2 SV=1 - [Q9W3J4_DROME]	5.4	5.38	1	2	2	2	465	53.3	7.39
B7Z131	C3G ortholog, isoform G OS=Drosophila melanogaster GN=C3G PE=4 SV=1 - [B7Z131_DROME]	5.37	2.11	8	2	2	2	1234	136.4	6.58
P45889	Actin-related protein 1 OS=Drosophila melanogaster GN=Arp1 PE=2 SV=2 - [ACTZ_DROME]	5.36	7.98	1	2	2	2	376	42.7	7.3
Q9VN50	Eukaryotic translation initiation factor 3 subunit F-1 OS=Drosophila melanogaster GN=eIF3-S5-1 PE=2 SV=1 - [EI3F1_DROME]	5.36	8.93	1	2	2	2	280	31.1	6.52
Q9VF28	Actin-related protein 2/3 complex subunit 3 OS=Drosophila melanogaster GN=Arpc3A PE=1 SV=4 - [Q9VF28_DROME]	5.32	14.69	1	2	2	2	177	20.2	9.07
A1ZBM2	Tubulin-binding cofactor B OS=Drosophila melanogaster GN=TBCB PE=1 SV=1 - [A1ZBM2_DROME]	5.29	9.43	1	2	2	2	244	27	5.19
Q7JZB4	Mannose-1-phosphate guanyltransferase beta OS=Drosophila melanogaster GN=CG1129 PE=2 SV=1 - [GMPPB_DROME]	5.28	7.86	1	2	2	2	369	40.4	6.33
E2QCF1	ATP-citrate synthase OS=Drosophila melanogaster GN=ATPCL PE=1 SV=1 - [E2QCF1_DROME]	5.26	4.93	3	3	3	3	1095	119.7	7.12
Q9VPQ2	CG4164 OS=Drosophila melanogaster GN=shv PE=1 SV=1 - [Q9VPQ2_DROME]	5.25	8.47	1	2	2	2	354	40.2	5.67
Q9V3Y5	BcDNA.LD23634 OS=Drosophila melanogaster GN=BcDNA.LD23634 PE=1 SV=1 - [Q9V3Y5_DROME]	5.2	3.21	1	2	2	2	998	112.6	6.49
Q9VTU4	Eukaryotic translation initiation factor 3 subunit L OS=Drosophila melanogaster GN=CG5642 PE=2 SV=1 - [EIF3L_DROME]	5.19	4.08	1	2	2	2	539	63.2	5.96
Q8IN02	BcDNA.LD12153 OS=Drosophila melanogaster GN=Dph5 PE=1 SV=2 - [Q8IN02_DROME]	5.19	9.96	1	2	2	2	281	31.6	5.52
P46415	Alcohol dehydrogenase class-3 OS=Drosophila melanogaster GN=Fdh PE=1 SV=3 - [ADHX_DROME]	5.17	7.65	1	2	2	2	379	40.4	6.71
Q9W0M4	LP10861p OS=Drosophila melanogaster GN=CG13887 PE=1 SV=1 - [Q9W0M4_DROME]	5.16	10.96	1	2	2	2	228	26.1	9.32
Q9VTE5	Probable prefoldin subunit 2 OS=Drosophila melanogaster GN=l(3)01239 PE=2 SV=1 - [PFD2_DROME]	5.16	16.08	1	2	2	2	143	16.2	5.64
Q9V5C6	Proteasome subunit alpha type-3 OS=Drosophila melanogaster GN=Prosalpha7 PE=1 SV=1 - [PSA3_DROME]	5.13	7.51	1	2	2	2	253	27.7	5.69
Q9V4N3	Cytochrome b5 OS=Drosophila melanogaster GN=Cyt-b5 PE=2 SV=1 - [CYB5_DROME]	5.11	18.66	1	2	2	2	134	15.2	5.05
Q9W5N2	60S ribosomal protein L38 OS=Drosophila melanogaster GN=RpL38 PE=1 SV=1 - [RL38_DROME]	5.1	42.86	1	3	3	3	70	8.2	10.29
Q9VIX4	Acyl-coenzyme A oxidase OS=Drosophila melanogaster GN=CG17544-RA PE=1 SV=2 - [Q9VIX4_DROME]	5.09	5.92	1	3	3	3	693	77.2	7.03
Q9VMH2	Actin-related protein 2/3 complex subunit 4 OS=Drosophila melanogaster GN=Arpc4 PE=1 SV=1 - [Q9VMH2_DROME]	5.08	13.1	1	2	2	2	168	19.6	8.46
Q9VKZ8	LP08774p OS=Drosophila melanogaster GN=Usp14 PE=1 SV=1 - [Q9VKZ8_DROME]	5.05	5.47	1	2	2	2	475	53.7	6.25
Q9W1F7	CG2970, isoform A OS=Drosophila melanogaster GN=CG2970 PE=1 SV=2 - [Q9W1F7_DROME]	5.03	6.28	1	2	2	2	366	40.5	8.84
E1JHR5	Enolase, isoform F OS=Drosophila melanogaster GN=Eno PE=1 SV=1 - [E1JHR5_DROME]	5.03	4.16	2	2	2	2	433	46.6	6.55
Q8MKK1	RH09246p OS=Drosophila melanogaster GN=AIMP3 PE=1 SV=1 - [Q8MKK1_DROME]	4.99	12.85	1	2	2	2	179	20	7.03
A8Y589	Apoptosis-linked gene-2 OS=Drosophila melanogaster GN=Alg-2 PE=1 SV=2 - [A8Y589_DROME]	4.98	11.24	1	2	2	2	178	20.8	5.58
Q24251	ATP synthase subunit d, mitochondrial OS=Drosophila melanogaster GN=ATPsynD PE=2 SV=2 - [ATP5H_DROME]	4.93	13.48	1	2	2	2	178	20.2	6.55
Q9VTP4	60S ribosomal protein L10a-2 OS=Drosophila melanogaster GN=RpL10Ab PE=1 SV=2 - [R10AB_DROME]	4.93	10.14	1	2	2	2	217	24.3	9.86
Q9VYK0	Smrter, isoform D OS=Drosophila melanogaster GN=Smr PE=1 SV=3 - [Q9VYK0_DROME]	4.9	0.75	2	2	2	2	3601	378.9	9.44
Q9VKJ4	Csl4 OS=Drosophila melanogaster GN=Csl4 PE=2 SV=1 - [Q9VKJ4_DROME]	4.9	14.22	1	3	3	4	204	22.7	7.15
Q9VAC4	GEO09167p1 OS=Drosophila melanogaster GN=Nph PE=1 SV=1 - [Q9VAC4_DROME]	4.84	18.59	1	2	2	7	156	17.4	4.56
P12881	Proteasome subunit alpha type-1 OS=Drosophila melanogaster GN=Prosalpha6 PE=1 SV=1 - [PSA1_DROME]	4.83	6.81	1	2	2	2	279	31	6.55
P18053	Proteasome subunit alpha type-4 OS=Drosophila melanogaster GN=Prosalpha3 PE=1 SV=2 - [PSA4_DROME]	4.83	8.33	1	2	2	2	264	29.4	7.15
P05205	Heterochromatin protein 1 OS=Drosophila melanogaster GN=Su(var)205 PE=1 SV=2 - [HP1_DROME]	4.83	12.14	1	2	2	2	206	23.2	5.08
O97102	Small ubiquitin-related modifier OS=Drosophila melanogaster GN=smt3 PE=1 SV=1 - [O97102_DROME]	4.72	24.44	1	2	2	3	90	10.1	5.45
Q94901	RNA-binding protein lark OS=Drosophila melanogaster GN=lark PE=1 SV=1 - [LARK_DROME]	4.7	5.68	1	2	2	2	352	39.9	9.07
Q9VL02	GH08677p OS=Drosophila melanogaster GN=nmd PE=2 SV=1 - [Q9VL02_DROME]	4.68	4.61	1	2	2	2	369	41.5	8.22
Q9V5P6	H/ACA ribonucleoprotein complex subunit 3 OS=Drosophila melanogaster GN=CG7637 PE=2 SV=1 - [NOP10_DROME]	4.65	42.19	1	2	2	3	64	7.6	9.92
O44437	Small nuclear ribonucleoprotein Sm D3 OS=Drosophila melanogaster GN=SmD3 PE=1 SV=1 - [SMD3_DROME]	4.64	19.87	1	2	2	2	151	15.6	10.54
Q9VLR5	RNA polymerase II transcriptional coactivator OS=Drosophila melanogaster GN=Ssb-c31a PE=2 SV=1 - [TCP4_DROME]	4.61	23.64	1	2	2	2	110	12.2	9.17
A0A0B4LF33	Optic atrophy 1 ortholog, isoform E OS=Drosophila melanogaster GN=Opa1 PE=1 SV=1 - [A0A0B4LF33_DROME]	4.6	4.02	5	2	2	2	622	70.4	9.26
Q9V405	26S proteasome regulatory complex subunit p48A OS=Drosophila melanogaster GN=Rpt3 PE=1 SV=1 - [Q9V405_DROME]	4.57	10.9	1	2	2	4	413	47	5.38
Q9VK34	NAD-dependent histone deacetylase Sir2 OS=Drosophila melanogaster GN=Sir2 PE=1 SV=1 - [SIR2_DROME]	4.57	2.79	1	2	2	2	823	91.8	4.86
O77410	Eukaryotic translation initiation factor 3 subunit E OS=Drosophila melanogaster GN=eIF3-S6 PE=1 SV=1 - [EIF3E_DROME]	4.57	6.67	1	3	3	3	435	51.1	6.79
Q9VSY2	CG3689, isoform B OS=Drosophila melanogaster GN=CG3689 PE=1 SV=2 - [Q9VSY2_DROME]	4.56	11.33	2	2	2	2	203	23	7.15
Q11002	Calpain-A OS=Drosophila melanogaster GN=CalpA PE=1 SV=2 - [CANA_DROME]	4.56	2.9	2	2	2	2	828	93.9	4.96
Q9VI10	Probable small nuclear ribonucleoprotein Sm D2 OS=Drosophila melanogaster GN=SmD2 PE=1 SV=1 - [SMD2_DROME]	4.55	15.97	1	2	2	2	119	13.5	9.95
Q9W396	FI06908p OS=Drosophila melanogaster GN=HP1b PE=1 SV=1 - [Q9W396_DROME]	4.53	9.58	1	2	2	2	240	26	4.77
Q95RF6	LD34461p OS=Drosophila melanogaster GN=Tom20 PE=1 SV=1 - [Q95RF6_DROME]	4.51	21.64	1	2	2	3	171	18.8	7.24
Q8IMH4	Saposin-related, isoform B OS=Drosophila melanogaster GN=Sap-r PE=1 SV=2 - [Q8IMH4_DROME]	4.48	1.37	2	2	2	2	876	97.6	4.91
Q9W141	Putative ATP synthase subunit f, mitochondrial OS=Drosophila melanogaster GN=CG4692 PE=3 SV=1 - [ATPK_DROME]	4.47	38.32	1	4	4	4	107	12.5	10.1
Q0E940	Eukaryotic translation initiation factor 3 subunit B OS=Drosophila melanogaster GN=eIF3-S9 PE=1 SV=1 - [EIF3B_DROME]	4.47	4.06	1	2	2	2	690	80.4	6.28
Q9VL00	Ubiquitin thioesterase otubain-like OS=Drosophila melanogaster GN=CG4968 PE=2 SV=1 - [OTUBL_DROME]	4.46	11.45	1	2	2	2	262	30.4	4.98
P46461	Vesicle-fusing ATPase 1 OS=Drosophila melanogaster GN=comt PE=2 SV=1 - [NSF1_DROME]	4.46	3.22	2	2	2	2	745	82.5	7.46
D5A7S2	MIP20743p OS=Drosophila melanogaster GN=scu PE=1 SV=1 - [D5A7S2_DROME]	4.37	24.6	2	1	2	2	126	13.4	7.18
Q7KLW9	BcDNA.LD02793 OS=Drosophila melanogaster GN=Prp19 PE=1 SV=1 - [Q7KLW9_DROME]	4.33	3.96	1	2	2	2	505	55.2	6.9
Q9W1I8	LD03592p OS=Drosophila melanogaster GN=Snap29 PE=1 SV=1 - [Q9W1I8_DROME]	4.3	7.39	1	2	2	2	284	31.6	5.17
P48148	Ras-like GTP-binding protein Rho1 OS=Drosophila melanogaster GN=Rho1 PE=1 SV=1 - [RHO1_DROME]	4.26	12.5	1	2	2	2	192	21.7	7.01
Q960M4	LD45324p OS=Drosophila melanogaster GN=Prx5 PE=1 SV=1 - [Q960M4_DROME]	4.24	13.16	1	2	2	2	190	19.9	8.68
F0JAN1	Ade5, isoform B OS=Drosophila melanogaster GN=ade5 PE=1 SV=1 - [F0JAN1_DROME]	4.08	4.91	2	2	2	3	428	47.1	8.38
Q9VPX5	Vacuolar protein sorting-associated protein 29 OS=Drosophila melanogaster GN=Vps29 PE=1 SV=1 - [Q9VPX5_DROME]	3.93	10.44	1	2	2	2	182	20.5	7.01
Q9VMB9	Cytochrome c oxidase subunit 5B, isoform A OS=Drosophila melanogaster GN=COX5B PE=1 SV=1 - [Q9VMB9_DROME]	3.92	20	1	2	2	2	120	13.6	8.69
M9PI17	CG6084, isoform D OS=Drosophila melanogaster GN=CG6084 PE=1 SV=1 - [M9PI17_DROME]	3.88	4.75	4	2	2	2	316	35.9	6.8
Q9W0E4	Puromycin sensitive aminopeptidase, isoform A OS=Drosophila melanogaster GN=Psa PE=1 SV=1 - [Q9W0E4_DROME]	3.87	2.19	3	2	2	2	866	99.3	5.3
Q9VBR7	Rha OS=Drosophila melanogaster GN=rha PE=4 SV=1 - [Q9VBR7_DROME]	3.81	1.13	1	1	2	2	1332	152.3	7.97
Q9VHE5	RH48056p OS=Drosophila melanogaster GN=RpL34b PE=1 SV=1 - [Q9VHE5_DROME]	3.8	11.9	1	2	2	4	168	18.4	11.52
Q9VSJ8	Exocyst complex component 7 OS=Drosophila melanogaster GN=Exo70 PE=1 SV=2 - [EXOC7_DROME]	3.77	2.02	1	1	2	2	693	80	6.9
Q8SXY6	Transmembrane emp24 domain-containing protein bai OS=Drosophila melanogaster GN=bai PE=2 SV=1 - [TMEDA_DROME]	3.75	10.19	1	2	2	2	206	23.7	8.22
Q0KHZ6	CG7834, isoform A OS=Drosophila melanogaster GN=CG7834 PE=1 SV=1 - [Q0KHZ6_DROME]	3.66	8.7	1	2	2	2	253	27.2	8.05
P22769	Proteasome subunit alpha type-7-1 OS=Drosophila melanogaster GN=Prosalpha4 PE=1 SV=2 - [PSA71_DROME]	3.63	7.23	1	2	2	2	249	28	8.12
Q9VCZ8	Probable prefoldin subunit 5 OS=Drosophila melanogaster GN=CG7048 PE=2 SV=1 - [PFD5_DROME]	3.57	13.69	1	2	2	2	168	19.1	7.33
Q94522	Succinate--CoA ligase [ADP/GDP-forming] subunit alpha, mitochondrial OS=Drosophila melanogaster GN=Scsalpha PE=2 SV=3 - [SUCA_DROME]	3.45	7.62	1	2	2	2	328	34.4	8.98
O01939	Protein misato OS=Drosophila melanogaster GN=mst PE=2 SV=1 - [MST_DROME]	3.4	3.14	1	1	2	2	574	64.7	5.03
P56538	Eukaryotic translation initiation factor 6 OS=Drosophila melanogaster GN=eIF6 PE=2 SV=3 - [IF6_DROME]	3.23	14.69	1	2	2	2	245	26.5	4.73
Q9VPL5	LD27216p OS=Drosophila melanogaster GN=Tbc1d15-17 PE=1 SV=1 - [Q9VPL5_DROME]	3.11	4.06	1	2	2	2	715	81.8	5.19
Q0KI98	FI06027p OS=Drosophila melanogaster GN=TrpRS PE=1 SV=1 - [Q0KI98_DROME]	3.01	6.51	1	2	2	2	430	47.9	6.86
Q8T079	Putative oxidoreductase GLYR1 homolog OS=Drosophila melanogaster GN=CG4747 PE=1 SV=1 - [GLYR1_DROME]	2.94	7.31	2	2	2	3	602	65.2	6.1
Q9VRL1	GEO06356p1 OS=Drosophila melanogaster GN=Uev1A PE=1 SV=1 - [Q9VRL1_DROME]	2.54	17.24	1	2	2	2	145	16.7	6.14
A4V364	Syncrip, isoform F OS=Drosophila melanogaster GN=Syp PE=1 SV=1 - [A4V364_DROME]	2.53	6.99	15	2	2	3	529	59.4	8.07
P41092	60S ribosomal protein L27a OS=Drosophila melanogaster GN=RpL27A PE=1 SV=2 - [RL27A_DROME]	2.52	12.75	1	2	2	2	149	17	10.71
P54353	Putative peptidyl-prolyl cis-trans isomerase dodo OS=Drosophila melanogaster GN=dod PE=2 SV=3 - [DOD_DROME]	2.25	21.69	1	2	2	2	166	18.4	7.44
Q03334	40S ribosomal protein S13 OS=Drosophila melanogaster GN=RpS13 PE=1 SV=3 - [RS13_DROME]	2.19	17.88	1	2	2	2	151	17.2	10.55
Q6NP72	GEO09659p1 OS=Drosophila melanogaster GN=CG13220 PE=1 SV=1 - [Q6NP72_DROME]	2.15	22.88	1	2	2	2	153	16.4	9.44
Q7JVI3	Eukaryotic translation initiation factor 3 subunit M OS=Drosophila melanogaster GN=Tango7 PE=2 SV=1 - [EIF3M_DROME]	2.1	6.98	1	2	2	2	387	44.1	5.71
Q9V3A8	Ergic53, isoform A OS=Drosophila melanogaster GN=ergic53 PE=1 SV=1 - [Q9V3A8_DROME]	2.09	3.71	1	2	2	2	512	57.5	6.07
Q94883	DNA replication-related element factor, isoform A OS=Drosophila melanogaster GN=Dref PE=1 SV=2 - [Q94883_DROME]	2	4.51	1	2	2	2	709	80.7	5.86
Q9VIE8	Aconitate hydratase, mitochondrial OS=Drosophila melanogaster GN=Acon PE=1 SV=2 - [Q9VIE8_DROME]	1.77	2.8	1	2	2	2	787	85.3	8.24
Q9W1R3	Golgin-245 ortholog OS=Drosophila melanogaster GN=Golgin245 PE=1 SV=2 - [Q9W1R3_DROME]	1.67	1.28	1	1	2	2	1489	170	5.2
Q9W1X4	Nuclear pore complex protein Nup214 OS=Drosophila melanogaster GN=Nup214 PE=1 SV=2 - [NU214_DROME]	0	1.46	1	2	2	2	1711	175.1	8.75
