# Supplementary material for: Drosophila Evi5 is a critical regulator of intracellular iron transport via transferrin and ferritin interactions
Source: Nat Commun. 2024 May 14;15:4045. doi: 10.1038/s41467-024-48165-9 (PMC11094094; doi:10.1038/s41467-024-48165-9)
Supplement: Supplementary file 7 — Source Data [file 41467_2024_48165_MOESM7_ESM.zip › Source Data file/Fig. 6A, Table 1, Table S3 and S4/PG>FLP;Evi5FRT-whole larval body.xlsx]

## Sheet: Sheet1
Accession	Description	Score	Coverage	# Proteins	# Unique Peptides	# Peptides	# PSMs	# AAs	MW [kDa]	calc. pI
Q9VA36	CIN85 and CD2AP orthologue, isoform C OS=Drosophila melanogaster GN=cindr PE=1 SV=2 - [Q9VA36_DROME]	222.67	50.57	8	23	23	99	882	92.4	9
Q9VP57	LD15904p OS=Drosophila melanogaster GN=pzg PE=1 SV=1 - [Q9VP57_DROME]	206.9	44.38	1	25	25	87	996	105	4.89
Q9VYY9	Ecotropic viral integration site 5 ortholog OS=Drosophila melanogaster GN=Evi5 PE=1 SV=3 - [EVI5_DROME]	128.3	30.73	1	21	22	49	807	92.7	5.35
A0A0S0WIH4	Myosin heavy chain, isoform V OS=Drosophila melanogaster GN=Mhc PE=1 SV=1 - [A0A0S0WIH4_DROME]	99.75	12.03	5	18	18	30	1962	224.4	6.32
P29742	Clathrin heavy chain OS=Drosophila melanogaster GN=Chc PE=1 SV=1 - [CLH_DROME]	71.87	22.23	1	25	25	40	1678	191.1	5.72
Q7KKI0	GM12270p OS=Drosophila melanogaster GN=Cct5 PE=1 SV=1 - [Q7KKI0_DROME]	60.96	36.72	2	15	15	21	542	59.2	6.25
Q9VHN7	CG8036, isoform B OS=Drosophila melanogaster GN=CG8036 PE=1 SV=3 - [Q9VHN7_DROME]	58.98	33.55	2	15	15	21	626	68	7.11
P11147	Heat shock 70 kDa protein cognate 4 OS=Drosophila melanogaster GN=Hsc70-4 PE=1 SV=3 - [HSP7D_DROME]	57.56	33.79	3	10	13	24	651	71.1	5.52
Q86B79	RING finger protein unkempt OS=Drosophila melanogaster GN=unk PE=1 SV=1 - [UNK_DROME]	46.66	34.06	4	12	12	19	599	68.4	7.56
P06603	Tubulin alpha-1 chain OS=Drosophila melanogaster GN=alphaTub84B PE=1 SV=1 - [TBA1_DROME]	42.18	40.67	3	11	11	18	450	49.9	5.14
Q24560	Tubulin beta-1 chain OS=Drosophila melanogaster GN=betaTub56D PE=1 SV=2 - [TBB1_DROME]	42.1	47.2	5	9	13	33	447	50.1	4.86
P29844	Heat shock 70 kDa protein cognate 3 OS=Drosophila melanogaster GN=Hsc70-3 PE=2 SV=2 - [HSP7C_DROME]	40.25	29.27	2	11	13	20	656	72.2	5.36
M9PDC7	Dynamin associated protein 160, isoform H OS=Drosophila melanogaster GN=Dap160 PE=1 SV=1 - [M9PDC7_DROME]	38.64	15.72	6	9	9	12	1005	110.9	5.35
X2JIN0	Uncharacterized protein, isoform W OS=Drosophila melanogaster GN=CG34417 PE=1 SV=1 - [X2JIN0_DROME]	38.33	4.03	17	11	12	13	4808	537.9	9.13
Q86BS3	Chromator, isoform A OS=Drosophila melanogaster GN=Chro PE=1 SV=1 - [Q86BS3_DROME]	37.63	19.11	1	9	9	11	926	101	7.17
Q9VAY2	Glycoprotein 93 OS=Drosophila melanogaster GN=Gp93 PE=1 SV=1 - [Q9VAY2_DROME]	35.19	21.73	1	10	11	13	787	90.2	5.02
Q9NJH0	Elongation factor 1-gamma OS=Drosophila melanogaster GN=Ef1gamma PE=2 SV=2 - [EF1G_DROME]	32.31	24.13	1	7	7	21	431	48.9	7.05
Q8IN05	Liquid facets-Related, isoform D OS=Drosophila melanogaster GN=lqfR PE=1 SV=2 - [Q8IN05_DROME]	31.46	12.37	2	9	9	14	1415	157.9	5.4
Q7KN62	Transitional endoplasmic reticulum ATPase TER94 OS=Drosophila melanogaster GN=TER94 PE=1 SV=1 - [TERA_DROME]	30.45	17.23	2	9	9	13	801	88.8	5.35
P02572	Actin-42A OS=Drosophila melanogaster GN=Act42A PE=1 SV=3 - [ACT2_DROME]	27.96	28.72	2	4	7	13	376	41.8	5.48
M9NFP2	Ectoderm-expressed 4, isoform J OS=Drosophila melanogaster GN=Ect4 PE=1 SV=1 - [M9NFP2_DROME]	25.17	12.09	7	7	7	7	1059	115.7	6.33
O18335	Drab11 OS=Drosophila melanogaster GN=Rab11 PE=1 SV=1 - [O18335_DROME]	24.09	28.97	1	6	6	9	214	24.2	5.73
Q95R71	Krueppel target at 95D, isoform D OS=Drosophila melanogaster GN=KrT95D PE=1 SV=1 - [Q95R71_DROME]	23.64	19.36	3	7	7	18	842	90	8.12
Q95RJ9	F-box-like/WD repeat-containing protein ebi OS=Drosophila melanogaster GN=ebi PE=1 SV=2 - [EBI_DROME]	22.94	10.71	1	4	4	8	700	72.3	5.88
O18336	MIP20481p OS=Drosophila melanogaster GN=Rab14 PE=1 SV=1 - [O18336_DROME]	21.55	16.74	5	2	4	8	215	24.2	6.21
Q9VZI1	Transgelin OS=Drosophila melanogaster GN=Chd64 PE=1 SV=2 - [Q9VZI1_DROME]	21.21	42.55	2	6	6	10	188	20.6	8.43
P29845	Heat shock 70 kDa protein cognate 5 OS=Drosophila melanogaster GN=Hsc70-5 PE=1 SV=2 - [HSP7E_DROME]	20.82	18.08	1	8	8	8	686	74	6.35
P08736	Elongation factor 1-alpha 1 OS=Drosophila melanogaster GN=Ef1alpha48D PE=1 SV=2 - [EF1A1_DROME]	20.61	17.28	1	4	4	9	463	50.3	9.07
P02828	Heat shock protein 83 OS=Drosophila melanogaster GN=Hsp83 PE=1 SV=1 - [HSP83_DROME]	20.26	17.29	1	7	8	9	717	81.8	5.02
Q9VQS4	Spindly OS=Drosophila melanogaster GN=Spindly PE=4 SV=2 - [Q9VQS4_DROME]	20	13.32	1	7	7	9	781	88.6	6.27
Q9VZZ9	Protein daughter of sevenless OS=Drosophila melanogaster GN=dos PE=1 SV=1 - [DOS_DROME]	19.92	15.95	1	7	7	7	878	95.5	7.44
Q7PLL3	Eukaryotic initiation factor 4B OS=Drosophila melanogaster GN=eIF-4B PE=1 SV=1 - [Q7PLL3_DROME]	19.19	23.31	4	6	6	16	459	52.2	6.96
O97125	Heat shock protein 68 OS=Drosophila melanogaster GN=Hsp68 PE=1 SV=1 - [HSP68_DROME]	18.96	8.82	5	1	4	8	635	69.7	5.83
P17210	Kinesin heavy chain OS=Drosophila melanogaster GN=Khc PE=1 SV=2 - [KINH_DROME]	17.76	12.21	1	6	6	15	975	110.3	5.77
Q7KN75	Dodeca-satellite-binding protein 1, isoform A OS=Drosophila melanogaster GN=Dp1 PE=1 SV=1 - [Q7KN75_DROME]	17.57	8.76	1	6	6	6	1301	144.2	6.2
Q9VHP0	ATP-dependent RNA helicase bel OS=Drosophila melanogaster GN=bel PE=1 SV=1 - [DDX3_DROME]	17.09	15.66	2	7	7	7	798	85	7.53
A0A0B4LGH1	Tubulin beta chain OS=Drosophila melanogaster GN=betaTub60D PE=1 SV=1 - [A0A0B4LGH1_DROME]	16.26	22.08	2	4	8	9	453	50.7	4.88
O62619	Pyruvate kinase OS=Drosophila melanogaster GN=PyK PE=2 SV=2 - [KPYK_DROME]	15.99	17.64	1	5	5	6	533	57.4	7.44
Q9W0B8	Coatomer subunit alpha OS=Drosophila melanogaster GN=alphaCOP PE=1 SV=1 - [Q9W0B8_DROME]	15.85	10.29	1	7	7	7	1234	139.2	7.65
Q7K3J0	CG8258 OS=Drosophila melanogaster GN=CG8258 PE=1 SV=1 - [Q7K3J0_DROME]	15.35	15.93	1	4	4	4	546	59.4	5.31
Q8IP94	Threonyl-tRNA synthetase, isoform B OS=Drosophila melanogaster GN=ThrRS PE=1 SV=1 - [Q8IP94_DROME]	15.19	14.64	2	7	7	7	690	79.3	6.9
M9MSC9	Ajuba LIM protein, isoform C OS=Drosophila melanogaster GN=jub PE=4 SV=1 - [M9MSC9_DROME]	14.27	17.69	3	6	6	6	718	76.8	7.21
Q86BM5	A kinase anchor protein 200, isoform D OS=Drosophila melanogaster GN=Akap200 PE=1 SV=1 - [Q86BM5_DROME]	14.04	7.89	2	1	4	4	837	88.1	4.22
Q9VZI2	Activated Cdc42 kinase OS=Drosophila melanogaster GN=Ack PE=2 SV=2 - [Q9VZI2_DROME]	13.78	9.13	1	5	5	9	1073	118.3	7.23
Q9VPK3	AT24407p OS=Drosophila melanogaster GN=CG18501 PE=2 SV=3 - [Q9VPK3_DROME]	13.54	15.25	2	5	5	10	413	47.4	5.76
Q9VLM8	Alanine--tRNA ligase, cytoplasmic OS=Drosophila melanogaster GN=Aats-ala PE=2 SV=1 - [SYAC_DROME]	13.4	8.39	1	4	4	4	966	107.7	6.13
P45437	Coatomer subunit beta OS=Drosophila melanogaster GN=betaCOP PE=2 SV=2 - [COPB_DROME]	13.17	12.03	1	6	6	19	964	107.3	6.32
Q9VV75	AT02348p OS=Drosophila melanogaster GN=UQCR-C2 PE=1 SV=1 - [Q9VV75_DROME]	12.41	22.95	1	5	5	6	440	45.4	9.44
A0A0B4K6U6	Squid, isoform E OS=Drosophila melanogaster GN=sqd PE=4 SV=1 - [A0A0B4K6U6_DROME]	12.37	25.65	2	5	5	7	308	33	6.96
P25843	Profilin OS=Drosophila melanogaster GN=chic PE=1 SV=1 - [PROF_DROME]	11.51	37.3	1	2	2	6	126	13.7	5.41
Q9VRD6	GEO05124p1 OS=Drosophila melanogaster GN=Ntf-2 PE=1 SV=1 - [Q9VRD6_DROME]	11.38	40	3	3	3	3	130	14.6	5.73
Q8T0E7	LD07457p OS=Drosophila melanogaster GN=CG10984 PE=1 SV=1 - [Q8T0E7_DROME]	11.3	7.5	1	2	2	13	640	71.1	6.96
Q9W4M9	tRNA (cytosine(34)-C(5))-methyltransferase OS=Drosophila melanogaster GN=Nsun2 PE=2 SV=1 - [NSUN2_DROME]	11.28	9.79	1	4	4	7	746	84.1	6.83
X2JC80	40S ribosomal protein SA OS=Drosophila melanogaster GN=sta PE=1 SV=1 - [X2JC80_DROME]	11.18	28.15	2	4	4	7	270	30.2	4.87
H9XVP5	Zyxin, isoform H OS=Drosophila melanogaster GN=Zyx PE=4 SV=1 - [H9XVP5_DROME]	10.48	15.32	4	4	4	7	496	55.9	6.18
Q9VVC5	Neural conserved at 73EF, isoform A OS=Drosophila melanogaster GN=Nc73EF PE=1 SV=2 - [Q9VVC5_DROME]	10.36	5.46	3	3	3	3	1008	112.5	6.89
Q9V9Q4	CG1416, isoform A OS=Drosophila melanogaster GN=CG1416 PE=1 SV=2 - [Q9V9Q4_DROME]	10.24	20.34	1	4	4	4	354	40.1	6.57
P13060	Elongation factor 2 OS=Drosophila melanogaster GN=EF2 PE=1 SV=4 - [EF2_DROME]	10.05	11.26	1	4	4	5	844	94.4	6.6
P02574	Actin, larval muscle OS=Drosophila melanogaster GN=Act79B PE=1 SV=2 - [ACT4_DROME]	10.03	15.96	4	1	4	6	376	41.8	5.48
P29310	14-3-3 protein zeta OS=Drosophila melanogaster GN=14-3-3zeta PE=1 SV=1 - [1433Z_DROME]	9.88	13.31	1	2	2	3	248	28.2	4.88
Q26454	DNA replication licensing factor MCM4 OS=Drosophila melanogaster GN=dpa PE=1 SV=2 - [MCM4_DROME]	9.86	8.2	1	4	4	5	866	96.5	7.52
Q9V3P6	26S proteasome non-ATPase regulatory subunit 1 OS=Drosophila melanogaster GN=Rpn2 PE=1 SV=1 - [PSMD1_DROME]	9.8	5.69	2	3	3	4	1020	113.1	5.19
Q9VUC1	Hsc70Cb, isoform A OS=Drosophila melanogaster GN=Hsc70Cb PE=1 SV=1 - [Q9VUC1_DROME]	9.67	6.72	2	3	3	3	804	88.4	5.43
A0A0C4DHG6	Gelsolin, isoform L OS=Drosophila melanogaster GN=Gel PE=4 SV=1 - [A0A0C4DHG6_DROME]	9.65	8.24	2	5	5	5	740	82.5	5.03
Q7KN85	ATP-citrate synthase OS=Drosophila melanogaster GN=ATPCL PE=1 SV=1 - [Q7KN85_DROME]	9.07	6.21	3	4	4	4	1112	121.3	7.31
Q960X8	Hepatocyte growth factor-regulated tyrosine kinase substrate OS=Drosophila melanogaster GN=Hrs PE=1 SV=1 - [HRS_DROME]	8.89	7.24	1	2	2	5	760	85.4	6.98
Q9VK34	NAD-dependent histone deacetylase Sir2 OS=Drosophila melanogaster GN=Sir2 PE=1 SV=1 - [SIR2_DROME]	8.76	5.83	1	3	3	4	823	91.8	4.86
A1Z7J7	Sec31 ortholog, isoform A OS=Drosophila melanogaster GN=Sec31 PE=1 SV=1 - [A1Z7J7_DROME]	8.63	4.35	4	3	3	8	1240	135.9	6.14
Q94920	Voltage-dependent anion-selective channel OS=Drosophila melanogaster GN=porin PE=1 SV=3 - [VDAC_DROME]	8.22	14.54	1	3	3	3	282	30.5	6.96
H1UUD2	Ferritin OS=Drosophila melanogaster GN=Fer1HCH PE=1 SV=1 - [H1UUD2_DROME]	8.17	18.64	4	2	2	3	169	19.2	6.11
A1Z8U4	T-complex chaperonin 5, isoform B OS=Drosophila melanogaster GN=Cct5 PE=1 SV=1 - [A1Z8U4_DROME]	8.14	11.72	2	3	3	3	512	55.8	6.13
O62621	Coatomer subunit beta' OS=Drosophila melanogaster GN=beta'COP PE=2 SV=2 - [COPB2_DROME]	8.08	8.1	1	4	4	6	914	102.6	5.26
Q8IQQ9	CG6512, isoform B OS=Drosophila melanogaster GN=CG6512 PE=1 SV=1 - [Q8IQQ9_DROME]	7.87	8.32	2	2	2	5	697	76	7.09
M9PFB2	Trailer hitch, isoform E OS=Drosophila melanogaster GN=tral PE=1 SV=1 - [M9PFB2_DROME]	7.69	6.07	8	2	2	2	642	68.3	9.6
Q7K2G1	Proteasomal ubiquitin receptor ADRM1 homolog OS=Drosophila melanogaster GN=Rpn13 PE=1 SV=1 - [ADRM1_DROME]	7.31	10.28	2	2	2	2	389	42	5.64
A0A0B4KHJ5	Glycogen [starch] synthase OS=Drosophila melanogaster GN=GlyS PE=1 SV=1 - [A0A0B4KHJ5_DROME]	7.23	8.42	2	3	3	3	689	79.2	6.6
Q7KSU6	CG8036, isoform D OS=Drosophila melanogaster GN=CG8036 PE=1 SV=1 - [Q7KSU6_DROME]	7.23	9.66	2	3	3	3	580	63	6.8
A0A0B4KF46	Ubiquitin activating enzyme 1, isoform C OS=Drosophila melanogaster GN=Uba1 PE=1 SV=1 - [A0A0B4KF46_DROME]	7.15	5.06	2	3	3	3	1008	111.7	5.27
Q9VKB2	Ced-12 OS=Drosophila melanogaster GN=Ced-12 PE=1 SV=1 - [Q9VKB2_DROME]	6.81	6.22	1	3	3	6	724	82.9	6.19
P27619	Dynamin OS=Drosophila melanogaster GN=shi PE=1 SV=2 - [DYN_DROME]	6.77	6.5	7	3	3	3	877	97.7	8.37
A1ZBB4	Uncharacterized protein, isoform B OS=Drosophila melanogaster GN=CG30122 PE=1 SV=1 - [A1ZBB4_DROME]	6.74	5.27	3	4	4	6	1271	140.4	5.01
A0A0B4K6Z1	Rumpelstiltskin, isoform B OS=Drosophila melanogaster GN=rump PE=1 SV=1 - [A0A0B4K6Z1_DROME]	6.48	17.76	2	2	2	4	214	23.6	9.51
Q9V434	Asparaginyl-tRNA synthetase, isoform A OS=Drosophila melanogaster GN=AsnRS PE=1 SV=1 - [Q9V434_DROME]	6.35	6.81	1	2	2	4	558	63.9	5.96
P35381	ATP synthase subunit alpha, mitochondrial OS=Drosophila melanogaster GN=blw PE=1 SV=2 - [ATPA_DROME]	6.33	8.88	1	3	3	3	552	59.4	9.01
P20477	Glutamine synthetase 1, mitochondrial OS=Drosophila melanogaster GN=Gs1 PE=2 SV=3 - [GLNA1_DROME]	6.31	7.52	1	2	2	2	399	44.4	6.46
Q05825	ATP synthase subunit beta, mitochondrial OS=Drosophila melanogaster GN=ATPsynbeta PE=1 SV=3 - [ATPB_DROME]	6.29	18.61	3	5	5	5	505	54.1	5.27
Q9VN44	FI07923p OS=Drosophila melanogaster GN=Karybeta3 PE=1 SV=1 - [Q9VN44_DROME]	6.28	4.25	1	3	3	3	1105	123.5	4.73
Q9V463	Nucleoporin 154kD, isoform A OS=Drosophila melanogaster GN=Nup154 PE=1 SV=1 - [Q9V463_DROME]	6.19	1.98	1	2	2	2	1365	153.8	6.58
Q02748	Eukaryotic initiation factor 4A OS=Drosophila melanogaster GN=eIF-4a PE=1 SV=3 - [IF4A_DROME]	6.16	12.9	1	3	3	3	403	45.8	5.66
X2JAE9	Uncharacterized protein, isoform C OS=Drosophila melanogaster GN=CG31793 PE=4 SV=1 - [X2JAE9_DROME]	6.15	3.79	2	2	2	2	1213	135.1	7.55
O18640	Guanine nucleotide-binding protein subunit beta-like protein OS=Drosophila melanogaster GN=Rack1 PE=1 SV=2 - [GBLP_DROME]	6.08	17.3	2	5	5	5	318	35.6	7.47
Q9VYK0	Smrter, isoform D OS=Drosophila melanogaster GN=Smr PE=1 SV=3 - [Q9VYK0_DROME]	6.05	0.94	2	2	2	2	3601	378.9	9.44
P48591	Ribonucleoside-diphosphate reductase large subunit OS=Drosophila melanogaster GN=RnrL PE=1 SV=2 - [RIR1_DROME]	6.04	8.13	1	3	3	7	812	91.9	7.46
Q9VK69	T-complex protein 1 subunit delta OS=Drosophila melanogaster GN=CG5525 PE=1 SV=1 - [Q9VK69_DROME]	5.92	11.26	1	2	2	2	533	57.1	7.56
P48809	Heterogeneous nuclear ribonucleoprotein 27C OS=Drosophila melanogaster GN=Hrb27C PE=1 SV=2 - [RB27C_DROME]	5.78	8.55	1	2	2	2	421	44.7	6.8
A0A0B4LGB7	Calcium-transporting ATPase OS=Drosophila melanogaster GN=SERCA PE=1 SV=1 - [A0A0B4LGB7_DROME]	5.78	2.8	2	2	2	2	999	109.3	5.45
P92177	14-3-3 protein epsilon OS=Drosophila melanogaster GN=14-3-3epsilon PE=1 SV=2 - [1433E_DROME]	5.67	15.65	1	3	3	3	262	29.8	4.78
Q9VEH0	Aluminum tubes, isoform A OS=Drosophila melanogaster GN=alt PE=1 SV=1 - [Q9VEH0_DROME]	5.62	4.39	2	2	2	5	842	95	7.09
M9PD08	Ef1alpha-like factor, isoform C OS=Drosophila melanogaster GN=Elf PE=1 SV=1 - [M9PD08_DROME]	5.62	7.88	2	2	2	2	495	55.3	7.2
Q9VLC5	Aldehyde dehydrogenase OS=Drosophila melanogaster GN=Aldh PE=1 SV=1 - [Q9VLC5_DROME]	5.57	5.58	1	2	2	2	520	57	6.8
Q9W0P5	UDP-glucose 4-epimerase OS=Drosophila melanogaster GN=Gale PE=1 SV=1 - [GALE_DROME]	5.55	10.57	1	2	2	2	350	38.7	7.46
Q9W0E4	Puromycin sensitive aminopeptidase, isoform A OS=Drosophila melanogaster GN=Psa PE=1 SV=1 - [Q9W0E4_DROME]	5.54	4.04	3	2	2	2	866	99.3	5.3
M9PI87	CG7692, isoform B OS=Drosophila melanogaster GN=CG7692 PE=4 SV=1 - [M9PI87_DROME]	5.54	2.19	3	2	2	2	1323	151.7	6.15
P48605	T-complex protein 1 subunit gamma OS=Drosophila melanogaster GN=Cctgamma PE=2 SV=2 - [TCPG_DROME]	5.49	6.25	1	2	2	2	544	59.4	6.8
A1ZBE9	Methionyl-tRNA synthetase OS=Drosophila melanogaster GN=MetRS PE=1 SV=1 - [A1ZBE9_DROME]	5.37	4.31	1	2	2	3	1022	112.4	8.51
Q8IPE8	Mitochondrial trifunctional protein alpha subunit, isoform B OS=Drosophila melanogaster GN=Mtpalpha PE=1 SV=1 - [Q8IPE8_DROME]	5.36	7.39	2	3	3	3	744	79.6	8.85
Q9VKY2	Cullin-associated NEDD8-dissociated protein 1 OS=Drosophila melanogaster GN=Cand1 PE=2 SV=1 - [CAND1_DROME]	5.21	3.69	1	2	2	4	1248	139.3	5.87
Q9VGP4	LP08082p OS=Drosophila melanogaster GN=Ranbp9 PE=1 SV=1 - [Q9VGP4_DROME]	5.19	2.55	1	2	2	2	1018	114.3	4.87
Q8IN95	RE67940p OS=Drosophila melanogaster GN=CG31251 PE=2 SV=2 - [Q8IN95_DROME]	5.13	17.32	1	4	4	4	306	35	5.01
Q9VJ19	RE25263p OS=Drosophila melanogaster GN=RpL30 PE=1 SV=1 - [Q9VJ19_DROME]	5.07	31.53	1	2	2	2	111	12.2	9.58
Q9XZ06	Nucleoporin 93kD-1 OS=Drosophila melanogaster GN=Nup93-1 PE=1 SV=1 - [Q9XZ06_DROME]	5.07	3.4	1	2	2	2	823	93.8	6.27
P28668	Bifunctional glutamate/proline--tRNA ligase OS=Drosophila melanogaster GN=Aats-glupro PE=1 SV=2 - [SYEP_DROME]	5	2.98	1	2	2	2	1714	189.3	8.63
A0A0B4JD24	Uncharacterized protein, isoform C OS=Drosophila melanogaster GN=CG17002 PE=1 SV=1 - [A0A0B4JD24_DROME]	4.84	10.89	3	2	2	5	404	44.4	9.45
P52295	Importin subunit alpha OS=Drosophila melanogaster GN=Pen PE=1 SV=2 - [IMA_DROME]	4.78	5.75	1	2	2	2	522	57.8	5.35
P13496	Dynactin subunit 1 OS=Drosophila melanogaster GN=Gl PE=1 SV=2 - [DCTN1_DROME]	4.74	1.98	1	2	2	2	1265	141.1	5.62
Q8IPF5	A kinase anchor protein 200, isoform B OS=Drosophila melanogaster GN=Akap200 PE=1 SV=1 - [Q8IPF5_DROME]	4.66	6.18	3	2	2	2	372	38.1	4.54
Q9VAW3	GH12731p OS=Drosophila melanogaster GN=Gfat2 PE=1 SV=1 - [Q9VAW3_DROME]	4.64	3.95	1	2	2	2	683	76.5	6.62
Q9VW54	26S proteasome regulatory complex subunit p97 OS=Drosophila melanogaster GN=Rpn1 PE=1 SV=2 - [Q9VW54_DROME]	4.59	5.66	1	2	2	4	919	102.2	5.85
Q9VSD6	D-Importin 7/RanBP7 OS=Drosophila melanogaster GN=msk PE=1 SV=1 - [Q9VSD6_DROME]	4.33	4.1	1	2	2	4	1049	119.2	4.86
Q9V3Z4	GH11341p OS=Drosophila melanogaster GN=Rpn5 PE=1 SV=1 - [Q9V3Z4_DROME]	4.22	5.18	1	2	2	2	502	57.7	5.8
Q9V3P0	Peroxiredoxin 1 OS=Drosophila melanogaster GN=Jafrac1 PE=1 SV=1 - [PRDX1_DROME]	3.83	13.4	1	2	2	2	194	21.7	5.71
M9NG39	Protein on ecdysone puffs, isoform D OS=Drosophila melanogaster GN=Pep PE=1 SV=1 - [M9NG39_DROME]	3.1	5.77	2	2	2	5	693	75.6	5.44
A4UZI0	Kinesin heavy chain 73, isoform C OS=Drosophila melanogaster GN=Khc-73 PE=1 SV=1 - [A4UZI0_DROME]	2.93	1.79	5	2	2	3	1899	212.3	6
Q9W0M4	LP10861p OS=Drosophila melanogaster GN=CG13887 PE=1 SV=1 - [Q9W0M4_DROME]	2.77	11.4	1	2	2	2	228	26.1	9.32
Q9W1I8	LD03592p OS=Drosophila melanogaster GN=Snap29 PE=1 SV=1 - [Q9W1I8_DROME]	2.69	8.1	1	2	2	2	284	31.6	5.17
Q9V9R2	Cullin 2, isoform A OS=Drosophila melanogaster GN=Cul2 PE=1 SV=3 - [Q9V9R2_DROME]	2.67	7.57	1	3	3	3	753	87.3	6.92
Q06559	40S ribosomal protein S3 OS=Drosophila melanogaster GN=RpS3 PE=1 SV=1 - [RS3_DROME]	2.51	15.45	1	2	2	2	246	27.5	9.39
Q9VZ23	GTP-binding nuclear protein Ran OS=Drosophila melanogaster GN=Ran PE=1 SV=1 - [RAN_DROME]	2.38	15.28	1	2	2	2	216	24.7	7.81
A1Z9E3	Elongation factor Tu OS=Drosophila melanogaster GN=EfTuM PE=1 SV=1 - [A1Z9E3_DROME]	2.37	7.57	1	2	2	2	489	54	8.03
O46050	EG:152A3.1 protein OS=Drosophila melanogaster GN=Nmd3 PE=1 SV=1 - [O46050_DROME]	2.21	4.99	1	2	2	2	521	59.1	6.06
P45594	Cofilin/actin-depolymerizing factor homolog OS=Drosophila melanogaster GN=tsr PE=1 SV=1 - [CADF_DROME]	0	16.22	1	2	2	2	148	17.1	7.17
Q9VCC0	Cysteine and histidine-rich domain-containing protein OS=Drosophila melanogaster GN=CHORD PE=1 SV=1 - [CHRD1_DROME]	0	10.73	1	2	2	2	354	40.2	6.11
P54351	Vesicle-fusing ATPase 2 OS=Drosophila melanogaster GN=Nsf2 PE=2 SV=2 - [NSF2_DROME]	0	3.32	1	2	2	2	752	83.4	6.74
