# Supplementary material for: Drosophila Evi5 is a critical regulator of intracellular iron transport via transferrin and ferritin interactions
Source: Nat Commun. 2024 May 14;15:4045. doi: 10.1038/s41467-024-48165-9 (PMC11094094; doi:10.1038/s41467-024-48165-9)
Supplement: Supplementary file 7 — Source Data [file 41467_2024_48165_MOESM7_ESM.zip › Source Data file/Fig. 6A, Table 1, Table S3 and S4/PG>w1118-whole larval body.xlsx]

## Sheet: Sheet1
Accession	Description	Score	Coverage	# Proteins	# Unique Peptides	# Peptides	# PSMs	# AAs	MW [kDa]	calc. pI
P10981	Actin-87E OS=Drosophila melanogaster GN=Act87E PE=1 SV=1 - [ACT5_DROME]	105.07	34.31	2	7	7	28	376	41.8	5.48
A0A0S0WIH4	Myosin heavy chain, isoform V OS=Drosophila melanogaster GN=Mhc PE=1 SV=1 - [A0A0S0WIH4_DROME]	99.75	12.03	5	18	18	30	1962	224.4	6.32
Q9VV75	AT02348p OS=Drosophila melanogaster GN=UQCR-C2 PE=1 SV=1 - [Q9VV75_DROME]	96.51	30.68	1	8	8	27	440	45.4	9.44
Q86BS3	Chromator, isoform A OS=Drosophila melanogaster GN=Chro PE=1 SV=1 - [Q86BS3_DROME]	46.18	23.87	1	13	13	18	926	101	7.17
P29844	Heat shock 70 kDa protein cognate 3 OS=Drosophila melanogaster GN=Hsc70-3 PE=2 SV=2 - [HSP7C_DROME]	32.33	10.37	1	5	5	10	656	72.2	5.36
Q24560	Tubulin beta-1 chain OS=Drosophila melanogaster GN=betaTub56D PE=1 SV=2 - [TBB1_DROME]	30.75	20.58	2	6	6	9	447	50.1	4.86
A0A0B4KG06	Tropomyosin 1, isoform S OS=Drosophila melanogaster GN=Tm1 PE=1 SV=1 - [A0A0B4KG06_DROME]	28.25	21.75	2	5	5	8	285	32.6	4.74
A0A0B4KHJ9	Tropomyosin 2, isoform E OS=Drosophila melanogaster GN=Tm2 PE=1 SV=1 - [A0A0B4KHJ9_DROME]	27.44	9.51	2	2	2	8	284	32.8	4.79
P06603	Tubulin alpha-1 chain OS=Drosophila melanogaster GN=alphaTub84B PE=1 SV=1 - [TBA1_DROME]	26.85	7.78	2	2	2	8	450	49.9	5.14
P08736	Elongation factor 1-alpha 1 OS=Drosophila melanogaster GN=Ef1alpha48D PE=1 SV=2 - [EF1A1_DROME]	26.38	14.04	1	4	4	8	463	50.3	9.07
Q9VMV5	Viking, isoform A OS=Drosophila melanogaster GN=vkg PE=1 SV=1 - [Q9VMV5_DROME]	25.43	1.91	1	2	2	7	1940	193.7	6.43
Q9VQL7	Fatty acid synthase 1, isoform A OS=Drosophila melanogaster GN=FASN1 PE=1 SV=1 - [Q9VQL7_DROME]	22.39	3.45	2	6	6	7	2438	266.3	6.37
P29845	Heat shock 70 kDa protein cognate 5 OS=Drosophila melanogaster GN=Hsc70-5 PE=1 SV=2 - [HSP7E_DROME]	20.38	6.27	1	3	3	6	686	74	6.35
P07486	Glyceraldehyde-3-phosphate dehydrogenase 1 OS=Drosophila melanogaster GN=Gapdh1 PE=2 SV=2 - [G3P1_DROME]	18.05	9.04	2	2	2	5	332	35.3	8.18
A0A0B4LGB7	Calcium-transporting ATPase OS=Drosophila melanogaster GN=SERCA PE=1 SV=1 - [A0A0B4LGB7_DROME]	13.35	4.3	2	3	3	4	999	109.3	5.45
X2JAC7	Terribly reduced optic lobes, isoform AX OS=Drosophila melanogaster GN=trol PE=1 SV=1 - [X2JAC7_DROME]	10.39	1.26	22	2	2	3	2853	316.6	4.88
P02828	Heat shock protein 83 OS=Drosophila melanogaster GN=Hsp83 PE=1 SV=1 - [HSP83_DROME]	10.08	4.04	1	2	2	3	717	81.8	5.02
Q9VZF9	Cuticular protein 64Ad OS=Drosophila melanogaster GN=Cpr64Ad PE=1 SV=2 - [Q9VZF9_DROME]	9.6	14.57	1	2	2	3	247	24.3	5.45
P33438	Glutactin OS=Drosophila melanogaster GN=Glt PE=1 SV=2 - [GLT_DROME]	9.15	2.05	1	2	2	3	1026	118.7	4.77
Q9VM12	CG5958 OS=Drosophila melanogaster GN=CG5958-RA PE=1 SV=1 - [Q9VM12_DROME]	8.97	12.24	1	3	3	3	294	33.9	7.44
P18432	Myosin regulatory light chain 2 OS=Drosophila melanogaster GN=Mlc2 PE=1 SV=2 - [MLR_DROME]	7.43	24.77	1	2	2	2	222	23.7	4.81
Q9VUZ0	Translocon-associated protein subunit beta OS=Drosophila melanogaster GN=SsRbeta PE=1 SV=2 - [Q9VUZ0_DROME]	6.83	19.47	1	2	2	2	190	21.2	8.72
O97062	Ccp84Ae OS=Drosophila melanogaster GN=Ccp84Ae PE=2 SV=1 - [O97062_DROME]	6.33	17.79	1	2	2	2	208	21.3	7.5
P48610	Arginine kinase OS=Drosophila melanogaster GN=Argk PE=2 SV=2 - [KARG_DROME]	6.04	8.15	2	2	2	2	356	39.8	6.47
Q8MSW0	Isoleucyl-tRNA synthetase, isoform A OS=Drosophila melanogaster GN=IleRS PE=1 SV=1 - [Q8MSW0_DROME]	6.17	3.42	1	3	3	3	1229	141	7.52
Q94920	Voltage-dependent anion-selective channel OS=Drosophila melanogaster GN=porin PE=1 SV=3 - [VDAC_DROME]	5.78	9.57	1	2	2	3	282	30.5	6.96
P29310	14-3-3 protein zeta OS=Drosophila melanogaster GN=14-3-3zeta PE=1 SV=1 - [1433Z_DROME]	5.6	13.31	1	2	2	4	248	28.2	4.88
Q8INM3	Protein slender lobes OS=Drosophila melanogaster GN=sle PE=1 SV=1 - [SLE_DROME]	5.19	3.8	2	3	3	3	1420	158.6	5.24
P84051	Histone H2A OS=Drosophila melanogaster GN=His2A PE=1 SV=2 - [H2A_DROME]	5.03	41.94	2	2	2	4	124	13.4	10.73
A0A0B4K6U6	Squid, isoform E OS=Drosophila melanogaster GN=sqd PE=4 SV=1 - [A0A0B4K6U6_DROME]	4.8	8.44	2	2	2	3	308	33	6.96
O62619	Pyruvate kinase OS=Drosophila melanogaster GN=PyK PE=2 SV=2 - [KPYK_DROME]	4.64	11.82	1	3	3	4	533	57.4	7.44
O18640	Guanine nucleotide-binding protein subunit beta-like protein OS=Drosophila melanogaster GN=Rack1 PE=1 SV=2 - [GBLP_DROME]	4.57	9.43	2	3	3	3	318	35.6	7.47
A0A0B4JDA0	Moira, isoform B OS=Drosophila melanogaster GN=mor PE=1 SV=1 - [A0A0B4JDA0_DROME]	4.28	2.71	2	2	2	2	1145	124.8	5.63
Q9VA91	40S ribosomal protein S7 OS=Drosophila melanogaster GN=RpS7 PE=1 SV=1 - [RS7_DROME]	4.14	16.49	1	2	2	3	194	22.2	9.8
Q9VZZ9	Protein daughter of sevenless OS=Drosophila melanogaster GN=dos PE=1 SV=1 - [DOS_DROME]	4.14	5.24	1	2	2	3	878	95.5	7.44
Q9VZ23	GTP-binding nuclear protein Ran OS=Drosophila melanogaster GN=Ran PE=1 SV=1 - [RAN_DROME]	3.87	12.96	1	2	2	2	216	24.7	7.81
Q9VN25	Eukaryotic translation initiation factor 3 subunit A OS=Drosophila melanogaster GN=eIF3-S10 PE=1 SV=1 - [EIF3A_DROME]	3.76	2.63	1	2	2	2	1140	133.8	9.01
A0A0B4KF46	Ubiquitin activating enzyme 1, isoform C OS=Drosophila melanogaster GN=Uba1 PE=1 SV=1 - [A0A0B4KF46_DROME]	3.23	3.67	2	2	2	2	1008	111.7	5.27
O02195	Eukaryotic translation initiation factor 3 subunit I OS=Drosophila melanogaster GN=Trip1 PE=1 SV=1 - [EIF3I_DROME]	3.19	10.12	1	2	2	2	326	36.1	5.34
A4UZI0	Kinesin heavy chain 73, isoform C OS=Drosophila melanogaster GN=Khc-73 PE=1 SV=1 - [A4UZI0_DROME]	2.84	4.53	5	4	4	6	1899	212.3	6
Q9VD22	LP02352p OS=Drosophila melanogaster GN=CG18596 PE=1 SV=2 - [Q9VD22_DROME]	2.83	2.82	1	2	2	2	1136	130.1	6.33
Q9VK59	CG5787, isoform A OS=Drosophila melanogaster GN=CG5787 PE=1 SV=2 - [Q9VK59_DROME]	2.74	4.84	1	3	3	3	950	100.2	9.74
Q9VN21	LD30155p OS=Drosophila melanogaster GN=lost PE=1 SV=1 - [Q9VN21_DROME]	2.66	5.32	1	2	2	2	545	59.7	9.06
Q9VHP0	ATP-dependent RNA helicase bel OS=Drosophila melanogaster GN=bel PE=1 SV=1 - [DDX3_DROME]	2.4	4.26	2	2	2	3	798	85	7.53
P46223	60S ribosomal protein L7a OS=Drosophila melanogaster GN=RpL7A PE=1 SV=2 - [RL7A_DROME]	2.38	10.7	1	2	2	4	271	30.7	10.71
Q9VEH0	Aluminum tubes, isoform A OS=Drosophila melanogaster GN=alt PE=1 SV=1 - [Q9VEH0_DROME]	2.26	3.44	2	2	2	2	842	95	7.09
Q9W0B8	Coatomer subunit alpha OS=Drosophila melanogaster GN=alphaCOP PE=1 SV=1 - [Q9W0B8_DROME]	2.2	4.21	1	3	3	3	1234	139.2	7.65
Q27415	Nucleoplasmin-like protein OS=Drosophila melanogaster GN=Nlp PE=1 SV=1 - [NLP_DROME]	1.86	16.45	1	2	2	3	152	17	4.61
Q9VWH4	Probable isocitrate dehydrogenase [NAD] subunit alpha, mitochondrial OS=Drosophila melanogaster GN=l(1)G0156 PE=2 SV=1 - [IDH3A_DROME]	1.85	10.61	1	2	2	2	377	40.8	7.36
Q9VMM3	CG7239 OS=Drosophila melanogaster GN=CG7239 PE=1 SV=1 - [Q9VMM3_DROME]	1.83	4.58	1	2	2	3	459	52	6.74
Q9VK69	T-complex protein 1 subunit delta OS=Drosophila melanogaster GN=CG5525 PE=1 SV=1 - [Q9VK69_DROME]	0	11.26	1	2	2	2	533	57.1	7.56
Q02748	Eukaryotic initiation factor 4A OS=Drosophila melanogaster GN=eIF-4a PE=1 SV=3 - [IF4A_DROME]	0	4.71	1	2	2	2	403	45.8	5.66
